# Supplementary material for: Rapid, label-free histopathological diagnosis of liver cancer based on Raman spectroscopy and deep learning
Source: Nat Commun. 2023 Jan 4;14:48. doi: 10.1038/s41467-022-35696-2 (PMC9813224; doi:10.1038/s41467-022-35696-2)
Supplement: Supplementary file 4 — Dataset 1 [file 41467_2022_35696_MOESM4_ESM.xlsx]

## Sheet: Sheet1
item	description
id	Data number
MS2 name	Compound name obtained from qualitative analysis of secondary mass spectrometry, the compound name is not given when the MS2 score is below 0.4
MS2 score	The score of the secondary mass matching, the value range is [0, 1], the higher the score, the higher the accuracy
rt	Chromatographic retention time of the substance (s)
mz	The mass-charge ratio of the characteristic ion
C	Relative quantitative value of cancer sample
P	Relative quantitative value of paracancer sample

## Sheet: negative mode
id	MS2 name	MS2 score	rt	mz	C1	C2	C3	C4	C5	C6	C7	C8	C9	C10	C11	C12	C13	C14	C15	C16	C17	C18	C19	C20	C21	C22	C23	C24	C25	P1	P2	P3	P4	P5	P6	P7	P8	P9	P10	P11	P12	P13	P14	P15	P16	P17	P18	P19	P20
1	Uracil	1	428.483	111.019	0.232686	0.254231	0.134938	0.205732	0.721424	0.258025	0.23095	0.15524	0.191064	0.177241	0.170974	0.748218	0.162547	0.220872	0.209231	0.287607	0.189613	0.187323	0.43738	0.193213	0.224417	0.164988	0.139666	0.226578	0.0517223	0.0562711	0.321438	0.791073	0.198904	0.427301	0.123552	0.184255	0.133039	0.344799	0.144491	0.197733	0.35569	0.282155	0.204076	0.173511	0.475881	0.0980959	0.15547	0.252846	0.159273
2	Adenine	0.999995	225.257	134.046	1.1917	0.869615	2.99463	0.229978	0.941634	0.426343	0.383102	0.671733	1.12631	1.26881	0.77791	1.50101	2.70169	0.202859	1.0565	2.36117	0.10461	1.43072	0.473961	2.28816	0.606861	1.15978	0.919412	4.45623	1.77602	1.20743	1.02604	1.58249	0.770638	2.61536	1.84242	1.32623	0.880157	1.14351	1.33379	0.605934	1.44146	1.21757	2.30658	0.77292	20.0647	2.24043	1.24373	0.992065	1.31173
3	Pyrrolidonecarboxylic acid	0.999983	315.698	128.034	23.2738	18.6223	16.7581	36.2928	5.23153	16.8868	30.2329	40.9128	13.1325	19.9376	24.8802	36.5282	87.4294	7.92923	17.0364	24.866	59.3332	17.0951	30.6329	15.626	38.7604	27.412	15.8182	45.8218	33.905	31.8287	36.57	24.6986	30.5516	49.1163	38.613	35.7277	32.9668	72.0608	40.8924	22.701	37.8708	67.3794	58.796	50.9159	19.5347	34.5854	21.0201	45.5152	30.2804
4	L-Norleucine	0.999959	296.046	130.086	20.5325	26.848	14.9646	23.3059	35.4716	165.417	180.474	23.3162	49.1812	44.7737	55.0186	27.8928	18.6357	26.5948	31.2605	7.71684	20.7447	25.3494	13.655	33.7243	28.6216	19.2285	18.0034	29.0239	23.3784	41.1013	32.3871	15.9535	20.228	36.6057	36.341	59.283	37.6254	166.566	45.3921	28.2641	44.5539	60.6994	31.7165	15.7315	15.9523	38.3833	38.5666	20.1461	18.3657
5	12-Methyltridecanoic acid	0.999901	38.6217	227.201	3.32237	4.3357	5.60655	0.753645	12.1254	3.06472	6.77143	3.96595	7.0849	5.88064	17.0565	7.30426	7.42353	1.39466	14.771	13.3446	1.60703	5.93855	4.66971	1.69398	11.2819	12.3877	2.77721	2.37651	9.62581	4.89568	3.72207	5.85062	3.78147	4.64966	2.99013	5.38875	8.3171	28.7194	7.94954	11.7572	3.48322	9.42172	15.0493	5.71219	26.4487	3.15159	5.89465	2.55489	7.42071
6	Eicosadienoic acid	0.999895	41.8021	307.263	4.88028	4.71008	4.70611	6.49689	32.2861	34.5056	16.2856	4.4431	9.32502	3.04689	6.27251	16.581	11.7434	7.18121	9.17932	4.91674	3.92274	12.208	4.11677	5.91689	15.5252	35.7761	5.84872	7.40843	2.78426	4.38715	1.72855	1.62254	0.0173211	6.28989	5.54622	3.1064	8.55114	6.99971	2.38152	3.16954	5.86987	14.9929	4.52519	2.09891	16.8943	5.9589	5.27161	3.93633	3.75074
7	Isopalmitic acid	0.999869	42.1141	255.233	136.685	202.482	106.202	77.4393	202.214	166.936	280.982	190.102	151.317	174.791	476.814	128.646	219.168	81.4413	167.305	181.242	147.403	158.595	186.143	154.397	189.395	191.017	111.945	102.167	173.548	188.997	143.684	115.532	113.016	194.224	195.314	64.1378	193.195	738.222	235.824	254.02	203.838	258.7	240.742	146.445	362.467	182.782	158.77	153.438	192.251
8	10E,12Z-Octadecadienoic acid	0.999867	39.0361	279.233	63.9171	269.952	69.2389	41.321	71.2372	152.924	213.717	204.203	87.2275	157.868	316.128	78.0144	68.9559	77.4722	149.101	283.527	84.0384	123.529	182.483	54.0178	128.647	222.288	146.63	78.8171	192.156	183.238	177.75	119.325	98.0502	224.065	282.917	210.525	279.342	725.024	268.966	223.139	175.006	165.591	307.999	137.254	596.295	205.91	181.821	174.045	191.48
9	Palmitoleic acid	0.999861	43.2565	253.218	24.7823	31.1354	64.7003	17.2649	135.553	43.2615	61.2581	62.2838	145.466	80.5828	116.341	63.3603	26.8138	9.92306	332.565	142.657	15.9666	216.066	119.74	31.2096	221.075	95.6803	22.4761	14.4226	67.3576	58.9833	35.1096	74.0317	38.3772	45.2306	28.5741	44.1248	100.931	382.917	98.1067	78.7854	46.6492	130.909	89.3372	40.2376	134.843	34.5667	42.6909	33.4253	29.5888
10	Oleic acid	0.999837	42.5375	281.248	309.836	252.807	183.647	98.239	377.78	310.215	339.316	321.658	434.554	377.348	508.232	413.28	372.934	72.5155	585.5	294.428	103.032	501.471	388.375	86.9993	412.05	362.584	210.738	112.64	483.72	451.079	197.729	129.524	142.202	293.552	269.231	335.615	303.858	1557.11	417.801	563.695	349.797	465.189	345.511	171.579	1342.35	225.977	235.054	230.949	175.379
11	L-Proline	0.999753	330.948	114.055	4.288	5.2827	4.76421	7.28316	5.76238	36.1438	43.111	6.51478	7.57055	9.1345	11.213	6.63128	4.61076	10.2482	7.52902	1.82825	7.7465	5.76922	3.95454	6.14674	9.87442	5.06241	6.67247	5.8263	4.86101	8.11551	7.75335	4.69339	4.51802	7.52132	9.07704	11.529	8.83877	23.3721	7.14366	6.2802	13.4032	14.3536	8.10882	4.99749	4.9737	6.30227	5.6441	5.39181	6.5304
12	16-Methylheptadecanoic acid	0.999575	42.5375	283.263	53.0164	50.8422	24.9461	43.0292	58.5312	95.2194	94.8244	51.9755	64.3053	29.3813	63.1812	39.2025	38.563	59.6594	40.3753	64.5262	52.6401	35.1817	57.5992	68.3321	20.415	18.7582	38.0866	37.1968	46.0053	50.1049	29.2928	26.1171	29.1687	31.26	47.317	37.4752	25.5304	77.2008	27.1706	44.9382	52.2995	41.3285	44.809	58.8216	70.6934	32.8206	25.7511	48.5785	74.7203
13	Alpha-Linolenic acid	0.999386	43.9545	277.218	5.36878	37.5892	6.71058	4.88892	7.01097	9.82453	48.8545	22.2969	9.59012	24.6552	168.408	9.12469	6.48997	3.73989	14.2476	61.6	5.65115	21.0253	23.8415	8.43854	10.0388	19.8307	12.8993	3.72303	97.2119	52.4774	49.3711	22.353	19.5986	77.6946	27.6819	78.7254	44.9945	232.211	70.6073	78.8798	26.3481	29.6316	57.9158	16.7485	243.543	24.1472	30.1991	31.27	32.2792
14	Ethyl tetradecanoate	0.998733	100.495	255.233	0.346454	0.44855	0.523497	0.505602	1.11924	1.05336	3.41328	0.714547	1.00543	8.18314	6.13319	0.727222	0.808028	0.388321	1.44216	1.92692	0.35457	0.857087	1.46107	0.577078	1.00233	1.09178	0.494206	0.60398	1.15366	1.4713	5.13273	0.402718	0.490596	1.13876	0.862868	1.74998	1.46681	16.2641	1.73708	1.81712	2.11179	2.4187	1.59395	0.944504	2.82866	0.850972	0.718247	0.635982	0.906026
15	Caprylic acid	0.998611	51.0471	143.107	0.735497	5.21777	0.474765	0.771775	0.789129	0.711151	0.73918	1.49614	0.984125	0.779035	0.788604	1.18128	1.71186	1.71636	1.20731	3.72638	1.38474	0.878006	1.12712	2.77656	1.20502	0.770719	1.75669	1.56135	1.12004	1.71287	6.68221	1.38258	1.27409	1.42304	1.89219	1.35059	1.19225	1.38844	1.2763	1.09801	1.02983	1.26122	2.20809	2.11352	2.79858	1.38411	1.54004	1.80196	2.2477
16	Leucinic acid	0.998584	133.828	131.07	7.81527	0.544989	4.83949	0.301395	3.80806	0.890301	0.48647	1.82861	1.84906	2.03049	1.1485	1.94857	1.62037	0.444344	7.33193	1.75436	0.7868	0.754866	1.27013	2.5668	6.14597	0.736983	1.07166	2.28998	0.288295	1.85526	0.529383	0.752427	0.958913	1.01881	0.29592	0.657	1.68962	3.46608	0.958222	1.25205	0.0392632	1.77257	1.56611	4.16206	1.08252	0.43781	1.43239	1.02004	0.707731
17	Pelargonic acid	0.99854	45.6144	157.122	6.63613	8.29075	4.9416	5.47764	7.47543	3.53859	9.9431	6.14259	3.73454	5.78578	9.81381	3.87463	5.31445	6.35128	11.2182	14.1721	8.19756	10.5822	5.50258	7.35092	15.6161	5.29364	4.64558	5.96007	14.8079	7.74406	4.95385	6.13364	4.70029	6.02324	6.50531	8.38324	9.44578	13.3397	12.165	18.5903	11.3436	5.99393	5.32074	7.94092	23.269	6.09134	4.44872	4.64757	6.91872
18	DL-Glutamate	0.997555	459.466	146.045	0.0922891	0.149505	0.263915	0.254896	0.147801	0.325053	0.247249	0.138847	0.19769	0.237361	0.120075	0.161612	0.222208	0.202973	0.229405	0.139205	0.12921	0.161815	0.124333	0.0896635	0.186989	0.0533532	0.137985	0.175753	0.0909491	0.193011	0.125764	0.101801	0.147687	0.149684	0.214381	0.162597	0.173956	0.267327	0.178124	0.0707021	0.144337	0.161917	0.126275	0.178386	0.142261	0.1281	0.0829523	0.151705	0.11792
19	Ethyl oleate	0.997493	40.7606	309.279	9.08441	6.58515	3.90516	4.23887	29.2182	58.4275	9.39719	5.56135	9.69818	3.35146	2.64126	17.6427	7.8996	3.89866	10.8197	2.72177	2.48256	21.1858	6.89042	2.33567	13.8563	33.6232	6.24027	6.40752	1.41665	3.47093	1.22174	0.936738	1.50259	2.50181	5.85501	2.83758	4.51503	6.90624	2.96883	0.0439934	3.53098	9.26706	2.42119	1.79306	7.66255	2.54482	2.44113	2.43072	2.08595
20	Succinic acid	0.997289	399.143	117.018	11.7897	11.7164	10.4772	10.0057	7.73368	13.2345	14.097	14.7972	13.3505	21.4288	10.8006	18.167	7.36942	17.9719	15.0721	12.7011	12.3064	16.7669	17.7778	13.7972	13.0582	7.44027	20.0635	23.8996	12.8817	19.1227	12.0901	20.9156	19.8169	16.1511	18.6039	12.5692	15.0494	57.8302	22.1287	10.9652	10.0242	10.0469	34.1749	24.4805	42.8666	10.7987	17.5643	28.3492	22.3007
21	5'-Methylthioadenosine	0.996996	91.3358	296.084	0.136892	0.0705387	0.225534	4.9747e-05	0.0218027	0.006518	0.00479878	0.0163052	0.12239	0.0879585	0.00500064	0.0554477	0.157394	0.0681907	0.138555	0.0531294	0.0121013	0.0500124	0.0397642	0.00978806	0.288455	0.0546475	0.108406	0.126575	0.0142716	0.0156876	0.00675268	0.040529	0.0287723	0.0239509	0.0130164	0.0113827	0.012216	0.0190018	0.0100382	0.0111118	0.00474719	0.031975	0.028115	0.0438804	0.0244199	0.0241938	0.0162837	0.0421257	0.0226634
22	Orotic acid	0.996845	226.002	155.001	0.4164	0.961863	0.501127	0.635803	0.492926	1.23452	0.456548	1.09262	0.403606	0.434395	0.407738	0.555677	0.580952	0.490479	1.18196	0.821854	0.618296	0.357759	0.28539	0.551523	0.523431	0.418742	0.442574	0.567519	0.511607	0.411926	0.537882	0.586888	0.532219	0.455038	0.281408	0.436357	0.391474	0.751358	0.521701	0.536798	0.486526	0.762423	0.348991	0.367271	1.25517	0.408519	0.671922	0.723119	0.539051
23	9-Decenoic acid	0.99658	52.1444	169.123	0.353065	0.307923	0.381076	0.568534	0.436782	1.05588	0.459522	1.4739	0.412609	0.272293	1.20023	0.260397	0.196786	0.794822	0.478606	1.09407	1.07603	0.173068	0.731333	0.170047	0.717326	0.289338	0.224551	0.29713	0.48991	1.02746	0.441863	0.290524	0.352429	0.323117	1.11707	0.465895	1.24587	1.99058	0.370501	0.703912	0.459909	0.883892	1.0494	0.858839	2.05291	0.426468	0.263886	0.570876	0.337339
24	Pyroglutamic acid	0.996484	352.428	128.034	0.813896	1.30782	0.857342	1.18376	2.97322	9.43429	4.95449	1.19321	3.58038	2.6243	1.80609	1.65661	1.33976	2.11106	3.09636	0.790086	1.03697	1.43196	0.86376	2.11404	3.23414	1.06042	1.12148	2.23038	1.38046	2.05468	1.70224	1.14071	1.15644	1.84852	2.31258	2.7378	2.12789	4.38114	2.05259	1.16301	2.06853	2.62577	1.65489	1.13047	2.51918	1.64958	1.96283	0.910664	1.41672
25	Arachidonic acid	0.996458	41.9851	303.233	48.8875	89.8935	15.1278	339.744	77.4382	236.646	307.69	87.0059	140.495	66.8883	267.754	33.5284	57.9428	79.7933	51.759	57.0185	61.889	246.99	46.2276	137.929	36.7885	65.0307	54.8022	68.9584	129.095	143.547	167.66	30.9672	97.1457	181.941	84.8871	162.056	110.212	383.044	139	197.088	168.157	182.665	150.545	80.3665	490.963	60.7118	119.97	75.2907	79.3246
26	Adrenic acid	0.99619	39.6981	331.264	2.91437	2.34449	3.95231	41.5669	3.39678	107.588	43.3001	6.63413	3.59775	0.661151	4.2207	1.77339	2.78804	29.1328	2.65538	1.24461	7.25082	1.06408	1.78972	2.66813	10.6002	16.5788	2.70256	5.21784	1.76813	3.36625	2.44789	1.17734	3.26301	3.65743	9.9672	3.78846	7.48851	4.31167	1.14697	2.04513	3.8442	13.7268	4.00523	5.01401	8.81904	1.90792	2.77867	1.69689	1.88563
27	O-Phosphoethanolamine	0.995813	501.354	140.011	15.9446	4.57257	17.9186	15.4625	13.0154	24.4391	19.2761	15.0822	20.8639	22.665	4.94735	5.08041	7.24058	8.26529	14.571	2.46422	11.1055	16.2913	5.22715	13.4816	22.2224	19.8317	16.5505	5.23335	6.75871	8.77194	3.95346	6.58455	6.13525	6.33714	8.02258	11.545	10.5175	12.7853	7.41022	3.85734	5.76225	12.0217	3.4414	6.29685	10.1184	6.05443	7.49694	8.44117	3.04854
28	Uric acid	0.995673	335.597	167.02	0.406427	2.55211	0.196992	0.0864617	0.11273	0.79292	1.35442	0.795601	1.89515	0.793558	2.41836	0.244116	0.503221	0.590871	0.0758727	4.81132	0.51771	0.333252	1.99834	0.681566	0.14543	0.375689	0.881164	0.52832	2.41631	0.675557	0.848021	4.94155	1.4645	6.86078	2.32525	0.777386	0.643559	1.02354	0.633375	0.809226	0.802656	0.79581	3.12007	1.54215	4.83139	4.03959	0.53603	1.45065	2.16238
29	4-Hydroxybenzaldehyde	0.99491	116.743	121.028	1.47138	2.6436	1.23595	2.1313	1.91214	6.90306	5.15508	2.33315	2.32827	2.01706	2.22726	2.03087	1.49023	1.76522	1.46708	2.48089	1.97549	1.19927	1.84577	1.94074	1.52402	1.34764	1.54027	1.5904	1.35127	1.91913	2.04647	1.76106	2.53947	2.1221	1.78505	3.50003	1.6113	5.29264	2.00214	2.56704	2.50943	2.18412	1.63447	1.25206	2.79681	1.93377	2.15117	3.43438	1.19766
30	L-Lysine	0.994419	545.621	145.097	0.600909	1.37815	0.997578	0.86141	1.14943	14.8477	16.6654	1.1823	1.9857	1.57552	2.86586	1.39126	0.430161	0.722516	0.926987	9.64967e-05	1.64363	0.925682	0.575232	0.989822	1.02186	0.728242	0.79774	1.55139	0.960989	1.30412	1.44072	0.76203	0.713265	1.87822	1.5443	2.95759	2.1248	7.57539	1.85689	0.88769	2.5982	1.8866	1.15289	0.683359	1.93816	1.56107	1.19866	0.612883	0.637978
31	Taurine	0.993096	316.604	124.006	46.2611	27.8968	24.8086	44.5242	22.9925	104.519	101.203	64.3973	33.5177	36.6132	41.8905	29.1366	30.5288	62.2908	38.4229	19.6547	50.2311	35.9261	48.802	69.7259	56.8377	21.0732	53.6262	20.3693	37.8481	65.898	42.7796	56.1261	29.0592	51.3783	78.1021	49.0138	65.9007	87.6745	49.6146	28.4823	47.7301	61.9161	78.6831	63.267	49.2578	46.9316	45.0653	55.2229	81.3234
32	3-Methyl-2-oxovaleric acid	0.992551	57.0959	129.055	14.5936	3.83745	3.93299	13.4786	12.0448	14.6311	129.181	12.2071	11.2803	24.0774	36.7557	22.6881	8.77577	10.6063	7.78308	25.4505	26.8691	6.01746	5.59672	15.0424	7.22737	10.9495	10.5954	10.6053	6.4385	6.45112	10.1048	7.15484	10.4613	8.49124	5.01657	9.10925	6.99935	79.7914	8.0415	15.5023	29.7007	6.77054	5.33885	9.00073	26.378	6.28298	9.92988	16.6104	20.5175
33	Tryptophan	0.992072	282.684	203.082	1.71373	3.16018	1.00919	0.758425	1.61096	24.548	22.8549	1.70669	5.26009	5.05742	5.51829	3.60348	1.69962	2.23617	1.73507	0.973211	0.601235	1.73428	0.369854	3.35548	2.30176	0.472613	1.65326	1.5231	1.66788	3.9811	2.69612	1.59536	1.1901	2.74616	2.71582	5.30984	2.21197	19.3344	4.06241	1.37606	3.71428	6.0816	1.99631	0.609658	2.39456	2.20784	2.54008	0.755753	0.915275
34	Hydrogen phosphate	0.991858	188.207	96.9594	0.0544847	0.149465	0.0896976	0.12779	0.0992105	0.0947589	0.100958	0.0780284	0.073557	0.655839	0.0907432	0.179241	0.131068	0.103237	0.0792523	0.098864	0.053913	0.0668807	0.166822	0.0829079	0.138474	0.0892697	0.0915127	0.112258	0.264191	0.115996	0.0730306	0.197657	0.0443484	0.721646	0.119937	0.231293	0.0739582	0.139235	0.188291	0.0517694	0.0942673	0.145605	1.59908	0.175286	0.155005	0.327678	0.110074	0.201112	0.169758
35	9,10-epoxyoctadecanoic acid	0.991151	53.3278	297.244	3.23654	2.7149	0.892609	0.322737	1.18157	1.17508	3.41237	23.0553	1.83603	11.2111	3.88343	0.509422	13.7485	0.12602	5.05428	0.647998	2.7494	1.84071	7.1928	0.259709	2.94572	5.17996	1.40054	0.416644	5.62104	9.4385	10.7519	0.94217	1.02053	6.18092	5.11987	11.4312	6.70378	16.7756	9.04574	2.88404	7.03365	13.3622	4.56575	2.64037	1.67729	9.90378	5.73488	6.02484	0.611173
36	Orotidine	0.991132	325.145	287.053	0.00819268	0.0576951	0.0217506	0.00587366	0.054644	0.0438717	0.0307471	0.0141004	0.0637027	0.0027999	0.00330549	0.0117193	0.00389491	0.0119497	0.0407476	0.0196004	0.0132127	0.00881259	0.093919	0.0306204	0.00684589	0.0611302	0.00621932	0.0231189	0.00769537	0.0204384	0.00995996	0.00956324	0.0101194	0.0161131	0.0374774	0.0174867	0.0143823	0.0440573	0.0140201	0.00992308	0.0198293	0.0373996	0.0179542	0.062423	0.0166451	0.00970086	0.00428818	0.0216319	0.0966764
37	L-Asparagine	0.98975	408.647	131.045	0.338809	0.563884	0.273465	0.165113	0.577703	3.96332	3.65802	0.49226	1.1218	0.519902	1.29124	0.519591	0.493765	0.545832	0.481464	0.185144	0.128503	0.418372	0.488074	0.334101	0.592036	0.370869	0.413677	0.652611	0.425098	0.938716	0.466202	0.423106	0.28257	0.988147	1.08199	1.64255	0.824881	3.05355	1.22737	0.521135	0.829454	1.81291	1.02316	0.572415	0.226728	0.887133	0.535654	0.21385	0.390437
38	Creatinine	0.989423	371.268	112.051	0.364777	0.724561	0.552548	0.344415	0.238607	0.269445	0.478485	1.17918	0.461596	0.98954	0.509191	0.316698	0.758739	0.474646	0.304789	0.348611	0.332108	0.433081	0.226731	0.409327	0.385183	0.529127	1.06036	0.516889	0.430329	0.393657	0.374328	0.891354	0.556504	0.709489	0.18137	0.478239	0.471147	0.956254	0.600733	0.418574	0.327434	0.902262	0.421298	0.316661	1.1489	0.516933	0.398706	0.781816	0.213522
39	Phosphoenolpyruvic acid	0.988519	472.944	166.974	0.059487	3.35002	0.288372	0.346066	1.56262	0.0765052	0.709955	6.4608	2.76853	6.9686	0.533975	2.32408	0.0628521	0.185581	2.84281	0.353089	2.08649	0.165027	5.86609	0.510429	0.810578	7.13644	1.75719	0.0497817	3.32055	1.53348	2.12214	0.881766	4.27142	2.25967	5.35228	5.37847	3.15585	1.12735	1.5596	0.801528	3.70937	4.21761	1.44659	5.57741	0.196403	4.20865	1.68191	3.09025	0.624922
40	13S-hydroxyoctadecadienoic acid	0.988415	53.2731	295.228	0.950095	3.47092	0.323945	0.453163	0.596307	5.30103	4.85211	6.45581	0.453361	11.9155	5.28863	0.15103	1.55161	0.118542	0.478149	0.976638	0.884509	0.661876	1.82088	0.217295	0.566093	5.51172	1.63281	0.438741	9.31943	10.1813	12.0805	0.957436	1.16853	7.32166	5.87273	12.2113	7.58734	24.4717	11.2272	4.02903	8.50622	8.5737	4.84039	1.66562	6.89619	11.7786	5.97194	3.92451	1.99814
41	Uridine	0.988136	172.365	243.062	52.7707	158.831	31.5128	26.6742	64.0363	55.7681	92.2263	183.344	46.8428	113.863	105.808	174.844	113.054	60.9753	54.4463	114.792	60.1897	49.3959	83.1783	28.3764	79.5967	95.105	100.16	67.5749	108.287	90.9395	103	102.743	102.019	125.426	87.4888	120.009	107.559	240.91	116.761	92.473	91.6618	115.222	147.197	108.06	107.653	118.415	109.435	132.826	45.3393
42	Terephthalic acid	0.988127	508.779	165.019	0.120182	0.176205	0.110063	0.191556	0.215481	0.344841	0.236855	0.317537	0.155022	0.0932323	0.186069	0.123769	0.0985419	0.200683	0.177431	0.517635	0.239036	0.158625	0.345472	0.219987	0.17531	0.160152	0.131304	0.2186	0.169231	0.115929	0.251398	0.215866	0.265952	0.192361	0.304678	0.201435	0.149655	0.331145	0.201771	0.329052	0.182789	0.135157	0.219163	0.302539	0.288345	0.177029	0.127745	0.258888	0.285666
43	Docosahexaenoic acid	0.987668	42.9113	327.233	29.518	70.7367	23.8907	27.3748	42.5718	108.349	160.272	80.6798	85.5897	61.1621	189.777	39.3836	18.9202	22.4418	18.5477	70.9634	10.6426	150.792	18.3445	27.3507	27.1954	39.1851	19.1018	29.7543	68.7742	151.89	76.0826	45.6942	31.623	61.0046	56.3353	121.218	120.142	419.853	104.506	137.856	94.2421	59.7016	60.8421	27.8906	530.65	40.6857	76.2206	69.2681	45.0852
44	Phenylacetylglutamine	0.987366	240.972	263.105	0.0225118	0.0670503	0.906754	0.0119684	0.0197427	0.00436129	0.0819373	0.087897	0.193066	0.09242	0.0503664	2.70193	0.0688927	0.124078	0.0236273	0.372218	0.0152747	0.00266793	0.0411432	0.059054	0.211575	0.3691	0.133049	0.0518827	0.948859	0.0408068	0.847439	1.85998	0.625828	0.376361	0.0848256	0.142104	0.171715	0.40156	0.28312	0.0365208	0.702385	0.0590948	3.32864	0.066298	0.178287	0.0354551	0.034574	0.0506312	0.09636
45	Pyruvic acid	0.987286	235.208	87.0082	0.623148	0.480803	0.477853	0.384635	0.580009	0.572244	0.568264	0.481975	0.532105	0.62303	0.504949	0.429974	0.455099	0.655835	0.83886	0.513773	0.438059	0.493034	0.428575	0.675804	0.561498	0.38275	0.476037	0.562821	0.492702	0.490392	0.402956	0.744418	0.501043	0.583208	0.471029	0.57213	0.460524	0.989309	0.626386	0.396616	0.360361	0.499311	0.652705	0.517193	0.819287	0.463254	0.678141	0.551951	0.599984
46	Palmitic acid	0.986952	202.028	255.233	0.686154	0.166178	1.07605	1.03501	3.11443	1.12914	1.4221	0.622427	3.97624	0.540041	1.06956	0.274781	1.17526	0.510641	1.31185	3.54136	0.368332	0.203742	1.42352	0.472265	1.20052	0.59749	0.578737	0.290981	0.633462	0.48964	0.319052	0.472795	0.692901	0.726777	1.14496	0.235158	0.328585	3.05568	1.17511	0.747266	0.243964	0.505531	1.38531	1.18536	1.7278	0.231977	0.221685	0.95939	1.43657
47	Succinic acid semialdehyde	0.986834	411.098	101.023	0.929763	0.839078	0.853062	1.00861	0.661536	1.04967	1.18653	0.908705	0.880094	2.08718	1.04528	0.857992	0.802486	0.594749	0.965842	45.1457	0.81214	1.10182	0.810377	0.99834	0.822587	0.389681	2.33948	1.16873	0.911016	1.09797	1.09474	1.06521	1.00696	0.929325	0.836058	0.939677	0.786691	1.47301	0.918631	0.832757	0.771294	0.745916	2.24101	1.37826	19.1348	0.772626	3.11543	1.05278	0.798242
48	N-Acetyl-L-methionine	0.986765	214.501	190.054	0.305405	0.88479	0.679503	2.33549	0.857006	15.251	1.04776	0.285964	0.589243	1.4153	1.14131	1.15801	1.07704	2.04035	1.87667	0.341159	0.577347	0.72048	0.468497	1.88091	1.66547	0.469156	0.381507	1.07637	0.370501	0.615994	0.652357	0.710121	0.277878	0.731261	1.40783	1.44156	0.513571	1.09862	0.772824	0.745183	0.200481	0.675767	1.00568	0.538259	4.33006	1.13403	1.30786	0.406572	1.0182
49	D-Xylitol	0.986616	100.518	151.06	1.00635	0.845783	0.700618	0.297133	1.17877	1.06921	1.65446	1.46089	1.34906	0.886347	3.55738	0.817292	1.01696	0.631516	1.03262	1.08467	0.326458	1.02942	1.47356	1.44531	0.869852	0.800798	1.75123	0.571331	1.82201	2.49435	1.40594	1.08729	0.600127	2.21441	2.10658	1.74699	1.72396	7.09035	2.11573	1.94488	1.51844	1.76453	3.9694	1.17441	2.3733	1.66469	1.90445	0.690469	2.07343
50	m-Coumaric acid	0.98624	58.0175	163.039	1.19379	1.09923	0.736862	6.05459	3.52412	19.2707	32.4937	1.0097	4.45989	1.54466	1.55024	1.17354	1.11923	2.48947	2.40049	0.893729	3.56364	1.54748	1.25914	3.10857	1.9716	0.718675	0.88882	1.73317	0.705406	1.24234	1.61662	0.445622	1.8425	0.469714	1.20093	1.20852	1.2877	2.23801	1.00942	1.96185	1.76742	1.47451	0.745064	1.1899	1.26617	0.645432	1.24394	1.98085	1.79299
51	Racemethionine	0.985768	279.045	148.048	0.032391	0.0703677	0.0176376	0.0500928	0.0388356	0.482878	0.52633	0.0382388	0.131748	0.115428	0.160912	0.0547371	0.0391019	0.0507909	0.0501711	9.64967e-05	0.0339009	0.0511586	0.0120162	0.0698525	0.0682235	0.0384096	0.0363603	0.0645323	0.0397582	0.103917	0.0703344	0.0335502	0.0379578	0.0589802	0.0743687	0.11647	0.0992943	0.480795	0.0966127	0.0649035	0.104706	0.134898	0.0439959	0.015197	0.048764	0.0417615	0.0742996	0.0394508	0.0242639
52	Creatine	0.985158	370.117	130.061	1.9353	0.39878	4.22992	0.756559	0.988923	2.05601	4.03004	0.595402	2.90094	8.11577	5.06466	1.35002	6.60417	3.11648	1.18354	1.41413	1.22681	2.33999	1.78728	2.83934	3.19205	0.341069	0.574788	2.92909	3.74886	4.19345	2.24192	0.597931	3.18389	8.28009	1.69918	3.75433	4.94366	9.62146	5.41995	3.91457	2.25601	7.44717	4.92549	2.41335	0.318883	5.11937	3.41387	4.1047	1.44061
53	Phthalic acid	0.981941	579.426	165.019	0.122698	0.153439	0.184182	0.169697	0.102114	0.144231	0.199857	0.134509	0.140558	0.107452	0.167159	0.151632	0.123763	0.176327	0.178053	0.505438	0.647065	0.138094	0.161064	0.179948	0.183011	0.14193	0.156713	0.180612	0.130632	0.586269	0.274869	0.202894	0.158967	0.18931	0.20436	0.17978	0.144175	0.265196	0.169248	0.127306	0.161916	0.125812	0.256518	0.278714	0.240459	0.169999	0.222578	0.740981	0.287118
54	Benzoic acid	0.980101	66.1316	121.028	0.97132	1.18269	0.814144	0.990505	1.17829	1.89064	1.98161	0.90495	1.24528	1.31997	1.28906	1.21593	0.757291	0.978008	0.965667	1.16233	1.03701	0.805746	0.431189	1.3301	1.08233	1.32384	0.955534	1.1645	1.19097	1.18651	0.61275	1.26448	0.432995	1.47815	0.799501	1.1569	1.04658	2.94104	2.63447	0.473705	1.18805	0.675392	1.02525	1.43834	1.83926	0.655012	1.05179	1.21689	0.800994
55	D-Glycero-D-galacto-heptitol	0.973695	348.949	211.082	2.02908	1.39991	0.120982	0.00962763	0.103411	0.0600421	0.0417851	0.461677	0.0751474	1.53142	6.11272	0.0109727	0.45237	0.00667955	0.00749232	0.0110728	0.00848348	0.0115135	0.00570622	0.797191	0.100423	0.52668	0.453141	0.294831	1.54849	1.73671	0.88988	1.13656	0.662265	3.00173	1.05666	2.05264	1.15891	2.53435	2.86375	3.80954	0.179824	0.243646	3.70704	0.189226	0.279577	1.77062	1.52768	0.2238	1.01219
56	Adenosine	0.972713	185.936	266.091	0.261628	0.058342	0.347703	0.00323769	0.0017441	4.88902e-05	0.0116916	0.0634864	0.0769584	0.0225936	0.0313407	0.0556775	0.236361	0.0326859	0.0432068	4.39965	5.31606e-05	0.0358185	0.0215328	0.0580861	0.0318935	0.0465032	0.105966	0.181594	0.051884	0.0197536	0.0158328	0.149145	0.00989165	0.0170035	0.0380244	0.0387654	0.0285202	0.0127303	0.0305737	0.0273454	0.00515926	0.00999548	0.0534072	0.00892978	5.00116	0.0830692	0.0300294	0.00559828	0.00920052
57	3'-AMP	0.972504	424.609	346.058	0.0324443	0.0216179	0.0355495	0.0767856	0.055636	0.285284	0.31561	0.0262242	0.029556	0.358065	0.959041	0.0127522	0.0382815	0.0143093	0.0531272	0.181587	0.0133493	0.0320903	0.0557963	0.0347798	0.179129	0.198483	0.0246257	0.0125151	0.167381	0.273542	0.299771	0.0421905	0.414997	0.364397	0.295283	2.27909	0.395332	0.983563	0.425674	0.40497	0.0784855	0.268264	0.27177	0.145078	0.0487657	0.596474	0.259756	0.217035	0.188889
58	Eicosapentaenoic acid	0.971743	42.5194	301.217	0.780919	34.7523	0.674518	11.5378	2.74207	14.7242	50.3073	6.51494	20.8476	11.2224	28.3626	5.59956	0.635239	2.6661	0.698404	4.26307	2.8129	20.3127	2.46155	5.15973	1.24329	2.5844	1.00015	1.95906	10.1763	19.415	42.0001	9.26197	5.56161	10.7877	8.3769	21.2557	19.1895	53.0948	19.4205	25.126	14.4015	9.3725	19.8371	5.61441	26.8397	5.62279	8.03057	9.92255	5.19838
59	Fumaric acid	0.971511	108.473	115.007	0.22695	1.01415	0.169189	1.76007	1.492	1.99662	8.30128	1.09525	1.38677	2.27238	1.32881	0.99733	0.8593	1.37101	0.806975	8.05375	1.61569	0.920176	0.452425	1.5669	1.0773	0.810525	0.846329	0.840272	11.1315	1.19505	1.36777	3.41903	1.35704	14.9276	1.02501	5.05428	1.05103	8.21421	2.55413	1.64617	1.10486	0.858208	0.240638	4.55167	6.70749	1.07611	10.6783	1.91128	0.515744
60	Sarcosine	0.971092	419.16	88.0394	0.258721	0.431111	0.269288	0.238592	0.263013	1.23276	1.65861	0.664179	0.459382	0.319299	0.454651	0.434467	0.663191	0.527108	0.604029	0.205911	0.180083	0.626947	0.321061	0.382501	0.418949	0.270665	0.280277	0.579362	0.446774	0.526327	0.348941	0.464623	0.197454	0.63346	0.639271	0.771206	0.587846	1.23	0.731781	0.282119	0.51157	0.740236	0.780575	0.337462	0.310785	0.66024	0.483029	0.265389	0.266839
61	L-Gulonolactone	0.97106	48.8351	177.04	0.996777	1.96681	3.89418	6.23759	3.27311	2.13682	1.62446	2.49635	1.89172	1.42024	0.86673	5.28488	4.72903	3.45665	1.29997	6.31746	4.87598	4.03914	6.98317	5.03277	4.71781	3.38281	2.17225	1.72497	1.25721	1.58813	1.24965	3.52101	3.50734	2.42099	4.78184	1.30686	0.938135	1.05895	1.04481	1.54556	1.40321	2.15816	5.78584	1.88917	2.78216	4.77566	1.88688	4.02617	1.77067
62	beta-Alanine	0.97046	366.64	88.0394	7.82876	30.3729	10.3166	4.80434	9.08994	25.0841	38.497	26.0587	12.0271	18.2621	23.4738	11.5391	18.4611	12.8512	7.80902	4.99026	6.98848	20.3189	8.00836	11.4733	11.7932	16.3173	19.8008	20.7764	17.3919	20.3339	15.5616	24.8279	10.9966	27.4978	21.5463	23.3701	23.5117	62.3085	25.4169	13.5855	19.2439	29.3991	26.0668	12.1575	14.3936	20.9423	19.6264	10.9821	13.8403
63	Citric acid	0.969046	476.837	191.019	0.0490929	0.0717572	0.348969	0.275931	0.724891	0.335298	0.200442	0.0700734	0.0798687	7.06718	0.114709	0.193839	0.098025	0.752557	0.0897277	559.021	0.180019	5.57123	0.806699	0.413346	0.0765712	0.0388277	0.062751	2.78142	0.638816	0.0398894	0.0885613	0.0842627	0.0789907	0.123951	2.82426	0.0724354	0.315274	2.22417	0.290547	0.0832431	0.63961	0.0664099	21.8231	5.0029	514.43	0.0745708	0.167522	0.872614	3.21346
64	Hydroxyphenyllactic acid	0.969001	203.467	181.05	7.68899	0.611596	3.69556	0.627578	5.40943	1.47279	2.20332	7.5833	3.75816	1.36597	4.15765	13.4418	5.85397	0.832397	0.856808	2.13836	1.14936	0.787032	0.901065	22.9641	1.82235	8.11232	6.34486	19.1128	4.24226	4.97662	3.00568	5.46952	5.02575	7.61541	2.68409	7.16315	8.06151	10.3424	4.57278	4.38979	0.789717	7.54115	9.59183	2.94536	9.82004	6.96013	7.88927	3.05878	5.3118
65	Inosine	0.968885	235.439	267.073	58.5746	70.8402	64.5067	24.3172	34.3926	38.0515	14.299	5.70854	29.0983	56.8451	6.93657	84.0169	56.2789	40.4359	62.093	67.2466	16.7369	54.7345	25.176	26.9957	68.2314	94.3095	64.2646	96.8648	41.9958	34.6165	21.0844	82.4555	20.6781	55.1067	21.8964	37.0365	28.8365	44.9472	41.7975	6.4502	21.9843	16.1219	12.6426	30.0189	166.414	37.5712	27.9135	49.8781	2.78298
66	L-Tyrosine	0.967555	322.801	180.065	2.07436	5.61586	1.98649	1.11418	4.10021	25.1481	28.8313	3.28893	6.51053	5.64312	7.69354	4.92661	1.77845	2.564	2.52294	1.06886	1.07018	2.74525	1.43295	3.2327	3.40426	3.38521	1.36344	4.01883	4.94617	7.37777	5.00478	3.90255	2.01912	11.3903	12.1456	12.6417	6.07333	28.0178	9.79535	2.63293	7.73441	10.4878	16.4651	2.43279	2.48463	9.62295	6.37689	1.57784	3.66464
67	Glyceric acid	0.967332	374.766	105.018	0.0254629	0.0880684	0.0424115	0.0649146	0.112796	0.0412671	0.0889524	0.221484	0.0984462	0.725437	0.183367	0.122264	0.0552243	0.136206	0.048039	0.170317	0.0464646	0.0353812	0.0581807	0.0621094	0.0531436	0.108222	0.0498452	0.0398488	0.0922817	0.074178	0.0543135	0.0534363	0.0499758	0.0954918	0.115473	0.113296	0.0675837	0.205941	0.0784905	0.0584887	0.107231	0.0812571	0.0933286	0.0589145	0.0843297	0.10674	0.0718427	0.0543038	0.0468585
68	Maleic acid	0.965613	33.7651	115.007	22.3316	0.0514489	1.72382	21.8915	9.65031	0.165231	24.2597	0.0674333	7.44871	9.16453	0.0393104	1.54914	4.20125	34.0307	7.97912	22.1977	5.30481	5.13777	5.22606	6.88578	0.110851	21.338	0.0460673	8.58767	15.2788	30.8142	0.0715473	10.0642	41.6407	26.7126	4.43217e-05	20.3709	0.0848964	15.6641	9.19069	0.0791432	4.75454	6.58774	37.146	17.1477	30.1594	0.0490166	25.1732	12.8142	6.57606
69	L-Phenylalanine	0.965581	279.408	164.071	21.8254	37.9755	15.0471	26.5463	48.2971	211.287	230.327	24.2349	65.1126	54.4916	72.6683	30.3127	19.9474	30.0025	32.6864	7.01171	21.1633	29.2682	11.1919	36.3958	34.2254	20.5377	20.977	38.3363	20.5801	54.7363	42.141	14.342	24.4042	27.6324	35.4067	60.7007	51.37	213.322	52.0152	33.1535	53.0915	65.7845	25.8823	13.3385	15.9688	27.1327	37.3349	18.4504	18.9883
70	3-Carboxy-4-methyl-5-propyl-2-furanpropionic acid	0.965444	196.249	239.093	0.194975	0.0786299	0.0321145	0.0343768	0.146319	0.419589	0.147601	0.0554343	0.0649162	0.402314	0.197622	0.0342033	4.15964e-05	0.551596	0.0468896	0.293784	3.57058	0.0403426	0.76593	0.0665347	0.0971603	0.703235	0.0423964	0.0573906	0.211906	0.097994	0.253607	0.110987	0.0250856	0.117708	0.15448	0.0580953	0.0197564	1.64326	0.524326	0.305303	0.040586	0.0457278	0.286038	0.09798	0.160942	0.179375	0.0872174	1.30196	0.203596
71	Glucose 6-phosphate	0.96536	492.94	259.023	0.024001	0.0732202	3.81536	0.255321	0.0304437	6.89321	1.79489	0.105173	0.0361971	0.0220408	0.0626891	0.166912	0.0463881	0.0479659	0.0467041	0.184415	0.258486	0.0169452	0.0790709	0.0257856	0.136325	0.0456142	0.0379867	0.0649661	0.0340174	0.0507954	0.0227403	0.237272	0.0329719	0.0469848	0.0517042	0.0785338	0.0692563	0.0622169	0.027139	0.0344565	0.0388185	0.0257621	0.0492372	0.0477903	1.35182	0.0591149	0.0376095	0.0218125	0.018053
72	(R)-mandelic Acid	0.965194	94.5795	151.039	0.0851689	0.0825257	0.121847	0.0759099	0.0800321	0.133104	0.874126	0.0557683	0.0586333	0.15165	0.17832	0.119709	0.0865535	0.0619129	0.184928	0.127868	0.0895	0.113541	0.0381547	0.0645382	0.0618847	0.101622	0.0533654	0.122483	0.266918	0.124086	0.17936	0.253099	0.137612	0.30703	0.0582238	0.130461	0.0682528	0.489565	0.168324	0.099772	0.158106	0.102644	0.195423	0.0757953	0.236396	0.229118	0.240471	0.0646901	0.0403678
73	9,10-DHOME	0.964068	64.9699	313.24	0.0666814	0.173918	0.0373409	0.0804254	0.0377958	0.0629409	0.303911	0.26534	0.0493055	1.15489	0.341008	0.0326175	0.134458	0.0131047	0.0429193	0.112751	0.0577274	0.06022	0.0825125	0.0366355	0.0375511	0.0932603	0.0905667	0.0449109	0.467502	0.244064	1.10048	0.0613991	3.01628	1.72521	0.299045	3.56434	0.276421	3.67606	1.85056	0.183252	2.49621	0.35874	0.298264	0.152511	0.210935	1.729	0.583739	0.350459	0.0569423
74	2-Keto-3-deoxy-D-gluconic acid	0.958942	318.61	177.04	0.186805	0.722165	0.305746	0.0679797	0.230654	0.1119	0.0758228	0.176097	0.167177	1.17972	0.464698	0.193788	0.223091	0.076338	0.160765	0.186454	0.10062	0.688154	0.217387	0.305737	0.139648	2.30542	0.265155	0.201415	0.404141	0.300977	0.655419	1.543	0.299957	0.702734	1.36649	0.574536	0.245544	1.09707	0.450063	0.547833	0.199616	0.281036	0.922527	0.567257	0.433802	0.330894	1.55758	0.439329	1.60626
75	D-Glutamine	0.958872	393.775	145.06	37.2179	22.6345	71.4438	4.84532	9.03576	62.6425	71.023	23.0576	21.8821	19.3806	29.9442	46.2307	43.9226	18.4214	21.1649	8.64304	3.56114	24.4375	19.5777	12.5038	59.1969	55.6628	38.8588	49.2012	26.1803	32.7961	25.2994	35.884	9.78629	51.7234	21.5805	46.1164	34.9049	109.79	49.9139	10.9999	26.7663	67.9483	24.8497	12.5757	19.7929	34.3838	20.1182	14.8686	8.00086
76	Aminoadipic acid	0.958618	424.375	160.061	0.0540257	0.218519	0.053799	0.0276238	0.0194262	0.146581	0.159353	0.174307	0.0410544	1.30716	0.137486	0.554386	0.800444	0.125103	0.106085	0.124966	0.0342104	0.206045	0.020738	1.18289	1.50213	0.617137	0.163378	0.171954	0.0985513	0.166145	0.048846	0.120868	0.0613383	0.276173	0.0342499	0.0977733	0.308317	0.204315	0.101455	0.0263036	0.0620937	0.270358	0.0604604	0.064986	0.150715	0.283255	0.016905	0.0815032	0.0377375
77	N-Acetyl-L-phenylalanine	0.958232	194.31	206.082	1.42992	0.246835	0.206969	4.9747e-05	0.0496434	0.0369896	0.1797	0.0620738	0.137073	0.040919	0.973333	0.0205181	0.469759	4.68336e-05	0.103283	0.0646954	5.31606e-05	0.0624464	0.116914	0.074377	0.0429538	0.931	0.327907	0.0339104	0.107424	0.0739295	0.402696	0.215794	0.0355853	0.0517008	0.0544263	0.0375768	0.0878013	0.489359	0.0176748	0.297223	0.0609167	0.23069	0.0393171	5.10473e-05	0.144709	0.0349456	0.0294037	0.0257677	0.0200618
78	2-Phospho-D-glyceric acid	0.957533	475.551	184.985	0.0467506	1.25019	0.0532885	0.0249162	0.740113	0.00855692	0.102661	1.24934	0.447722	1.75667	0.0867782	0.934237	0.0299436	0.0220518	0.442459	0.662271	0.128814	0.0361566	1.41579	0.131741	0.294743	2.66775	0.514982	0.212217	1.25928	0.3871	0.457657	0.531811	0.670822	0.761235	1.35686	1.31493	0.696369	0.253569	0.641825	0.113659	0.70831	0.736659	0.722274	1.47116	0.167776	0.916588	0.576393	0.491761	0.231771
79	2-Hydroxyethanesulfonate	0.956492	149.699	124.99	3.42236	1.98696	3.47244	3.21412	9.53319	9.10338	10.628	9.99458	5.48145	17.386	4.53352	5.08144	26.4154	4.86364	3.06009	1.74271	6.56836	2.33916	33.3677	72.2566	27.0897	4.25267	9.02659	2.04325	4.77218	4.19116	5.20299	3.5963	3.16784	6.40897	7.68639	6.68997	6.58736	14.2166	6.47378	4.20968	7.42209	28.5467	4.70442	5.03744	4.55183	5.26623	4.42698	14.3119	11.6645
80	5-HETE	0.954078	51.4276	319.228	0.164961	0.104821	0.0508406	0.1751	0.113964	4.35693	2.55375	0.344525	0.0711588	0.4506	0.502877	0.0193005	0.250287	0.10055	0.07643	0.163076	0.102737	0.164555	0.0857283	0.102473	0.076294	0.162338	0.159174	0.0648695	0.226277	0.746513	1.8504	0.113304	0.245065	0.554623	0.22239	0.990094	0.257018	1.38024	0.37905	1.52408	1.2013	0.743733	0.33202	0.627905	0.500426	0.49241	0.577958	0.355664	3.22206
81	12-Hydroxydodecanoic acid	0.953946	75.3114	215.165	0.088351	0.0315566	0.0606065	0.118927	0.207269	0.194089	0.162109	0.189803	0.176672	0.11283	0.0722081	0.0344052	0.0572746	0.10784	0.162519	0.100695	0.119498	0.0312883	0.166113	0.0283778	0.0548381	0.117575	0.0379576	0.0496685	0.176568	0.0764786	0.326339	0.0347858	0.0510607	0.0829793	0.140543	0.100848	0.10323	0.278178	0.0471873	0.12137	0.113968	0.368703	0.058238	0.124907	0.0826774	0.0575642	0.047806	0.143185	0.0621542
82	D-Ornithine	0.952199	537.852	131.082	0.14952	0.429452	0.174307	0.153914	0.336874	3.45873	2.58178	0.364322	0.547095	0.49372	0.130143	0.753361	0.0144494	0.166278	0.273916	9.64967e-05	0.469623	0.122199	0.0467209	0.0206415	0.344449	0.223146	0.143735	0.427983	0.158854	0.143232	0.0933068	0.0199539	0.0701897	0.341164	0.223827	0.568208	0.357279	1.0583	0.349184	0.0196311	0.450122	0.862015	0.195979	5.10473e-05	0.337501	0.211917	0.114867	6.33191e-05	5.36879e-05
83	Pantothenic acid	0.950338	287.098	218.103	2.04657	3.77486	3.96553	1.34444	3.60978	5.74942	10.9649	4.45039	9.33704	9.15697	17.1018	10.8685	8.15265	5.47115	2.43682	2.25194	1.6769	4.19796	2.16897	13.9627	2.96148	7.52176	7.76619	9.49202	3.20405	9.36326	4.60045	2.27707	4.91249	3.77612	18.0148	4.83961	4.96159	15.9799	4.04311	9.86071	9.41216	11.7077	12.594	2.84976	5.57136	4.79743	5.34802	3.19589	6.07212
84	Dihydroxyacetone phosphate	0.948614	450.553	168.99	0.119889	0.177693	0.0377378	0.0541034	0.0647768	0.208292	0.213521	0.112149	0.00467187	0.126945	0.165073	0.0625417	0.113954	0.0120659	0.024554	0.0391565	0.0246995	0.00516883	0.202401	0.00242504	0.0303621	0.0866528	0.0730953	0.0324239	0.155001	0.116433	0.128149	0.266386	0.170844	0.200434	0.107733	0.130011	0.131233	0.221686	0.167046	0.100951	0.10643	0.0663233	0.244516	0.440668	0.18787	0.291986	0.11817	0.277698	0.162326
85	Thiabendazole	0.948082	108.505	200.029	0.00724175	0.0126918	0.0304149	0.00933509	0.0526481	4.88902e-05	0.331781	0.00455795	0.022791	0.112054	0.00543879	0.0627662	0.0122794	0.0187735	0.0337742	0.213169	0.00481084	0.0148443	0.0478601	0.0146305	0.0109389	0.0184919	0.00859268	0.0379239	0.205542	0.0138071	0.00504223	0.0908659	0.00576449	0.332997	0.0125287	0.256142	0.00252213	0.267535	0.146298	0.00373491	0.0243219	0.0266843	0.00204321	0.36629	0.358347	0.0104776	0.297408	0.0741345	0.0226978
86	L-Threonine	0.947408	372.481	118.05	4.89685	8.05805	4.88856	2.00145	5.34475	31.1951	39.7921	7.91931	11.3347	12.4543	12.7461	6.40569	6.29707	5.56799	7.26839	0.882456	1.95329	6.30346	6.25837	7.30113	7.08569	5.53341	6.05328	8.58906	6.54175	11.2431	7.96401	6.64335	4.1464	13.8049	16.315	13.9549	11.0334	38.6354	12.9837	4.33163	11.3567	15.4754	15.0092	7.01941	2.10673	10.0887	7.13652	3.25699	5.91826
87	Phenyllactic acid	0.944995	132.423	165.055	0.0745999	4.5531e-05	0.0155417	0.242653	0.20258	0.188062	1.18895	0.0959563	0.22338	0.00228829	0.0113256	0.0385559	0.0087559	0.0887224	0.163682	0.0919537	0.0906179	0.0265675	0.0974055	0.501973	0.0164644	0.00613617	4.65748e-05	0.0382592	4.40292e-05	0.0689173	0.041455	0.00775883	0.0513345	0.00241457	0.041339	0.0289467	0.119338	0.0869958	4.82386e-05	0.0476889	4.19331e-05	0.0477767	0.0447342	0.162388	0.16567	0.00539295	0.0365844	0.0614473	0.220816
88	Methyl jasmonate	0.943274	31.2319	223.134	0.0757723	0.0485052	0.0571388	0.0673909	0.0836246	0.0999988	0.044997	0.0545749	0.0527993	0.0753555	0.143867	0.504191	0.550524	0.375232	0.173844	0.257782	0.340885	0.319637	0.195767	0.769025	0.35387	0.334239	0.281574	0.230095	0.216059	0.270924	0.433293	0.374923	0.285671	0.446264	0.217534	0.353454	0.361027	0.480127	0.152625	0.414097	0.323982	0.234545	0.217122	0.205942	0.711717	0.382392	0.290514	0.212729	0.227697
89	L-Iditol	0.938016	312.699	181.071	5.97099	18.4188	40.6588	0.459183	4.6351	1.43071	1.31589	4.03243	3.64588	3.45583	15.9216	5.37071	1.06416	0.663149	1.2749	1.14109	3.05262	2.11575	1.30204	1.30326	2.99709	1.95873	13.4185	1.39054	2.99654	6.58897	4.27865	6.89171	1.35686	6.77286	2.86561	3.68124	4.34216	12.7332	5.71427	12.6432	2.27224	3.57728	3.52733	0.849421	5.85717	6.38335	8.66535	1.92481	2.30895
90	Tauroursodeoxycholic acid	0.937292	153.081	498.291	1.51261	4.66009	177.501	0.0655676	14.2059	0.0732089	4.96452	12.9015	33.7778	390.834	26.2898	32.8235	29.4702	0.316576	1.12106	6.13242	0.456373	4.78101	11.7928	84.3225	2.84194	45.0187	16.9829	33.7571	10.5774	3.9305	9.47877	102.622	14.2573	3.1416	11.5198	21.3582	46.2747	157.99	91.3078	41.9727	49.2367	88.3797	5.88247	7.01915	11.8877	1.08772	2.70768	11.1254	184.69
91	Nervonic acid	0.935338	38.3439	365.343	0.636069	0.0575822	0.255061	1.16865	2.37262	10.153	1.31089	0.299801	0.80952	0.124764	0.244214	0.15355	0.59273	0.529696	0.220057	0.32836	0.405203	0.08313	0.278346	0.47201	0.500022	0.45348	0.303988	0.24474	0.0348239	0.262119	0.110188	0.0716868	0.301724	0.0954639	0.394825	0.097719	0.191282	0.194812	0.125616	0.154374	0.230354	0.41237	0.237007	0.290736	0.395141	0.129825	0.202539	0.123253	0.645776
92	Oxoadipic acid	0.93403	39.6786	159.029	0.314647	0.573787	1.09868	1.61303	0.901492	0.507604	0.691482	0.394749	0.514413	0.324724	0.462023	0.514114	1.31436	0.980879	0.193994	2.05911	1.13846	1.8286	2.20527	1.54655	1.91231	1.34174	0.501474	0.186881	0.272695	0.290136	0.31605	0.640092	1.28435	0.400555	0.843497	0.217582	0.21393	0.198826	0.0847828	0.503391	0.299954	0.540724	1.83865	0.292912	0.72572	0.754344	0.23871	1.07126	0.338949
93	L-Valine	0.930984	320.603	116.071	8.1654	10.089	5.65895	15.4323	16.2071	91.6413	91.9755	10.7761	24.2531	19.1854	20.4608	11.6766	10.693	15.542	14.3509	3.1859	13.415	12.8752	8.15239	16.2099	15.284	8.67643	7.88266	13.2569	9.09007	13.5607	14.2378	5.30774	11.5586	12.7475	18.8711	22.2646	15.2786	55.4101	15.9968	11.1702	20.8252	28.9375	14.5552	9.94708	6.80146	12.4511	11.7633	11.8678	9.48384
94	Androsterone sulfate	0.930814	29.4636	369.174	0.428158	6.61367	3.05444	0.369428	2.90003	0.991371	2.64562	0.818206	0.263796	1.4009	36.4059	5.31318	30.4024	11.919	0.606888	4.78329	8.26383	1.05206	4.44003	26.8377	34.0208	8.41251	9.61123	2.0226	1.45853	1.8246	12.4964	0.89059	3.52058	4.90395	0.241219	4.03723	2.1965	1.38803	0.89872	36.5905	6.65814	34.1188	38.2455	2.50429	7.46015	9.92268	6.7936	16.1025	44.6644
95	L-Kynurenine	0.926379	284.787	207.077	0.0421368	0.14117	0.30387	0.0709375	0.616201	0.656822	1.83062	0.0791282	0.14928	0.0674471	0.275049	0.0932188	0.01802	0.0654935	0.0750043	0.0183033	0.0712997	0.0553119	0.0264369	0.0179794	0.0525481	0.353488	0.067702	0.224379	0.0705873	0.0974604	0.083754	0.0417159	0.111893	0.132451	0.0330261	0.232013	0.299277	0.842366	0.172021	0.153041	0.201121	0.939957	0.166188	0.0409736	0.0522088	0.101537	0.147047	0.0503419	0.0305105
96	S-Adenosylhomocysteine	0.926138	404.414	383.117	0.0508783	0.100911	0.163686	0.0019609	0.0588397	0.0613341	0.0299014	0.0354004	0.086154	0.235666	0.0346051	0.176151	0.155003	0.0445095	0.0625744	0.0637374	0.00405271	0.0756125	0.0296834	0.0824187	0.0813815	0.0447578	0.0389627	0.0662167	0.0658704	0.137411	0.080397	0.116828	0.0244874	0.172097	0.0781628	0.123357	0.0951352	0.21178	0.118646	0.0293101	0.0497855	0.057409	0.138558	0.0384433	0.18575	0.141112	0.0808195	0.033782	0.0188943
97	Fructose-1P	0.925393	235.208	179.056	0.244555	0.256771	0.291997	0.149807	0.303386	0.328479	0.256921	0.18064	0.27779	0.254881	0.254336	0.181176	0.166049	0.310336	0.278681	0.149358	0.113115	0.249303	0.238052	0.305856	0.147003	0.189495	0.305847	0.296003	0.198884	0.281523	0.16535	0.361251	0.152026	0.304925	0.265777	0.256419	0.255932	0.587493	0.293066	0.223783	0.110032	0.264675	0.332097	0.241541	0.328183	0.200602	0.240168	0.1459	0.267088
98	But-2-enoic acid	0.925375	88.4543	85.0285	0.797625	1.40077	0.702457	0.635778	0.854259	0.580169	0.902341	1.02565	0.633105	1.00556	0.986638	0.588289	0.514549	0.661097	0.376062	0.621573	1.11104	0.856958	0.868152	0.892371	0.500497	0.449956	1.34575	1.21987	1.03092	1.0837	1.18695	1.80323	1.09137	1.15395	1.08167	1.75572	0.947872	1.69293	1.05956	1.57791	0.718921	0.951811	1.28633	1.56755	2.35356	1.25357	1.43877	1.26769	3.00203
99	2-Amino-3-phosphonopropionic acid	0.924872	445.753	168.006	1.41472	0.782179	0.870713	0.0815727	2.25427	0.0712141	0.0663544	0.24155	0.569161	0.253162	0.932896	0.116308	2.01326	0.0530738	0.654478	0.047749	0.0532864	0.312341	0.581847	0.420653	0.371562	1.2125	0.885284	1.1526	1.04723	0.504147	0.325563	1.48078	0.509835	0.858339	0.32313	0.592998	0.357989	1.35494	1.07242	0.861724	0.0590603	0.869417	1.33881	0.323678	0.350812	0.683836	0.737101	0.835248	0.721488
100	L-Glutamic acid	0.92267	436.998	146.045	2.24149	5.1997	2.53829	1.50657	1.88002	7.37052	7.62809	3.84371	4.85603	5.7394	3.14149	5.56815	1.43575	4.18584	4.11068	3.26528	1.77574	3.95021	2.20209	1.82361	4.97054	1.89701	2.88277	3.52239	2.27391	5.00561	2.27651	3.0854	2.95907	3.56656	4.45231	4.36977	4.52483	6.75385	3.84778	1.64997	2.81424	3.90841	0.482754	0.396293	4.10051	3.42064	2.05635	3.21764	1.22786
101	PE(16:0/18:2(9Z,12Z))	0.92229	173.481	714.518	1.00725	0.695733	1.18734	0.29816	1.29834	0.0554367	0.481919	0.744901	1.30777	1.36793	0.843573	1.65166	1.65616	0.239297	1.51488	6.03318	1.13796	1.9319	1.03591	1.80225	2.18422	1.40097	1.10834	1.83333	1.09372	1.11879	0.547692	1.36385	0.90688	0.959108	2.34298	0.638165	0.972893	1.67375	1.23336	1.22176	1.27663	0.923758	1.04747	0.802708	4.3502	1.24961	1.14485	1.4611	2.96489
102	2'-Deoxyguanosine 5'-monophosphate	0.920219	449.077	346.058	0.484885	0.0467924	0.20189	0.00909668	0.0345403	0.0500032	0.0386291	0.0191682	0.0139664	0.0436703	0.140472	0.0193514	0.806279	0.00824118	0.0208218	0.344424	0.0018487	0.157186	0.0049106	0.0648811	0.0644903	0.052164	0.0232998	0.4219	0.103209	0.0548494	0.029692	0.591919	0.0403863	0.134806	0.0401982	0.110658	0.0776791	0.102894	0.0948494	0.0265381	0.0206913	0.0476762	0.0578804	0.0217329	0.715565	0.06781	0.0399152	0.0249134	0.0318265
103	6-trans-Leukotriene B4	0.915173	61.3122	335.225	0.0156287	0.0406641	0.0205254	0.0548806	0.0663642	0.115915	0.121193	0.030397	0.0184321	0.115876	0.0862897	0.017558	0.0369723	0.00418021	0.0399286	0.0580813	0.0153381	0.0987849	0.0142791	0.0103208	0.0241073	0.0358538	0.0141336	0.0104093	0.0603744	0.124915	0.446429	0.0816663	0.0192485	0.108983	0.0238935	0.354752	0.0771129	0.309053	0.133187	0.0675847	0.187438	0.0157795	0.0792631	0.032089	0.157338	0.194804	0.0959362	0.0642591	0.0501232
104	2-Hydroxymyristic acid	0.915136	60.2388	243.197	0.054621	0.0442743	0.0801437	0.137365	0.240618	0.164655	0.133704	0.342838	0.139852	0.237381	0.359663	0.0605256	0.124845	0.0337848	0.370729	0.198853	0.210804	0.381789	0.158025	0.0275211	0.23667	0.361391	0.0486286	0.0535136	0.175326	0.0892886	0.534129	0.0544915	0.0808521	0.117217	0.0979422	0.536431	0.320824	0.566838	0.221686	0.204629	0.398462	0.631413	0.302589	0.108654	0.186507	0.158097	0.208044	0.226887	0.044229
105	Uridine 5'-monophosphate	0.914512	432.633	323.031	0.0174776	0.0256584	4.24652e-05	0.0560287	0.0153377	0.0941361	0.0820984	0.0144484	0.0228889	0.0293351	0.0524575	0.00127182	0.0018786	0.00300893	0.013553	0.121487	0.00449192	0.0171296	0.0190589	0.00831594	0.00389989	0.00442407	0.00291513	4.87288e-05	0.0254555	0.0321274	0.0378683	0.00490925	0.228404	0.0473748	0.0739275	0.148036	0.122923	0.145015	0.0687853	0.0535031	0.0101738	0.0270501	0.0533331	0.0624486	0.0425373	0.0166421	0.0398507	0.0555257	0.0234512
106	3-Sulfinato-L-alaninate	0.912646	180.991	152.001	4.61131	0.282274	2.90067	22.6236	1.21183	9.62965	8.06959	4.93782	3.02085	2.21508	0.748903	0.89482	3.64453	12.549	3.46073	1.55223	12.6769	7.55652	24.0944	15.9049	13.1934	2.53398	3.41306	0.541769	0.766104	4.11584	2.44982	1.71856	6.8744	1.1002	5.37901	1.10176	2.87489	1.11313	0.547616	1.37238	2.82789	5.36098	3.11629	8.28073	1.99543	1.57672	1.07034	17.109	3.52677
107	(10E,12Z)-(9S)-9-Hydroperoxyoctadeca-10,12-dienoic acid	0.908421	61.2918	311.225	0.050176	0.069401	0.0373498	0.150565	0.0288202	0.109711	0.170733	0.0803756	0.0367733	0.234401	0.209675	0.0208074	0.046769	0.0307054	0.04664	0.347495	0.055956	0.0496565	0.0697407	0.014209	0.0330698	0.101071	0.0466177	0.0466219	0.220356	0.523544	0.408333	0.0729884	0.0907632	0.230668	0.15077	1.0306	0.163083	1.75176	0.528824	0.0983232	0.248744	0.150129	0.180017	0.140744	0.654621	0.408859	0.188922	0.249715	0.0552133
108	Hexadecanedioic acid	0.906123	204.108	285.209	0.0106761	0.00659499	0.00400894	0.0200722	0.00756557	0.0967854	0.0210955	0.131743	0.00123245	0.00736165	0.0309803	0.00198919	1.44551	0.00348729	0.00899835	0.00544766	0.0917613	0.0165245	0.0217092	0.0204033	0.0182469	0.0776212	0.00880493	0.0110882	0.032634	0.0215024	0.056945	0.0109675	0.00969609	0.0660319	0.0234177	0.0755919	0.0378422	0.0888396	0.0527122	0.0252462	0.119896	0.0636096	0.0129998	0.0240099	0.0125505	0.102083	0.0601594	0.0454796	0.0096552
109	L-Cysteine	0.89853	168.945	178.017	1.36734	0.0228964	0.0388935	1.07945	0.0651311	0.66578	0.373802	0.216107	0.0539522	0.382957	0.0663254	0.0597737	0.00876847	0.116789	0.045985	0.0313885	0.128965	0.0180974	0.132574	0.0246305	0.0199038	0.0110309	0.027425	0.0191175	0.0169611	7.99946	0.759546	0.0254417	0.0267359	0.0251724	0.229648	0.0223845	0.354695	0.221175	0.877139	0.0771686	0.119657	0.064137	0.558653	0.405934	0.050393	0.283105	0.108934	0.204772	0.0658614
110	Pyrophosphate	0.895555	519.084	176.935	0.0754177	0.143334	0.112921	4.9747e-05	0.0433134	0.0621688	0.16869	0.168075	0.0726569	0.0871791	0.0966565	0.0912856	0.196736	0.174256	0.110884	9.64967e-05	5.31606e-05	0.0922348	0.0637822	0.175864	0.22846	0.094334	0.143794	0.156684	0.105805	0.0867455	0.00930822	0.0380399	4.98425e-05	0.136953	0.145685	0.131008	0.126656	0.255776	0.123096	0.0211233	0.0790972	0.200321	0.220054	0.141875	0.00910356	0.107872	0.0795631	6.33191e-05	0.179614
111	Glycylleucine	0.894255	305.042	187.108	0.0965184	0.418137	0.151537	0.0211532	2.18459	7.79892	3.23015	0.137973	2.08479	0.757538	0.302643	0.5371	0.0678383	0.312678	1.20305	0.379491	0.0196408	0.453464	0.0898802	0.821599	1.18457	0.395458	0.369669	1.82278	0.499779	0.54932	0.288551	0.271987	0.219282	0.696917	0.916266	1.42719	0.819488	4.05832	0.959133	0.0972627	0.154708	0.764371	0.6059	0.0880222	1.38454	0.576224	0.534747	0.0455391	0.0369031
112	Cysteine-S-sulfate	0.893594	324.915	199.969	0.120608	0.462376	0.0353422	0.0123521	0.0356909	0.0187494	0.0822901	0.205048	0.0078938	0.0942241	0.0321998	0.666115	1.15106	0.00979639	0.0137755	0.0177084	0.103283	0.0263932	0.0322879	0.0110562	0.0459377	0.0523954	0.0152733	0.0904737	0.508796	0.510566	0.118969	0.224201	0.206256	1.68997	0.116958	1.10126	1.22237	0.831098	1.44469	0.0302957	0.09016	2.07424	0.887641	0.675099	0.0241083	0.662472	0.206153	0.038016	0.0151407
113	2-Furoic acid	0.890296	74.7532	111.008	0.33546	0.61745	0.739966	0.487512	0.746999	1.45954	1.30557	1.20884	0.836852	0.905861	0.606994	0.679125	0.84234	1.07161	0.819651	1.24897	0.40725	1.275	0.50598	0.967128	1.21562	0.675102	0.635604	0.57354	0.580224	0.197094	0.257591	0.892254	0.483608	0.505049	0.84609	0.424016	0.468713	1.27485	0.488248	0.406051	0.408231	1.65182	0.767466	0.484681	1.17078	0.466915	0.370099	0.323012	0.21954
114	L-Histidine	0.889984	408.636	154.061	0.85905	1.30869	0.967108	0.0160386	0.20635	1.96158	2.42994	0.214292	0.356245	0.937057	0.830831	0.105276	0.174231	0.174661	0.0518121	0.0218582	0.0973433	0.473803	0.112664	0.117465	0.16824	1.61264	1.20747	1.71803	0.647703	0.158013	0.999667	0.114789	0.57601	0.503753	0.274832	0.754852	0.565051	2.78699	0.707013	0.0659562	0.578815	1.67249	0.224729	0.0911673	0.422506	0.411199	0.152314	0.210435	0.0885058
115	Sebacic acid	0.888999	107.957	201.113	0.0471539	0.0254686	0.0138689	0.00609442	0.0164101	0.0160784	0.0365271	0.0128112	0.019854	0.049832	0.131755	0.0290896	0.0790685	4.68336e-05	0.164109	0.308618	0.0517324	0.118058	0.00847896	0.365149	0.0628501	0.0324774	0.533129	0.276697	0.0576205	0.328465	0.0773105	0.143827	0.174277	0.0847859	0.0796174	0.0493834	0.195862	0.190417	0.132914	0.100313	0.0222183	0.0724405	0.242989	0.00433693	0.184411	0.454243	0.0751737	0.494752	0.154582
116	Xanthosine	0.884342	236.985	283.07	0.108893	0.167111	0.0466992	0.0144068	0.0221533	0.105744	0.573241	0.195579	0.525648	0.0543489	0.733287	0.0769566	0.0497867	0.0406868	0.0307465	0.176321	0.0330532	0.0571355	0.221116	0.248765	4.60599e-05	0.0847144	0.23704	0.041287	0.207656	0.692253	0.162551	0.350879	0.341376	0.216945	0.513555	0.601853	0.392698	0.357022	0.206061	0.403124	0.490081	0.393012	0.989671	0.433167	0.221263	0.376632	0.171031	0.161615	0.387919
117	Ascorbic acid	0.88376	95.9536	175.024	0.66775	1.6869	1.21815	0.100874	0.830409	0.816824	0.63229	1.72936	0.559804	0.902154	1.79141	0.757546	0.779671	0.266416	0.295551	0.623264	0.335748	1.26126	0.351159	0.776147	0.470842	0.675903	1.11499	0.781978	0.684901	0.16464	0.980062	1.43353	0.824137	0.708885	1.11384	0.42731	1.23515	2.28471	1.10343	1.47966	0.602299	0.551322	2.03521	0.31358	0.940414	0.885897	0.674784	0.324004	1.37738
118	Hydroxypyruvic acid	0.879884	183.63	103.003	0.0675083	0.386077	0.465089	0.287315	0.695974	0.511369	0.327381	0.431616	0.529558	0.343688	0.287758	0.427184	0.264078	0.555454	0.313491	0.513337	0.211284	1.63869	0.19933	0.641747	0.376678	0.190054	0.324456	0.170524	0.230069	0.0896226	0.102581	0.208989	0.417652	0.143543	0.550159	0.207291	0.225687	0.27553	0.139692	0.197636	0.0979879	0.28073	0.323673	0.10803	0.595236	0.0596128	0.141722	0.143156	0.0637195
119	Dehydroascorbic acid	0.879206	83.3099	173.008	1.03607	3.1807	3.24234	2.64349	4.07782	4.50387	3.9897	3.74203	3.12996	4.85773	2.9467	3.68126	3.76024	2.98923	3.73018	3.18724	0.780435	6.97095	1.59009	4.83182	6.04672	2.85335	2.18589	2.26693	2.75159	0.852606	0.736639	2.84483	2.2969	2.78813	3.06587	2.06085	2.20325	7.57309	2.62164	1.47473	1.3035	3.14275	3.19172	0.409769	3.97455	2.66872	1.85468	0.677893	0.6103
120	Guanine	0.878682	250.417	150.041	0.0303844	0.0198479	0.0649636	4.40524	0.0226674	2.68776	0.0348666	0.0147524	0.0134186	0.0403481	0.043662	0.0177178	0.248014	1.61442	0.0985064	9.64967e-05	0.0254999	0.0215003	0.0203679	0.0157878	0.0245393	0.0360502	0.02539	0.0189869	0.0297309	0.0300367	0.0408443	0.0312517	0.0541631	0.0299559	0.00747774	0.0252249	0.0288451	0.0524329	0.035625	0.0185753	0.0191175	0.0174814	0.0432024	0.0376229	0.0570957	0.0357419	0.0290443	0.0780016	0.00624745
121	Hypoxanthine	0.8769	235.673	135.03	0.746201	0.910134	0.909642	0.325701	0.219559	0.427339	0.216046	0.10679	0.235714	0.693376	0.11875	1.43973	0.841092	0.481759	0.704287	1.16778	0.21301	0.74825	0.358894	0.278126	1.04278	1.68536	0.805631	1.37986	0.515602	0.424618	0.28523	1.00139	0.232389	0.665364	0.272064	0.432201	0.289082	0.370838	0.416261	0.109729	0.296531	0.209446	0.36357	0.46563	2.52925	0.462918	0.29924	0.657579	0.131843
122	Ribothymidine	0.871714	183.578	257.069	0.0268405	0.0397423	0.0119369	0.0129871	0.0325662	0.0549877	0.0282578	0.0786339	0.049177	0.0480968	0.0761328	0.0253501	0.0282689	0.0234728	0.0092826	0.00381504	0.0621355	0.0244586	0.0495549	0.100009	0.00765659	0.0195474	0.0633929	0.0525906	0.108529	0.0661287	0.0695593	0.0580568	0.0883765	0.0396937	0.123119	0.0693048	0.144131	0.0647033	0.0415412	0.109974	0.0367023	0.0206575	0.0994221	0.0983427	0.00609582	0.0747835	0.0797628	0.0882696	0.102371
123	Threonic acid	0.869519	325.777	135.029	1.015	1.38511	1.29711	0.33094	2.92656	1.56692	3.63278	2.03126	2.46709	1.78934	2.05515	0.790601	0.260486	0.958438	1.29812	0.836533	0.205263	1.28488	1.49094	1.57394	0.843007	0.870464	1.5006	1.79795	1.46398	1.94288	1.09175	1.90717	0.736294	1.75188	2.81025	2.00325	1.58211	3.61413	1.75599	1.22663	2.15835	1.00862	5.78422	1.8099	1.44966	1.74588	2.4339	0.724415	2.19834
124	Prostaglandin D2	0.866322	45.3122	351.221	0.527592	0.435381	0.335062	0.180701	0.382431	0.393837	0.296268	0.418172	0.410072	0.287448	0.430602	0.251509	0.336943	0.028851	0.231659	0.639245	0.390076	0.0996124	0.455021	0.507492	0.370098	0.343319	0.411581	0.543059	0.195854	0.453801	0.0362155	0.42896	0.317732	0.391588	0.342419	0.351722	0.392433	0.688172	0.38105	0.191623	0.349844	0.185402	0.382064	0.591315	0.823309	0.33441	0.350495	0.169511	0.668087
125	Perillic acid	0.865644	60.2608	165.091	0.232517	0.0443502	0.0531579	0.0947855	0.1054	0.958762	0.427563	0.713408	0.173761	0.212155	0.497527	0.282301	0.0534256	0.0735811	0.0833552	0.885709	0.603778	0.0441673	0.346861	0.180383	0.0840755	0.0583256	0.284309	0.217905	0.360393	1.99406	0.669442	0.137102	0.215444	0.364662	2.13856	0.714724	0.576924	1.1588	0.50599	0.387379	0.723645	0.2248	0.590437	1.12101	0.349305	0.391602	0.210519	0.610598	0.600274
126	1-Deoxy-D-xylulose 5-phosphate	0.863791	179.134	213.017	4.69669	6.33105	1.56292	0.51456	2.77062	0.617471	1.81984	5.07918	2.8857	7.18761	9.22636	1.39519	1.20153	1.40116	2.23587	1.82693	4.74291	1.25809	4.41615	2.51487	0.467832	1.78465	7.80721	5.96346	5.94629	9.71364	6.94808	11.3661	2.21683	6.51349	5.09852	9.46826	6.30138	10.3221	5.75778	7.62221	4.92997	1.29189	9.1588	7.60675	9.31061	7.21256	5.21184	3.39678	11.4279
127	N-Acetyl-L-alanine	0.857532	268.067	130.05	1.17486	1.33267	1.06374	1.69066	1.63221	7.00309	7.35554	1.57687	2.10731	1.37334	2.60002	1.13693	1.39785	1.58331	1.41843	0.473479	1.44771	1.23358	0.791579	1.05252	1.56183	0.908741	0.661321	1.43728	1.31608	2.02856	1.47141	0.767368	0.931497	1.86383	2.0754	3.12897	1.84119	5.9559	1.96286	1.20109	2.04663	3.70903	1.4624	0.853813	0.666265	1.67842	1.44277	0.968742	0.584918
128	Cysteic acid	0.854632	380.733	167.996	0.243782	0.450736	0.206593	0.0610932	0.157718	0.122158	0.267895	0.323461	0.198837	0.46267	0.194236	0.773281	0.422697	0.0754235	0.940915	0.118353	0.0766423	0.261502	0.0321549	0.0494062	2.16885	0.0652865	0.0396225	0.331137	0.556316	0.619031	0.258247	0.473727	0.153227	1.12468	0.236978	0.917844	0.695672	1.15489	1.13553	0.0942952	0.225908	0.970874	0.37091	0.177815	0.204639	0.753583	0.366146	0.0973501	0.0269115
129	3-Phosphoglyceric acid	0.852657	525.685	184.985	0.0346647	0.378401	0.0179659	0.0306474	0.227224	0.02249	0.0496557	0.142786	0.0953895	0.168401	0.0256107	0.332922	0.0343939	0.0223861	0.103841	0.288321	0.0518794	0.0272885	0.234116	0.0615096	0.0642126	0.35837	0.0839367	0.0454971	0.152876	0.0569376	0.0668982	0.090385	0.142278	0.179996	0.311867	0.317755	0.143779	0.0542243	0.09697	0.0519188	0.0827486	0.132555	0.0859243	0.245149	0.0531058	0.108242	0.151911	0.13393	0.203645
130	D-Ribose	0.852172	87.0737	149.045	1.21667	2.02088	0.574185	0.0791956	0.632137	0.157112	0.212098	1.18173	0.702516	1.42255	1.6452	0.652887	0.362793	0.0282068	0.448165	1.53379	1.90281	0.406031	1.29465	0.862645	0.0946495	0.625124	2.57252	1.61894	1.90648	2.2305	1.91969	3.51483	1.61274	1.49249	1.88398	1.09634	1.60508	1.89812	1.42824	2.64221	0.941173	0.22236	2.37329	2.05879	4.05142	2.091	2.70973	1.79384	4.55778
131	2-Oxovaleric acid	0.845046	74.1416	115.039	1.1943	0.820932	1.11803	9.60976	2.01229	3.77611	1.4122	1.41998	1.99894	1.77683	1.59904	1.15895	1.63588	2.71776	2.24479	2.68822	8.89891	1.35747	1.67329	2.60839	1.79073	2.18105	1.04362	1.31559	0.988057	0.686924	2.10263	1.47469	3.03862	0.716237	1.17501	1.92964	1.39605	14.5997	1.23649	3.37022	7.27378	1.00431	0.499237	1.6935	3.98467	0.85935	1.34257	5.0612	3.68954
132	5-Hydroxyindoleacetic acid	0.843007	284.788	190.05	0.0662171	0.170619	0.373417	0.0895889	0.8014	0.871228	2.21769	0.1178	0.187554	0.0560164	0.413776	0.122417	0.00613073	0.0900439	0.0947403	0.0292923	0.102745	0.0654721	0.0281815	0.0259978	0.0622492	0.472838	0.106301	0.301487	0.0830878	0.11221	0.11406	0.0464954	0.120211	0.164443	0.0265337	0.279155	0.434005	1.14428	0.224791	0.187324	0.269299	1.11402	0.225115	0.0409638	0.0633387	0.137797	0.169248	0.0549684	0.0442056
133	Gluconic acid	0.842094	408.87	195.05	0.0609961	0.0443652	0.080521	0.00126156	0.093287	0.0357888	0.0635953	0.0336656	0.0539047	0.0189276	0.152042	0.0342838	0.107822	0.0568361	0.00803027	0.0110523	0.00428644	0.00340917	0.0533762	0.0490318	0.415232	0.0290295	0.173659	0.0531135	0.0359408	0.0538031	0.0480361	0.104026	0.0200819	0.0633353	0.0492522	0.103973	0.0399922	0.188866	0.0492814	0.0626979	0.0961007	0.139633	0.170853	0.0608283	0.0484732	0.0773551	0.0450804	0.0154415	0.103501
134	Ribitol	0.841211	252.803	151.06	1.67296	5.25047	1.12148	0.304249	2.03607	0.64954	2.31552	1.45152	1.57441	1.35078	5.39525	1.70074	4.70582	2.91697	1.09006	9.64967e-05	0.476405	0.731488	0.692958	2.2388	2.79166	3.62652	7.4372	0.896525	3.68843	5.10196	2.94886	4.82074	1.07956	9.71022	1.54623	7.49569	2.50055	23.6125	7.59271	2.95535	2.31987	3.19578	4.58753	0.814695	2.10052	5.16462	4.92096	1.57081	0.924578
135	Oxoglutaric acid	0.840017	380.899	145.013	4.6148	7.04341	4.55484	1.51001	2.36087	11.348	14.0783	4.45451	5.06563	9.12616	3.85923	7.6079	1.24624	5.52535	6.35797	6.67126	1.68355	5.77562	3.3603	1.98426	6.22459	2.5209	3.25935	6.39454	2.99689	5.93934	3.37489	3.75417	3.32059	5.73237	6.20942	6.38788	5.10644	11.278	6.10601	1.99413	4.99348	4.51799	4.10605	5.07225	10.7832	5.07763	1.97487	3.45443	2.8493
136	(10E,12Z)-9-HODE	0.834069	38.494	295.227	1.23347	4.05665	0.019649	0.650005	0.774266	3.41894	3.39422	14.2317	0.433729	12.2948	2.9883	0.0116035	1.57041	0.530814	0.120698	1.01979	1.5053	0.153947	0.716162	0.371081	0.0280899	4.73224	2.05124	0.404672	3.07966	6.75698	9.39291	1.07465	1.04234	7.38697	4.12743	7.26061	5.98341	12.8621	7.34991	1.96116	4.79781	7.01305	3.50004	1.5628	4.2591	12.2494	3.92241	3.06258	1.13025
137	8,9-DiHETrE	0.833017	50.8327	337.239	0.169571	0.176515	0.0932563	0.0394593	0.104013	0.0312415	0.108003	0.108148	0.133415	0.154865	0.270708	0.0843838	0.360117	0.0797354	0.0585423	0.340452	0.0777214	0.0882278	0.0167056	0.195092	0.140958	0.147887	0.0688861	0.158924	0.114915	0.26763	0.14024	0.138569	0.103906	0.542086	0.175263	0.353071	0.184957	0.717124	0.293331	0.153055	0.518956	0.554958	0.1653	0.136846	0.526706	0.418601	0.245264	0.134741	0.221706
138	1-deoxy-1-(N6-lysino)-D-fructose	0.825991	446.719	132.029	0.0911599	0.0547618	0.060091	0.130063	0.134689	0.491932	0.586461	0.22249	0.2083	0.0903436	0.107098	0.160835	0.338396	0.340742	0.3678	0.394457	0.628337	0.17474	0.199801	0.197207	0.159535	0.0705334	0.0645705	0.183977	0.147347	0.182098	0.191553	0.181443	0.0743782	0.257949	0.267023	0.268054	0.166655	0.290206	0.28486	0.108373	0.188562	0.231293	0.181347	0.123407	0.685256	0.204857	0.166598	0.178398	0.0699811
139	myo-Inositol	0.814762	412.609	179.055	4.589	13.9821	2.07231	5.15768	1.72246	9.44422	16.1449	11.07	3.38899	1.37461	5.3502	2.62161	1.53698	14.2811	2.98928	1.92034	10.826	2.36094	7.11721	1.30215	1.97618	1.83481	3.04134	1.24839	3.99128	5.37881	3.27161	8.45867	4.67945	8.22308	6.47962	12.0312	8.74637	17.2427	8.41169	3.59279	10.6647	8.4109	5.49818	14.769	6.93435	7.67526	5.93515	10.9834	1.74848
140	5-Methylcytidine	0.812345	282.859	256.095	0.0602324	0.0882742	0.0176557	0.0174617	0.0707022	0.753928	0.38629	0.107795	0.16643	0.210757	0.208833	0.0953911	0.0278704	0.187853	0.163713	0.00724065	0.00121092	0.0393462	0.0502813	0.129401	0.520439	0.0322819	0.0299322	0.896348	0.172441	0.121138	0.0428753	0.125153	0.00549161	0.174246	0.153766	0.0848986	0.123424	0.643443	0.146398	0.0551871	0.0972483	0.196621	0.30315	0.013123	0.0507745	0.0828436	0.0641965	0.00711005	0.0426928
141	Gluconolactone	0.810886	190.725	177.04	1.64946	2.90252	0.996209	0.0749564	1.0197	0.129119	0.427678	1.82653	0.76092	0.841953	2.88102	0.864792	0.986794	0.153292	0.308497	1.0513	1.46246	0.418151	0.960659	1.17195	0.114896	1.11514	3.51613	1.55794	2.28057	2.64408	2.24384	4.42861	1.13628	2.61569	1.82533	1.9604	1.88009	3.55488	2.47233	3.21985	1.04577	0.432342	3.43666	1.58194	4.79118	2.59809	4.3	1.43496	4.25209
142	2-Hydroxy-3-methylbutyric acid	0.806361	157.544	117.055	14.8192	3.70916	4.92057	4.8965	8.42045	5.24106	13.3632	32.0911	6.65769	5.62335	11.3967	6.76902	6.07221	6.17702	17.7413	5.81974	7.63673	9.12284	8.61802	8.62253	6.4792	4.0759	6.14638	9.06811	6.92257	14.9285	3.53025	7.07472	5.63012	7.1745	3.5145	10.6439	23.1235	11.6241	5.96931	9.26091	5.33704	8.73512	6.57734	18.2703	9.07149	5.18656	12.5298	12.0434	9.28765
143	Aldehydo-D-xylose	0.804478	157.627	149.045	2.00211	25.6525	0.122389	0.39803	8.70883	5.85734	9.99489	13.6412	4.83406	3.94479	14.6378	2.77829	2.78736	6.54624	3.18952	0.267872	0.608463	7.91446	4.81923	4.26862	1.52802	17.9547	12.3082	2.13677	16.6583	10.8517	11.2726	12.0305	1.30764	22.2291	14.4252	23.5276	14.8766	45.7368	24.3223	7.86355	7.4534	7.7165	14.8508	2.51822	2.2132	26.1121	17.9276	1.96627	0.60774
144	D-Alanyl-D-alanine	0.798663	338.101	159.077	0.0739193	0.192331	0.0613592	0.0206498	0.994876	1.46755	0.379414	0.0588493	0.671055	0.137493	0.0518798	0.146567	0.0192904	0.102725	0.943198	0.429157	0.00520606	0.188702	0.0702257	0.584952	0.523027	0.114154	0.155292	0.577089	0.207559	0.189315	0.0728878	0.227351	0.0591034	0.31976	0.217404	0.252226	0.218731	0.706392	0.288427	0.0420473	0.152648	0.122425	0.27563	0.0599625	3.43334	0.139838	0.197284	0.0326322	0.0362358
145	Pterin	0.792115	203.152	162.041	0.229559	0.356594	1.42388	0.0364942	0.19187	0.713661	0.0280813	0.240857	0.115306	1.28939	0.429685	0.0908681	1.82173	0.176448	0.145083	0.0306904	0.0326652	0.358779	0.405754	0.352162	0.276514	1.32729	0.246247	0.349058	1.36309	0.120714	0.0973457	0.761441	0.226272	1.17339	0.189196	0.529973	0.38524	0.915404	1.22798	0.309038	0.293478	1.02868	0.904169	0.0367947	0.087922	0.750164	0.0148814	0.0435068	0.0321116
146	L-Erythrulose	0.789013	194.958	119.034	2.17533	0.812547	3.13089	2.64144	2.47301	2.24148	2.2911	2.39343	2.22956	0.492772	2.35506	2.98458	2.69981	1.35412	2.32209	9.06771	1.10843	2.26724	6.10055	3.12125	2.46682	2.09111	2.50197	0.748239	2.30228	2.58225	2.12588	3.23825	2.88184	3.20176	3.23762	2.48519	2.20101	3.58696	2.51035	3.37264	2.111	0.774625	3.49959	3.49894	7.01041	2.71418	2.57603	3.04148	4.13744
147	1,3,5-Trihydroxybenzene	0.788053	323.688	125.023	0.29402	0.807831	0.201161	0.0855875	0.256807	0.211293	0.185577	0.328699	0.239565	0.342062	0.803684	0.287241	0.117424	0.0601781	0.152094	0.129931	0.162192	0.130692	0.26987	0.166456	0.153134	0.241209	0.670432	0.396748	0.530694	0.902127	0.439492	0.944414	0.274578	0.887002	0.225948	0.571203	0.520563	1.30444	0.774998	0.657981	0.316776	0.196909	0.563738	0.13097	0.846074	0.793272	1.03299	0.270195	0.469018
148	Ricinoleic acid	0.784235	220.381	297.245	0.0259841	0.0155371	0.0238608	0.0306915	0.094355	0.122314	0.0815282	0.0214672	0.123173	0.025014	0.0220706	0.013437	0.0425899	0.0250989	0.0388012	0.0637401	0.0335581	0.0173159	0.0380579	0.0162471	0.0416051	0.0284791	0.0230179	0.0123117	0.0200881	0.0390754	0.0160239	0.0202485	0.0312199	0.0394555	0.0137646	0.0161173	0.0227266	0.228013	0.0300678	0.0151727	0.0138525	0.026422	0.0219986	0.00760865	0.0594934	0.0185889	0.0175084	0.0436547	0.0203998
149	Glutathione	0.78257	378.443	306.079	0.0105211	0.0349793	0.184507	4.9747e-05	0.0208003	0.0200985	0.000955144	0.00184119	0.104574	0.0169615	0.000745887	0.102738	0.02634	0.0150234	0.00765056	9.64967e-05	5.31606e-05	4.05949e-05	0.0202695	0.0129447	0.103478	0.0245887	0.0478622	0.298482	0.00596258	0.000715197	0.000697268	0.0628614	4.98425e-05	0.0266608	4.43217e-05	0.00170492	0.00581281	7.39377e-05	4.82386e-05	4.81403e-05	0.000749117	4.16457e-05	0.00061551	5.10473e-05	0.000102707	0.000541954	4.91703e-05	6.33191e-05	5.36879e-05
150	Glucose 1-phosphate	0.778656	473.203	259.023	0.0248153	0.118362	10.0545	0.0656414	0.190839	1.64404	1.22401	0.117592	0.0192583	0.0629925	0.0348414	0.890406	0.0209429	0.055366	0.0318728	0.135499	0.0551597	0.0218436	0.0364363	0.00758604	0.335224	0.128791	0.0254236	0.0509555	0.0405158	0.0252237	0.0144823	0.33703	0.0279918	0.101219	0.0417467	0.0429684	0.117765	0.0485438	0.030427	0.0196362	0.0908608	0.0475197	0.0423542	0.0310112	1.8677	0.0422818	0.0307874	0.021294	0.0151547
151	D-Glucuronic acid	0.774217	402.791	193.035	0.0743533	0.0990376	0.219508	0.0101715	0.125388	0.0707869	0.539925	0.451659	0.0750862	0.536416	0.234419	0.499884	0.243364	0.104663	0.100174	0.125377	0.0171647	0.0442048	0.304872	0.0670228	0.1871	0.183094	0.0496	0.0297325	0.558365	0.184787	0.157948	0.235835	0.324228	0.627755	0.587199	0.609142	0.882485	0.818648	0.303468	0.185359	0.668603	0.422264	0.586276	0.741128	0.34142	0.280857	0.220284	0.360162	0.668338
152	L-3-Cyanoalanine	0.745774	397.141	113.035	0.0773093	0.163615	0.0999196	0.0577212	0.110468	1.21773	1.18221	0.130537	0.287036	0.145393	0.281947	0.129381	0.113802	0.100426	0.121565	0.161045	0.0561781	0.133426	0.0627078	0.090405	0.138911	0.112012	0.109724	0.124781	0.106705	0.225653	0.174244	0.119814	0.0955464	0.226089	0.218736	0.443241	0.195934	0.53043	0.202037	0.136049	0.194092	0.505036	0.139026	0.0789174	0.185459	0.152288	0.162149	0.127687	0.342393
153	3-(3,4-Dihydroxy-5-methoxy)-2-propenoic acid	0.742524	408.644	209.045	0.0219891	0.0310168	0.0258834	0.0227124	0.0334263	0.0218469	0.0190756	0.0191423	0.0263145	0.0199772	0.0302767	0.021664	0.0215559	0.0251072	0.0243345	0.0252788	0.0205849	0.0164336	0.0555375	0.0288429	0.0213816	0.0253978	0.0218471	0.0309403	0.0279302	0.0234796	0.0225323	0.0284427	0.0242698	0.0208462	0.0225482	0.0278016	0.0250627	0.0459536	0.0160735	0.0336249	0.0246166	0.0178884	0.0325694	0.0354327	0.0294985	0.0207514	0.024198	0.0393066	0.0330855
154	DL-Dopa	0.741459	320.575	196.061	0.00100331	0.0183496	0.000999165	0.00782996	4.14577e-05	0.04891	0.116376	0.0332097	0.0486731	0.0315926	0.008633	0.0320959	4.15964e-05	0.00783973	0.0216283	0.167057	0.00927047	0.00731116	0.0388107	0.0182725	0.0118879	3.945e-05	4.65748e-05	0.0435105	0.0364001	0.120465	0.0411912	5.28803e-05	0.0197279	0.0440689	0.123725	0.0892208	0.0761652	0.113076	0.0718581	0.0287579	0.0650735	0.118771	0.150308	0.0314984	0.389936	0.12106	0.049713	0.0114248	0.0262634
155	3-Hydroxymethylglutaric acid	0.724951	623.531	161.045	0.238299	0.232975	0.238596	0.222618	0.204022	0.274405	0.323997	0.265961	0.348295	0.249354	0.224662	0.272264	0.262759	0.232833	0.294851	0.384653	0.24866	0.240745	0.17531	0.299618	0.228562	0.191964	0.303354	0.281879	0.244167	0.301658	0.22161	0.283424	0.226436	0.350771	0.278144	0.340873	0.26351	0.623314	0.308895	0.213219	0.466833	0.268783	0.345743	0.287273	0.183326	0.330534	0.280022	0.356767	0.30643
156	Deoxyinosine	0.715401	150.829	251.079	0.0220163	0.0111453	0.00910984	0.00983277	0.00617551	0.00586958	0.0248276	0.0109139	0.0107361	0.0224991	0.0623961	0.00366169	0.0175259	0.0265722	0.026859	0.0799421	0.0087305	0.00994103	0.0199511	0.00460889	0.00609804	0.0126933	0.017777	0.0168178	0.0588097	0.0532423	0.0256136	0.106034	0.0850511	0.0744646	0.0374958	0.0243716	0.0743137	0.199582	0.0860214	0.0471672	0.0436806	0.0333213	0.0836057	0.0570109	0.0458073	0.0671655	0.0437569	0.0540029	0.0401064
157	Aspartyl-Glutamate	0.713831	469.443	261.074	0.00558225	0.00478688	0.0069387	0.00247877	0.0471756	0.523728	0.166698	0.00474079	0.0699179	0.0283868	0.00733959	0.0099587	0.00738963	0.0114239	0.0298157	9.64967e-05	0.0019639	0.0108935	0.00422418	0.0120882	0.0199818	0.00592306	0.00574135	0.0229563	4.40292e-05	0.0127824	0.00365631	5.28803e-05	4.98425e-05	0.00301955	0.038427	0.0266833	0.0181256	0.0369954	0.00733943	0.0021786	0.0051763	0.0273782	0.0105973	5.10473e-05	0.0934904	0.00538568	0.00214889	6.33191e-05	0.0105862
158	Sedoheptulose	0.707147	157.647	209.066	0.646348	10.2949	4.24652e-05	0.0834029	3.69898	2.11582	3.81903	5.41791	1.80487	1.47912	5.87201	0.646741	0.966009	2.67727	1.09004	9.64967e-05	0.116683	3.05058	2.09273	1.54007	0.326951	7.29582	4.83163	0.623006	6.938	4.39782	4.55555	4.8856	0.349071	8.97191	6.3046	9.99073	6.13213	18.7853	9.52908	3.17676	2.97777	3.04228	6.72047	0.92699	0.488558	10.8036	7.61103	0.595434	0.0685691
159	Methylsuccinic acid	0.704547	157.668	131.034	0.267174	5.41507	0.169312	0.106271	2.42603	1.20834	1.98921	3.01834	1.1142	0.955951	2.93143	0.708219	2.35649	1.45931	0.566549	0.388763	0.115524	1.601	1.06406	1.01528	0.919235	3.64936	2.69091	0.63752	3.37313	2.48853	2.38506	2.65077	0.361549	4.74242	2.85642	4.9567	3.11933	8.91227	4.64517	1.80155	1.45808	1.58576	3.07748	0.611939	1.00102	5.33234	3.97639	0.562917	0.600031
160	2-(3,4-dihydroxy-5-methoxyphenyl)-3,5,7-trihydroxy-4H-chromen-4-one	0.699262	393.839	331.052	0.268844	0.145809	0.323732	0.0195675	0.0381827	0.24786	0.62993	0.18361	0.171747	0.153268	0.267927	0.170489	0.163808	0.0942694	0.18775	9.64967e-05	5.31606e-05	0.153331	0.0398345	0.10888	0.359272	0.333963	0.239792	0.287573	0.178773	0.19475	0.198972	0.21355	0.103424	0.438527	0.10179	0.418774	0.275804	0.941762	0.326246	0.101082	0.238174	0.0371419	0.148292	0.0648082	0.0674493	0.239481	0.111991	0.127062	0.0218781
161	Cytidine monophosphate	0.691327	451.836	322.047	0.0143649	0.0063295	0.0043256	0.135315	0.0176882	1.82609	1.35613	0.00869712	0.0316911	0.0160724	0.670236	0.010639	0.013272	0.000894041	0.0139993	0.0497494	0.0244911	0.00228382	0.0659377	0.010864	0.0156322	0.0106567	0.00757419	0.0187584	0.0141172	0.0182155	0.059937	0.00729063	0.383468	0.0153208	0.0836221	0.253601	0.0840517	0.239087	0.0268002	0.29712	0.00799165	0.0180111	0.0355684	0.0892895	0.0450865	0.0136652	0.050587	0.103725	0.0471043
162	2-Ketobutyric acid	0.69089	227.28	101.023	5.42277	5.75532	6.32135	4.59535	0.93811	7.78282	6.58291	1.28137	4.89396	5.48411	4.18737	3.12582	2.15418	6.48713	6.9793	3.14209	4.8376	5.44967	2.90878	2.73875	4.44519	1.77498	3.05998	5.49691	2.8928	3.25774	3.45226	3.08426	3.28464	3.86875	4.45165	4.78728	3.96068	5.09358	4.16072	2.79954	4.4178	3.30564	1.02571	4.72233	5.59515	2.96677	2.09175	3.78857	1.45221
163	Urocanic acid	0.687264	182.637	137.034	0.608483	0.41489	0.486579	0.592033	0.461235	0.93946	0.225991	0.42768	0.404851	0.682474	0.709584	0.609549	0.694674	0.856651	0.579317	0.641341	0.679413	0.516951	0.937328	0.749262	0.731159	0.553688	0.737287	0.813639	0.507428	0.559336	0.601206	0.490942	0.669078	0.703459	0.632788	0.668681	0.546304	1.16698	0.659704	0.336777	0.0948272	0.855789	0.749306	0.991398	0.633235	0.712548	0.688113	0.913109	0.121894
164	N-Acetyl-D-Glucosamine 6-Phosphate	0.679606	465.909	300.049	0.426081	0.871747	0.322198	0.0544665	0.426392	2.52055	1.51044	3.45776	1.75339	2.66705	0.8088	3.85387	0.352639	1.39976	0.413569	0.635434	0.150556	0.27632	1.02382	0.112435	0.583044	1.18548	0.701522	0.240363	0.264546	0.756439	0.516834	0.104963	1.19704	0.59249	0.839667	0.920004	1.06334	1.25817	1.06831	0.395419	0.502487	1.16135	1.57171	0.403691	0.256345	2.02687	0.210023	0.962205	0.0631455
165	4,5-Dihydroorotic acid	0.673852	252.809	157.025	0.353065	0.391043	0.317713	0.537974	0.982464	3.50541	1.30578	0.355971	1.44136	0.333599	1.39729	0.408541	0.364823	0.393179	1.13668	0.43756	0.452386	0.957211	0.175135	0.658747	1.11492	0.362636	0.41579	0.503635	0.462722	0.741121	1.10661	0.397898	1.81339	0.605519	1.31953	1.27203	1.04659	1.78604	0.775501	1.02957	0.391118	1.12132	0.965191	0.0857877	0.971587	0.9666	0.497864	0.583856	0.250386
166	Glutamylthreonine	0.673797	458.188	247.094	0.0203655	0.0343151	0.0144804	0.0159026	0.0128134	0.00456695	0.0029104	0.00935387	0.00432146	0.0220575	0.0102656	0.0111363	0.00766159	0.013039	0.00386458	1.50319	0.0241793	0.0100625	0.0146735	0.00276487	0.00743207	0.0245272	0.0187267	0.0159694	0.014936	0.00986638	0.0130857	0.00746021	0.0235339	0.0110118	0.0125242	0.00641905	0.0106599	0.0251201	0.0149681	0.00734428	0.00938648	0.0141187	0.0287451	0.0209713	0.507748	0.00957456	0.00667334	0.0281057	0.003152
167	Galactinol	0.664182	387.7	341.112	0.00917805	0.0241063	0.0128928	0.00423998	0.0449465	0.00578354	0.0183915	0.0471074	0.0160611	0.0446182	0.0458918	0.0137981	0.00255901	0.0143582	0.02349	0.0136343	0.0107523	0.0124662	0.0217637	0.0135423	0.0143516	0.0213682	0.0199133	0.0319904	0.0455751	0.0424537	0.0816567	0.0301848	0.0378302	0.0376337	0.00953037	0.0265973	0.0355898	0.155989	0.0536332	0.0613122	0.0489584	0.0170989	0.045965	0.0386391	0.015206	0.0107013	0.0849799	0.0603299	0.0442294
168	Dimethylmalonic acid	0.660527	86.7612	131.034	2.64673	3.6068	1.12038	0.130477	1.33247	0.184999	0.55777	2.46803	1.22526	2.36048	3.04461	1.33419	0.908529	0.143302	1.04067	2.74558	3.08022	1.07593	2.25509	1.35968	0.30011	1.25801	3.78813	2.6553	2.98871	3.79883	3.44187	6.39312	2.76333	2.78746	3.08026	2.09018	2.62637	3.70832	2.58182	4.19929	1.96967	0.692713	4.15551	3.05348	6.53265	3.40336	4.59745	2.84018	7.62172
169	L-Ribulose	0.657586	133.685	149.045	0.0990222	1.67676	0.078722	0.0754294	0.299119	0.50899	0.944446	0.231728	0.343909	0.0998532	0.858427	0.208469	0.0765498	0.714599	0.25959	0.0707201	0.109846	0.145253	0.489957	0.298923	0.0526729	1.38743	0.399116	0.206177	0.224815	1.09538	0.698856	1.09403	0.0977341	0.230222	0.931677	1.58772	0.978163	0.757219	1.02766	0.595852	0.397653	0.225297	0.228048	0.143096	0.28033	0.207845	1.71901	0.13044	0.311023
170	D-Tagatose	0.657572	319.205	179.055	27.081	58.6608	10.3027	0.353534	9.73036	5.25444	25.1683	33.2987	19.867	18.6744	35.0708	21.9918	8.99865	1.1812	4.58996	6.95621	12.2548	5.16918	14.5808	17.2776	4.03021	18.373	56.0034	18.7004	44.1031	67.6791	38.78	45.5008	19.4536	43.0115	44.7801	47.6444	46.8514	108.043	64.1991	27.4259	29.761	19.6528	59.3979	16.8058	32.8554	62.0496	49.2182	10.3652	20.1634
171	L-Arginine	0.653246	539.101	173.104	0.626351	3.20444	0.50355	2.04748	1.05721	24.7798	13.2562	0.957861	3.0169	4.00427	0.0656445	0.587422	0.415754	1.4798	1.38652	9.64967e-05	0.23658	0.901104	0.827008	0.0326985	2.2999	1.47882	0.0596692	1.76901	0.554607	0.110724	0.233574	0.287493	0.0885469	0.470169	0.218585	2.47658	0.840114	1.72769	0.716683	0.058928	0.550813	2.373	0.0362827	0.0422098	0.475301	0.11736	0.106111	0.122234	0.0341878
172	N-Acetyl-D-glucosamine	0.648045	274.156	220.083	0.048515	0.364676	0.0149806	0.0167734	0.0369015	0.0775463	0.192824	0.266519	0.0865834	0.0366483	0.222532	0.120784	0.0198262	0.180682	0.0127237	0.013188	0.00884942	0.0746833	0.00942524	0.266685	0.0157349	0.0385065	0.20314	0.0588933	0.0363872	0.302249	0.050754	0.0110132	0.0244556	0.0478418	0.0742829	0.137287	0.121144	0.400159	0.0708505	0.07976	0.156345	0.317694	0.105095	0.0140718	0.0371939	0.116013	0.089274	0.0155901	0.0280847
173	N-Formyl-L-aspartate	0.644936	412.671	160.024	0.0927367	0.0796186	0.047703	0.0396241	0.0603576	0.409776	0.30028	0.133688	0.13085	0.0696037	0.0898469	0.0775201	0.234749	0.261728	0.211478	0.121115	0.017325	0.182736	0.166173	0.0620993	0.0881759	0.0438076	0.0569638	0.10571	0.0913214	0.16295	0.142913	0.0557867	0.0606423	0.14828	0.361512	0.204734	0.109906	0.146608	0.188856	0.0302354	0.110459	0.202279	0.139339	0.171196	0.0296917	0.168664	0.0710578	0.0758924	0.0195495
174	L-Aspartic acid	0.64197	419.421	132.029	1.52707	1.06792	1.03983	0.843728	1.98609	11.579	14.3955	3.16441	3.34851	1.72374	1.35006	2.37199	7.26428	4.96617	6.50609	0.744592	1.07134	3.27246	3.15695	2.09407	2.24405	1.25104	0.800478	3.08453	2.54318	2.89665	2.56077	2.59901	0.905508	4.42175	6.13228	5.61275	2.71007	5.36773	4.81311	0.810272	3.12431	5.69737	4.83738	2.19583	1.28245	4.61203	1.87628	2.00577	0.43785
175	Citraconic acid	0.637064	67.1723	129.018	3.97662e-05	2.05999	2.11284	4.9747e-05	1.43122	0.847458	2.65165	1.59292	0.225687	1.53185	2.59111	1.63845	1.65627	1.30151	1.30285	5.98234	5.31606e-05	7.24647	0.726059	1.63355	2.84102	1.59379	1.23902	0.197534	1.89857	0.841907	4.54476e-05	2.05048	4.98425e-05	3.75864	2.49709	3.82931	1.50164	8.32331	3.76945	0.546545	1.85367	2.24221	3.1427	5.10473e-05	3.14076	3.69599	1.94919	6.33191e-05	0.523583
176	Citramalic acid	0.632687	120.912	147.029	0.259141	5.3936	7.99219	0.319089	2.91825	1.37777	0.757671	0.707906	2.27154	0.741288	0.81071	11.3401	0.810719	0.738262	0.637736	0.794372	0.423132	2.69672	1.08596	1.26375	2.03041	4.09537	1.56298	0.781639	0.830714	0.317429	0.265647	1.93474	0.413592	1.67423	0.793607	1.70501	0.445853	1.96754	1.3836	0.434092	0.399126	2.16441	1.80225	0.272869	0.890969	1.28651	0.645769	0.228409	0.401484
177	Resolvin D1	0.622423	43.1418	375.222	0.278144	0.789576	0.222505	0.13966	0.160798	0.878604	0.351801	0.706859	0.219894	0.340731	0.608249	0.208266	0.210076	0.301684	0.106244	1.14718	0.401686	0.173199	0.644412	0.151291	0.317705	0.414759	0.443389	0.0271854	0.460199	0.614993	0.467039	0.534177	0.344293	0.376303	0.588504	0.3599	0.579514	0.0920396	0.669369	0.30262	0.579337	0.279907	0.781789	0.271266	1.32254	0.572786	0.838397	0.0600022	0.792829
178	Allantoin	0.615685	202.044	157.036	0.266443	0.202322	0.173604	0.441536	0.233106	0.24952	1.44932	1.71145	0.485974	0.452766	1.51471	0.469213	0.262273	0.198055	0.213623	1.07629	1.25579	0.150117	0.719176	0.662032	0.172471	0.401743	0.786866	0.521958	1.40726	1.69913	1.22253	1.3983	2.8962	0.824934	1.32002	1.70752	1.46267	2.89247	0.698765	1.63579	1.62669	0.582054	1.19152	2.07431	1.515	2.94597	1.85947	3.3663	0.866116
179	Sucrose	0.609046	413.492	341.111	0.0175528	0.0400541	0.00985991	0.00563679	0.0388493	0.0229586	0.0925577	0.0256617	0.0210191	0.0527228	0.102036	0.0470143	4.15964e-05	0.0308051	0.0330627	0.0119302	0.01399	0.018791	0.0296734	0.0148374	0.0142336	0.0115173	0.0198275	0.0193687	0.0292253	0.0686561	0.199149	0.0328742	0.0441372	0.0348367	0.0885712	0.0551176	0.0734846	0.226647	0.0742064	0.0673912	0.0870441	0.0513121	0.15949	0.0178686	0.024247	0.0265703	0.14359	0.0634008	0.21016
180	Xanthine	0.608279	229.695	151.025	42.8565	82.3315	31.8788	7.27917	53.419	67.4545	161.135	114.183	92.7108	107.049	147.971	62.9874	53.518	32.2969	23.5708	71.0558	26.3967	32.5826	46.3518	81.7176	24.8158	63.6191	110.46	35.2673	110.124	150.447	93.2595	80.9645	107.559	143.36	89.3346	145.777	134.918	345.071	156.664	104.316	142.555	155.68	170.769	72.4213	68.0333	146.538	118.915	88.799	69.6832
181	Dihydrojasmonic acid	0.606113	60.2604	211.134	0.125952	0.0344559	0.0294997	0.0429896	0.035725	0.0427344	0.0921849	0.0572911	0.0331789	0.105626	0.069407	0.0340043	0.0330042	0.02251	0.0292634	0.0792542	0.0409281	0.030752	0.0293007	0.0293338	0.00338123	0.0348976	0.0168847	0.0250628	0.0519638	0.374277	0.109366	0.04407	0.0236498	0.0360149	0.0404355	0.0490728	0.10302	0.278081	0.166262	0.0559699	0.073511	0.0608327	0.166927	0.0918509	0.110459	0.0673362	0.0686749	0.0478167	0.0405244
182	16-Hydroxy hexadecanoic acid	0.59291	55.6622	271.229	1.59185	0.451593	0.798998	1.12373	4.91621	2.4318	1.96175	3.65374	1.73502	1.29706	2.76859	0.754532	2.02981	0.455581	5.53952	0.407165	3.46148	4.89066	1.98846	0.589467	2.28882	1.0134	0.178492	0.18345	1.05056	4.44947	2.91289	0.326901	0.563507	0.598553	0.928702	2.64228	2.71444	3.49709	1.88294	2.62119	2.62611	5.25487	3.41759	1.35776	0.768451	2.80586	2.38487	1.48152	0.378579
183	Deoxycytidine	0.587303	298.328	226.083	0.990197	0.0674319	3.52899	0.206956	0.0266921	0.327474	0.0984759	0.0569674	0.0684119	0.17958	0.144962	5.17681	1.80468	0.54298	0.143327	0.930523	0.191274	0.0937306	5.48577	0.104158	1.65136	0.465119	0.774442	3.54042	1.22912	0.395747	0.514422	4.27143	0.341327	1.7915	0.449936	0.160863	0.520778	0.212181	0.505679	0.0597056	0.0941774	0.207428	0.591436	1.58483	0.0741143	1.06757	0.251987	1.18262	1.68797
184	Cytidine	0.582743	408.817	242.08	55.6909	47.0836	28.4656	0.11789	41.2047	8.16549	13.2067	5.97348	17.4142	5.20288	58.5177	2.77261	42.9672	18.6652	11.952	15.8864	0.197438	3.87084	10.8713	9.01597	6.8183	51.3981	29.5191	75.8312	46.102	28.3279	28.3731	60.7199	29.2582	47.8365	13.72	55.0842	17.3299	91.2199	49.6887	39.9454	13.0383	43.8895	61.4793	13.6393	82.9114	40.0187	37.3997	42.8218	18.5886
185	Pentadecanoic acid	0.581581	45.3741	241.217	0.567957	1.35086	3.59994	0.51584	1.17542	1.50787	2.48123	1.61347	1.90693	1.3833	5.83235	0.55075	0.774017	0.444878	6.35965	1.53569	0.490008	1.04693	0.809728	1.72463	4.76163	6.26498	0.496635	0.711561	1.39467	1.06205	1.22116	1.00135	1.17244	1.45586	1.08429	1.36476	1.64237	7.08739	2.0963	2.90975	1.14419	1.61447	3.11327	1.50971	3.28919	1.17707	0.943753	0.720672	1.2341
186	L-Cystine	0.574365	116.511	239.017	0.0200931	0.00269206	0.0276933	0.143537	0.0210342	0.851154	0.0820514	0.00880267	0.0105481	0.013352	0.0234198	0.0023955	0.0318555	0.0135911	0.053337	0.0201422	0.0021934	0.0513669	0.0111072	0.0515147	0.115574	0.00711984	0.00567272	4.87288e-05	0.0323813	0.0352109	0.0193565	0.0227629	0.020128	0.0383593	0.0474854	0.018457	0.0231361	0.07676	0.0245903	0.0108065	0.033651	0.0436944	0.0234328	0.258467	0.0361092	0.00826148	0.0241671	0.0661666	0.00398437
187	Gingerol	0.573946	59.0215	293.176	1.72909	2.26898	2.50088	2.14314	3.04341	2.10606	2.47714	1.43221	2.4185	6.44873	2.13036	1.28301	1.45833	0.958267	0.62713	1.15022	1.32494	0.554174	1.06034	0.498559	0.429497	0.817047	0.708506	0.770892	2.48811	1.12138	1.24948	3.02653	1.52755	1.27582	1.1822	1.57897	1.25384	3.83092	1.26121	1.00045	0.695219	1.11152	0.0228883	1.41064	1.42913	1.21563	1.45999	1.01806	2.39822
188	Deoxyuridine	0.560265	372.462	227.067	0.302085	0.177882	0.431009	2.86322	0.283883	1.52539	0.346105	0.211835	0.397762	0.469689	0.0947553	1.97886	0.0915533	0.866055	0.324574	0.242335	2.75293	0.258557	1.7452	0.121361	0.595932	0.0635438	0.19882	0.645669	0.104835	0.481437	0.44149	0.640607	0.72616	0.308497	0.377459	0.228982	0.30967	0.514806	0.144846	0.0637917	0.213357	0.0934068	0.112398	2.36178	0.105978	0.257044	0.0587172	2.51427	0.554845
189	11,14,17-Eicosatrienoic acid	0.557109	41.6989	305.248	11.797	17.3087	14.7982	52.3651	100.25	52.9827	77.0951	18.9144	85.5891	12.7888	47.1814	28.5365	41.3411	20.6026	39.0607	17.4006	10.3441	72.0491	12.9121	76.0826	23.2262	17.3229	8.09446	14.7329	21.5999	27.9802	15.5251	8.96042	17.3644	24.7616	15.1979	36.1602	19.3665	60.1958	21.5155	28.5103	31.0564	74.419	25.6736	10.5918	100.653	10.1578	20.9296	12.4469	21.3854
190	Pyrrole-2-carboxylic acid	0.551135	172.483	110.024	1.89653	6.03676	1.18429	0.96241	2.18654	2.0291	3.40867	5.89595	1.71033	4.01632	3.62528	6.01049	3.85725	2.26114	1.94782	3.98053	2.20312	1.7068	2.94738	1.02951	2.8689	3.28562	3.47016	2.34546	3.84787	3.23949	3.58862	3.74309	3.65452	4.2462	2.95758	4.26117	3.87034	8.41464	4.34823	3.29339	3.25927	4.1463	4.85141	3.87863	3.76681	4.24065	3.85987	4.69222	1.62364
191	Isocitric acid	0.515986	187.14	191.013	0.0687485	0.853088	1.46977	0.518647	1.13564	0.848037	0.366171	0.78753	1.37774	0.0876763	0.115441	0.515116	0.758958	0.113675	0.0913734	0.100916	0.357737	0.250319	0.0998291	0.193846	0.220863	1.23566	0.590366	0.130752	0.43933	0.0784285	0.0916707	0.155383	0.0690311	0.845188	0.727911	0.143789	0.125423	0.303214	0.265702	0.0739827	0.174563	0.625443	0.214844	0.0878964	0.16361	0.619466	0.141149	0.145166	0.124632
192	beta-D-Glucosamine	0.506725	415.587	214.048	62.1511	50.8594	48.2712	0.152639	102.681	8.59167	18.3457	13.7492	37.6083	16.7088	47.9493	16.3533	102.135	6.01196	30.0296	13.7196	0.0742901	16.0724	18.2108	14.8507	23.0938	60.8781	36.2634	64.1332	48.9319	45.9227	19.43	80.688	24.9181	74.0424	17.5478	57.6091	23.4749	138.351	73.3545	25.1729	11.1273	73.9767	49.478	11.3544	85.8504	61.6223	31.9413	25.2505	15.2561
193	Glyceraldehyde	0.504035	323.533	89.0233	7.82195	12.7412	6.75606	3.62802	8.15814	6.26643	17.1256	9.20011	7.66442	8.73729	11.8846	6.71857	4.61321	5.37724	6.27976	6.01773	5.20372	5.45797	5.27343	7.64655	5.10177	5.40875	12.2001	9.13724	10.6977	14.5829	8.79367	16.6542	6.35318	15.9388	17.8229	11.1795	10.8041	25.2588	12.8193	11.1912	7.04856	8.00181	13.9941	7.05844	14.735	13.2016	16.6098	7.08235	14.1969
194	Acetylcysteine	0.458869	219.945	162.022	0.238913	0.600045	0.309749	0.0166232	0.183908	0.0452925	0.0704322	0.0566521	0.528688	0.0609415	0.541055	0.669807	0.468333	0.288371	0.349455	0.098648	0.0154459	0.221925	0.899028	0.499611	0.36254	0.00541395	0.0889303	0.478349	0.550711	0.0241906	0.309	0.630476	0.10777	1.32411	0.356768	0.953149	0.172021	1.09137	0.858634	0.314696	0.156564	0.547572	0.91935	0.0504215	0.0898009	0.871617	0.590422	0.118457	0.235271
195	Ethyl glucuronide	0.428723	408.394	221.067	0.0667269	0.0944047	0.0471396	0.0247506	0.113369	0.0568784	0.194576	0.0854253	0.0751444	0.120363	0.268061	0.0836567	0.051254	0.106215	0.0898352	0.0424283	0.0522531	0.115919	0.0703096	0.0671408	0.0390159	0.0547455	0.0811363	0.086788	0.210203	0.221111	0.720306	0.140111	0.102659	0.113638	0.326987	0.11292	0.0891843	0.839822	0.267755	0.181144	0.257903	0.140929	0.378422	0.0973384	0.17739	0.0974217	0.335492	0.148015	0.653007
196	S-Allylcysteine	0.416199	196.442	160.043	0.109097	0.0338713	0.0727688	0.020931	0.0157132	0.0696504	0.0289308	0.0246576	0.0451267	0.0138406	0.0315443	0.0991268	0.0777532	0.0286033	0.0093751	0.0649694	0.0285378	0.0297543	0.103783	0.0229735	0.0421681	0.0523074	0.0354761	0.0461804	0.0694528	0.854069	0.202897	0.198538	0.0720742	0.101528	0.0942318	0.123972	0.0166262	0.16028	0.167124	0.0692317	0.0415052	0.0474276	0.194028	0.0580303	0.0540125	0.324291	0.088964	0.602923	0.0846765
197	Dihydrolipoate	0.40694	67.1619	207.051	0.0827376	0.669972	0.320594	0.939392	0.200741	0.625523	3.63303	0.13958	0.149374	0.22277	2.60674	0.29042	0.157533	0.13431	0.144227	0.338905	0.416195	0.27269	0.238376	0.581469	0.203019	0.270457	0.220173	0.189347	1.00895	1.1534	0.743827	0.673235	0.211271	3.74861	1.12349	4.9314	1.07348	9.76695	3.91546	1.01342	2.33407	1.22078	2.43202	0.24122	0.594503	4.17082	2.43218	0.2851	1.11499
198	Prolylhydroxyproline	0.405332	328.382	227.104	0.237054	0.382769	0.0618766	0.00115823	0.0407495	0.0261657	0.0374384	0.00151117	0.0284447	0.434847	0.0459916	0.167726	0.0281539	0.0274845	0.00417776	0.0109909	0.00248859	0.00405897	0.0303115	0.0424086	0.0756407	0.0719986	0.0952977	0.121217	0.0167791	0.152538	0.0142604	0.101894	0.0474328	0.0347798	0.0228149	0.011656	0.119214	0.0524906	0.0166689	0.0215967	0.00777995	0.132049	0.0404117	0.0220123	0.098839	0.0384841	0.0123728	0.0755179	0.0194845
199			182.517	135.03	360.288	219.545	264.148	395.138	249.483	599.082	566.814	178.366	307.09	398.071	220.232	349.424	426.296	537.444	364.773	295.933	375.21	413.341	459.774	431.555	418.829	286.936	380.932	445.943	229.666	348.065	323.213	251.026	261.232	376.543	408.385	322.366	337.78	514.114	353.558	201.243	343.045	499.373	474.405	587.772	29.2017	373.424	373.573	487.931	357.575
200			306.344	88.0031	0.172774	0.238692	0.130463	0.568655	0.318598	0.779565	0.871741	0.527346	0.237864	0.373689	0.422643	0.403162	0.216447	0.271958	0.299006	0.866304	0.618088	0.640944	0.161124	0.590094	0.366951	0.300586	0.355922	0.4164	0.500902	0.314442	0.383063	0.29699	0.428601	0.336762	0.234812	0.338922	0.322748	0.528267	0.341141	0.426544	0.507137	0.579997	0.216505	0.386611	1.16755	0.488289	0.569873	0.357082	0.307913
201			59.1491	241.073	1.66553	1.38829	1.69987	0.202877	0.781853	0.905503	3.21265	2.55158	2.57583	3.43637	3.70526	4.16226	3.02951	1.11933	1.70706	11.9717	0.688783	2.35916	2.06783	2.50603	2.31347	3.86435	3.55654	5.41274	6.90468	4.64597	2.61792	4.60771	3.64994	5.36746	6.67282	7.05775	8.7888	11.3707	4.09934	2.84316	4.92948	3.96123	7.87731	6.11086	8.94132	13.1672	6.70163	3.81508	2.44866
202			223.154	98.0237	17.3534	46.0987	55.6171	33.7786	38.2796	26.4115	36.9857	40.2696	38.7071	95.6099	32.9138	59.3385	19.3065	75.3049	52.0251	64.3768	28.17	39.3363	34.8618	28.806	85.1529	30.644	32.7279	29.6147	43.1996	68.1094	63.463	27.196	34.7655	60.9049	22.5889	57.8132	72.318	86.9304	64.3798	32.2348	55.8812	49.0611	33.002	52.092	70.7837	57.9779	23.8719	55.9958	17.4556
203			55.9627	192.103	0.0354581	0.023127	0.0116715	0.00745705	0.0249974	0.00941075	0.0135012	0.0193551	0.010786	0.320562	0.0101619	0.0131414	0.101524	0.00383146	0.00295997	0.090183	0.0284791	0.00196584	0.00452667	0.0214042	0.00364682	0.023025	0.00286439	0.00873463	0.042564	0.0847896	0.0601511	0.00886287	0.0081646	0.13501	0.00941026	0.00328999	0.0152371	11.4076	7.98571	0.00405184	0.0826142	0.0694156	0.0735464	0.00772146	0.0239949	0.0449724	0.00342343	0.0106457	0.0443977
204			35.1503	185.027	0.337953	0.00334987	0.123829	0.0162284	0.0128037	0.11051	0.0396155	0.277705	0.0563456	0.0251449	0.124263	0.00825687	0.0488632	0.0110363	0.019178	0.12016	0.068556	0.00793728	0.00516149	0.0212849	0.0490581	0.0536524	0.142141	0.0300651	0.128518	0.364817	0.104549	1.66979	0.0320903	0.0727989	0.851424	0.0591934	4.1793e-05	0.212452	0.204227	0.249602	0.00947327	9.85946	0.0708512	12.078	0.045431	0.00420747	0.191073	0.0663658	0.121134
205			30.5616	112.985	0.584854	0.430217	0.530522	0.504768	2.56615	18.8578	1.14277	0.667815	0.945918	1.77135	1.88888	0.668889	5.4555	0.674252	0.425671	158.785	0.698112	0.565629	0.327401	1.24895	0.79872	0.801618	0.689651	1.69845	2.01397	2.75223	1.72159	2.00969	1.25684	3.05813	11.7806	2.64268	1.11447	4.38534	2.39466	1.61647	1.55454	0.120852	0.317519	1.2001	154.13	2.64309	2.7024	1.84063	1.41275
206			82.1655	306.141	0.00113402	4.5531e-05	4.24652e-05	4.9747e-05	4.14577e-05	4.88902e-05	4.69274e-05	0.00587999	0.0128767	0.019149	0.0380087	0.625086	0.147844	4.68336e-05	4.47863e-05	0.0200195	5.31606e-05	0.00142732	4.15662e-05	0.0364634	4.60599e-05	0.000980081	4.65748e-05	4.87288e-05	0.0285307	0.203606	0.0240423	0.0363689	0.00120291	0.0909816	0.0325325	0.0421125	0.31409	0.274952	0.15025	0.01547	0.093303	0.0930676	0.060763	0.000853299	0.132775	0.0580844	0.00807253	6.33191e-05	0.0123336
207			89.0459	109.04	1.27345	1.44749	1.20272	1.05167	0.325148	1.3551	1.87084	1.41071	2.17485	2.70958	0.790179	0.230202	0.832459	0.981126	0.675119	0.922485	1.01969	0.867453	1.32866	0.742416	0.519299	1.65056	1.52928	1.62189	1.14862	0.595343	1.51883	0.908582	0.746013	1.12771	1.21842	1.47843	1.76375	1.7762	1.60676	0.49622	1.30881	1.89898	1.5504	0.575131	1.12054	0.63622	0.478542	0.651799	1.00509
208			408.651	171.006	2.16892	1.92311	1.26248	4.9747e-05	1.79065	0.374351	0.697865	0.352627	0.823557	0.227108	2.46451	0.0898422	1.81444	0.959568	0.578471	0.856184	5.31606e-05	0.189474	0.493796	0.480998	0.414232	2.08455	1.32164	2.88107	2.00492	1.2442	1.28695	2.59643	1.40007	2.11194	0.5848	2.27523	0.825229	3.59748	2.01761	1.89238	0.658216	1.75738	2.05685	0.626644	3.96698	1.66226	1.75247	2.09844	0.838995
209			25.8677	309.174	1.07585	1.76351	0.797897	1.72026	0.974809	1.69581	1.96469	3.68936	1.46326	0.722504	1.24143	1.05398	0.872178	1.36018	0.741382	1.41431	1.27178	0.770047	0.685671	0.730122	1.03184	0.880292	1.45574	1.08231	0.134953	1.14896	2.47566	0.676405	1.37362	0.49748	0.772035	1.60911	0.860862	5.2175	1.23859	0.713813	0.912536	1.66335	0.591131	1.37313	2.1663	0.94548	0.418189	1.04485	0.776015
210			38.6957	335.295	0.222996	0.120903	0.119998	0.454149	1.18285	5.23201	0.517991	0.339343	0.169395	0.0543553	0.0560443	0.185692	0.325021	0.870902	0.240869	0.0169832	0.198062	0.509422	0.197279	0.0486846	0.68705	1.8683	0.189891	0.136105	4.40292e-05	0.0873499	4.54476e-05	5.28803e-05	0.0630064	0.0890665	0.323669	0.0537811	0.222747	0.0503386	0.0124861	0.0148408	0.12071	0.354966	0.018476	0.0705001	0.0916735	0.0402934	0.0550779	6.33191e-05	0.136163
211			53.339	148.039	3.68255	2.25343	1.03379	2.40325	1.4465	13.2035	7.79737	1.82318	3.3481	3.38903	2.21771	0.637282	1.29253	1.49885	5.9454	6.41124	0.911298	2.5362	3.12774	1.47502	2.2159	1.16114	1.30256	1.31145	1.879	3.14679	5.36802	2.86413	2.84249	2.31614	5.61458	3.58695	2.52742	7.90335	3.53203	1.58234	3.65896	3.0138	6.86508	1.91256	5.03316	4.06168	2.60644	0.768289	2.23026
212			322.827	547.176	0.0602163	0.105785	0.0380993	4.9747e-05	0.0506256	0.00248035	0.0504057	0.0538143	0.060172	0.0672503	0.0734341	0.0664117	0.0197978	0.000704257	0.0211804	0.130549	0.0325029	0.0233715	0.101773	0.0431857	0.00956383	0.0539511	0.120641	0.0962577	0.0563815	0.124925	0.0928358	0.103514	0.0617241	0.102278	0.115991	0.0779938	0.119483	0.141129	0.122884	0.0952268	0.0707061	0.0418834	0.256962	0.118029	0.100801	0.0775261	0.0918003	0.0614529	0.257625
213			53.1401	241.013	0.0312148	0.0722662	0.123736	0.393951	0.105624	0.18336	0.0999645	0.248933	0.0889612	0.0863697	0.0619748	0.102845	0.211613	0.160342	0.0864637	0.0820875	0.251267	0.217684	0.109459	0.186622	0.247458	0.0648805	0.0905774	0.0687118	0.0742971	0.0423718	0.0755435	0.0220983	0.181264	0.0418386	0.207494	0.068185	0.0657941	0.111572	0.0584627	0.0765391	0.09689	0.0451179	0.102282	0.126168	0.127122	0.0155651	0.0566605	0.116976	0.0594481
214			163.318	483.277	0.151649	0.0799442	0.369974	0.487017	0.651492	0.0879282	0.385146	0.175297	0.386991	0.352178	0.968413	1.24475	0.269151	0.0978077	2.09846	0.480939	0.0315492	11.313	0.145898	0.641453	0.274648	0.100918	0.479287	1.69045	0.887499	1.118	0.196593	2.24461	0.844596	0.256713	0.226111	0.848407	0.242406	1.4479	0.87962	0.565858	0.511199	0.333737	0.38714	0.258678	1.7266	0.271036	0.688459	0.564912	0.32339
215			285.089	152.995	6.59255	0.850182	0.121531	0.0399301	0.574786	0.554928	3.87019	0.404547	0.384635	0.0783412	6.1947	0.0459408	0.364301	2.33574	1.02868	0.0322575	0.0415068	1.07913	0.187304	0.703642	0.11766	0.15467	0.868639	0.69868	0.86411	4.77072	2.84882	0.826857	0.58223	2.39157	0.994668	2.2609	1.63957	20.2198	3.46705	1.44225	4.20832	6.32403	2.07015	0.564169	0.0710075	2.17353	1.9585	1.27408	0.288587
216			211.427	883.525	0.163551	0.0639216	0.62475	0.371492	0.102999	0.299262	0.137431	0.170645	0.283368	0.348537	0.19977	0.237418	0.60838	0.197739	0.357788	0.137455	0.283691	0.259483	0.1089	0.287902	0.460112	0.409527	0.0871935	0.0513698	0.0855645	0.105778	0.160336	0.104192	0.178737	0.198349	0.0816095	0.100374	0.125439	0.0775239	0.137707	0.163089	0.106716	0.296361	0.0540199	0.154445	0.341534	0.0705019	0.182057	0.0958579	0.00948911
217			401.735	369.102	0.00409905	0.0113163	0.00186936	4.9747e-05	0.00075998	4.88902e-05	4.69274e-05	0.0231079	0.0190595	0.0100304	0.0365734	0.000601449	0.0463346	0.00104265	0.00555989	0.00766327	5.31606e-05	0.0102404	0.00155201	0.0244125	0.0029697	0.0348365	0.00248767	0.0238623	0.0242157	0.0344247	0.0105841	0.00946004	0.0135529	0.0600085	0.0114748	0.0515994	0.0274992	0.104851	0.0464633	0.014851	4.19331e-05	0.0878114	0.0347211	0.0106692	0.0230703	0.0419643	0.0168962	0.00886261	0.0046668
218			30.5543	285.223	0.0247705	0.190574	0.0444599	0.045514	0.0598865	0.13465	0.0553429	0.0809332	0.084702	0.0538471	0.0629176	0.0442826	0.11559	0.0859225	0.0299944	0.0674398	0.203886	0.0709324	0.109328	0.235355	0.0761032	0.0509522	0.0693852	0.057789	0.031118	0.0851085	0.0442865	0.0273662	0.0157296	0.0550316	0.0697773	0.0536371	0.0495949	0.0673858	0.0421255	0.0573778	0.0816421	0.0830064	0.0704498	0.226811	0.27171	0.0281466	0.0794936	0.0368012	0.112917
219			685.674	225.15	0.0821992	0.084568	0.0868331	0.0845723	0.0750465	0.0751389	0.0774086	0.0547566	0.0613603	0.0733786	0.0700814	0.0702404	0.0666077	0.097058	0.0782313	0.142803	0.0831669	0.0736021	0.0758319	0.0834957	0.0607865	0.0562649	0.0921758	0.0858429	0.0841236	0.0806666	0.0712455	0.104838	0.0883761	0.0852419	0.0779899	0.0719248	0.0728236	0.170745	0.0797201	0.0722243	0.0770654	0.27957	0.0810754	0.0886492	0.251266	0.0535196	0.111399	0.125563	0.0939366
220			214.632	163.06	0.262106	0.454379	0.390263	0.455913	1.3659	1.39003	0.640129	0.216066	1.77023	1.07048	1.83109	0.0671377	0.955264	1.4156	0.172149	0.0752074	1.96989	0.905515	0.660503	0.972348	0.48122	0.766673	1.13314	1.18232	0.707319	0.27667	0.568659	0.601914	0.491815	1.48782	1.05869	0.532202	0.181565	2.57512	1.36041	1.86639	0.103236	1.28544	1.53342	0.209607	0.173518	1.09261	1.55435	1.26759	0.81144
221			235.205	187.041	55.2535	63.4843	64.4748	68.77	63.9413	108.351	73.2878	66.2595	68.2402	59.499	71.6449	55.8707	52.7143	73.2072	97.4575	20.4183	69.2491	55.8741	47.2804	75.6461	60.9826	50.8851	68.8149	66.2528	62.4118	77.3521	62.072	75.1855	67.7936	85.84	54.2518	71.6879	58.0446	129.173	90.3067	72.7978	52.7491	63.2782	62.3477	46.4362	85.1777	60.9774	93.0834	75.5457	64.5463
222			25.7666	289.075	0.293867	0.337567	0.299669	0.138381	0.0478646	0.698369	0.211227	2.12351	0.136438	0.0856773	0.379269	0.843781	0.191508	0.396976	0.189915	1.1019	1.20441	0.129411	0.47463	0.155477	0.0361052	0.648759	1.17659	1.49073	0.138694	0.960142	0.175558	1.41729	0.808738	0.717885	4.79668	0.319786	4.28636	0.223287	0.123244	0.384759	0.322703	0.231963	1.90141	1.61389	1.17844	6.64786	0.308365	0.874262	0.704572
223			171.244	742.551	1.14309	1.21732	0.40388	0.496794	1.08032	0.580017	0.487441	0.489569	0.947331	0.806489	0.551676	1.36888	0.55078	0.42192	0.19948	2.78083	1.13523	0.815492	0.841526	0.567257	0.624366	0.71649	1.65129	1.29765	0.52624	0.657254	0.506256	0.725022	0.570064	0.716868	1.45749	0.483403	0.686843	1.1066	0.878361	0.654569	0.155404	0.418044	0.876567	0.88742	2.57874	0.986148	0.893376	1.28091	1.09241
224			163.238	722.523	0.80335	0.728993	0.20324	9.28595	0.184848	3.56221	4.75926	1.24951	0.0665375	0.203889	0.485318	0.280917	0.138893	10.9577	0.60658	2.16734	11.6916	0.371194	3.66569	0.252863	0.295902	0.29211	0.62413	0.279319	0.497153	0.814453	0.531287	0.537913	1.11457	0.471723	0.938033	0.754938	0.83072	1.03453	0.601747	0.42071	0.884303	0.727804	0.436052	1.92934	1.76259	0.526668	0.53946	1.21068	0.748389
225			227.075	235.109	0.0204908	0.0332746	0.00628684	0.000858566	0.546237	0.184817	0.0469983	0.00851063	0.420364	0.0216969	0.0154103	0.0092623	0.0056448	0.00770241	0.227426	0.00190312	5.31606e-05	0.0764178	0.00270651	0.130991	0.0961251	0.0429878	0.0347568	0.113365	0.0368556	0.0253747	0.00860063	0.0426538	0.00678228	0.0566469	0.010677	0.046226	0.0312443	0.268006	0.0630473	0.00624702	0.00858786	0.0227285	0.013003	0.000720115	0.11277	0.0264521	0.0444509	0.00403691	0.00292815
226			322.408	367.105	8.20911	9.04489	4.80813	0.0145534	6.73526	0.818941	5.09882	16.9212	7.66984	15.7167	8.32892	5.17049	3.47778	0.11	3.40004	4.54504	7.33819	3.23247	12.4434	7.12935	1.38114	4.36733	12.6207	9.28542	7.6303	15.9498	11.474	10.7954	5.86715	6.83974	18.147	10.5738	7.10208	15.6311	11.769	8.19693	10.637	4.59881	18.2338	11.3564	4.88512	8.81553	12.0019	7.89025	19.1036
227			114.29	213.113	0.00206472	0.00243465	0.0185877	0.0176588	0.00123265	0.0084362	0.135334	4.49333e-05	0.00523886	4.42259e-05	2.21036	0.00587214	0.00220753	0.0221615	0.00510674	0.549906	0.00208449	0.00142361	0.00193834	4.81026e-05	0.0249498	0.00246417	0.612133	0.00165374	0.345631	1.10655	1.43558	2.87729	15.4729	0.274557	6.60302	0.164554	4.34144	0.795434	0.142401	1.16582	2.08773	0.814777	0.968941	0.13337	2.33405	7.34166	2.88591	0.407568	1.5117
228			182.572	145.991	0.112645	0.418872	0.321305	0.203544	0.114435	0.192304	0.22003	0.0584	0.186695	0.0334621	0.240098	0.832065	1.25731	0.199163	0.268196	0.0772828	0.0991691	0.596364	0.350141	0.296954	0.638229	0.156231	0.0985943	0.281969	0.58166	0.22004	0.282352	0.513739	0.470565	0.313389	0.911345	0.702185	0.20217	0.257476	0.407148	0.325123	0.357162	0.746113	0.547147	0.0939664	0.0993804	1.17867	0.409492	0.612283	0.222561
229			229.399	265.12	0.0165084	0.0679519	0.0209542	0.000518531	0.509203	0.807919	0.203007	0.0201742	0.437067	0.100974	0.071615	0.0203147	0.00466411	0.0120156	0.250626	0.0196946	5.31606e-05	0.135805	0.00600012	0.596816	0.0908889	0.0704883	0.144448	0.28325	0.230468	0.0877027	0.0344629	0.229511	0.0320292	0.385323	0.0404551	0.252056	0.111592	1.57883	0.450319	0.0369211	0.0347005	0.0641851	0.314281	0.00696588	0.454971	0.208991	0.144866	0.00576638	0.0283043
230			159.925	750.537	0.174723	0.428854	0.0516859	1.90919	0.0986835	1.3327	0.497367	0.615091	0.0416912	0.039621	0.257367	0.0574723	0.0221691	6.61313	0.0592072	0.600692	5.79961	0.0542955	0.354832	0.0405501	0.0842393	0.0791651	0.203423	0.0830124	0.106689	0.32167	0.370144	0.170784	0.163721	0.318823	0.544994	0.318041	0.279173	0.415551	0.177619	0.0870709	0.489636	0.28363	0.134852	0.916607	0.552786	0.384143	0.510741	0.209235	0.351949
231			137.903	205.028	0.416442	0.273875	1.07462	1.92922	0.229343	2.62348	6.05212	1.88279	0.375433	0.528927	0.206998	0.395965	1.69739	1.48307	0.555804	0.312471	1.51844	0.546044	2.87129	1.95289	8.24811	0.169024	0.192103	0.146374	0.187903	0.423455	0.829201	0.207006	1.68923	0.273651	1.52619	0.588714	1.3612	0.580032	0.27981	0.141216	1.03128	1.57185	0.225691	2.24042	0.364522	0.644039	0.117754	1.4376	0.178878
232			53.5791	114.019	0.237287	0.399646	0.250724	0.154477	0.297435	0.279315	0.244102	0.322153	0.232523	0.458986	0.296869	0.360404	0.35918	0.327701	0.314914	2.80195	0.241425	0.268909	0.438324	0.36662	0.201752	0.368301	0.302092	0.598201	0.0588091	0.276941	0.296	0.3432	0.293149	0.389134	0.383378	0.0597885	0.289034	0.574387	0.141845	0.316068	0.312749	0.33498	0.44878	0.417313	4.28815	0.10079	0.408056	0.523798	0.372585
233			140.586	816.569	2.89369	4.45829	2.72956	1.57725	0.592246	0.47821	3.43367	1.53692	2.27021	2.28478	2.67875	3.81413	2.60829	2.10515	0.931826	8.59581	2.33437	2.08299	5.04546	1.647	1.28377	4.49023	5.41016	5.9744	5.35281	3.31391	3.31187	4.85901	2.86441	6.35808	6.38644	5.22566	2.18826	2.96596	7.07748	1.02945	4.00869	3.58743	4.25004	5.08366	11.1902	8.77908	5.22732	6.69586	6.79071
234			166.738	762.511	9.00441	0.646243	9.78225	0.323246	0.82709	0.292563	4.1499	7.73465	0.940781	10.7223	12.1695	1.15052	2.76248	0.502364	0.968266	33.7724	0.42294	1.96681	3.80518	1.35216	0.22723	6.46866	8.38526	2.48056	10.8376	12.6034	8.43949	10.9889	7.47132	9.31858	10.2166	15.3079	7.58623	14.8826	10.6497	7.73584	4.62619	1.62735	9.1797	7.18543	1.92984	7.23396	7.68246	8.85667	8.2679
235			164.466	790.551	0.622984	1.36774	1.13512	0.390286	1.53268	0.38144	1.21477	0.502249	1.04949	0.938016	1.11933	0.464296	1.04261	0.400027	0.790308	4.36562	0.358975	0.579665	1.21478	0.656196	1.98486	0.892117	1.07208	1.25983	1.14174	0.739286	1.05124	1.14094	0.549874	0.238599	1.82192	2.35042	0.834697	1.27457	1.16571	0.707669	0.750052	0.894903	0.935866	1.34223	1.29828	0.983302	0.908309	0.640547	1.10877
236			174.046	740.516	0.502062	0.0575621	0.652634	0.199873	0.410173	0.429203	0.0747148	0.177274	0.334908	0.344527	0.121849	0.647135	0.398627	0.251924	0.36117	0.40981	0.380224	0.312369	0.13173	0.166346	0.249678	0.144746	0.270146	0.304514	0.130113	0.170757	0.0795924	0.182389	0.269152	0.150996	0.14301	0.0978069	0.308477	0.262483	0.142551	0.140465	0.233782	0.177827	0.0568671	0.0767108	0.390966	0.22132	0.246185	0.154716	0.220065
237			75.4017	151.05	0.422961	0.0917382	1.4362	0.461095	0.148569	0.386776	1.38211	2.79523	0.0838308	2.01461	1.91226	0.276688	0.189811	0.464045	0.190332	1.47116	0.780218	0.0859301	0.322642	0.23624	0.0879313	0.203446	0.213112	0.220208	1.82288	2.15845	2.48957	2.20144	3.18246	2.13733	8.36563	2.66103	3.48431	4.30416	2.21073	1.79643	1.80559	1.41849	4.7072	5.07716	2.41644	2.30678	3.24434	0.682114	4.34336
238			99.3517	748.52	0.146072	0.136284	0.0623963	0.35549	0.056645	0.615963	0.499744	0.215649	0.0583806	0.0264411	0.168684	0.0419646	0.0380076	1.21901	0.128301	0.229074	1.01748	0.0371406	0.275001	0.0709688	0.081749	0.042043	0.115787	0.0719836	0.110936	0.230749	0.238216	0.0866562	0.159949	0.0883161	0.0728618	0.26852	0.18824	0.226775	0.189837	0.105209	0.270465	0.222674	0.108842	0.253178	0.279657	0.0724771	0.189668	0.233091	0.195464
239			414.964	275.022	0.00241052	4.5531e-05	0.00276258	4.9747e-05	0.00178452	0.012375	1.16232	0.0671167	4.37874e-05	4.42259e-05	0.0301582	0.0231365	0.0107415	0.000504825	4.47863e-05	0.00812288	5.31606e-05	4.05949e-05	4.15662e-05	0.000881662	4.60599e-05	0.0180522	0.0130131	0.0277701	0.0535985	0.447158	0.00694122	0.236436	4.98425e-05	3.84017	0.00839522	0.378902	0.329251	3.30848	0.453493	4.81403e-05	1.58465	0.0762599	0.0469444	5.10473e-05	0.31959	0.568647	0.0135912	6.33191e-05	5.36879e-05
240			230.579	186.113	0.112221	0.0571215	0.0692274	0.0290259	0.0440231	0.0984618	0.0675959	0.105534	0.0544655	0.0874204	0.034448	0.049291	0.0627263	0.0168803	0.0914759	0.206443	0.0805319	0.0129221	0.0445995	0.0471789	0.112665	0.0712774	0.0695317	0.0610939	0.0616602	0.0419991	0.0528612	0.0939941	0.100659	0.0419332	0.0571735	0.0633434	0.047051	0.0543508	0.074125	0.1467	0.0549667	0.0146067	0.0194715	0.103931	0.300919	0.0175676	0.0265896	0.0284852	0.0918155
241			167.858	738.517	1.43649	2.58854	1.94755	0.845432	2.59676	0.368957	0.496223	1.73848	1.25303	2.91295	1.62318	2.20981	2.40004	0.40526	3.69255	8.20324	0.550049	3.43275	0.572499	7.22486	1.59366	1.04105	0.466744	5.07097	1.86867	1.44464	1.03953	1.2255	3.15282	1.76752	0.834211	0.818344	0.934966	1.77134	1.16357	1.11839	0.373626	0.421741	2.04824	1.15531	2.24307	1.05216	1.29891	1.28684	3.45017
242			74.1508	147.029	0.199336	1.81359	0.895022	2.75533	0.496233	1.33542	6.73864	0.468481	0.590887	0.380314	3.0388	0.441317	0.493172	0.646003	0.393584	1.46449	1.2308	0.402579	0.510773	0.94983	0.600338	0.394825	1.06986	0.39682	2.37668	0.974215	0.798817	0.663086	0.60075	9.6661	0.711445	12.7214	2.806	4.81107	10.4477	1.37076	3.86724	2.21723	5.34472	0.568688	1.95693	10.5595	5.40575	0.821882	1.37601
243			44.2899	361.238	0.126298	0.112136	0.185056	4.9747e-05	0.0329309	0.0225215	0.132522	0.264284	0.0212729	0.39309	0.237392	0.106457	0.069565	0.165543	0.0287143	0.716392	0.251754	0.0432572	0.219991	0.0495181	0.135149	0.291471	0.179883	0.164856	0.180472	0.437991	0.303548	0.389522	0.104742	0.538046	0.209578	0.801896	0.235395	1.00525	0.813726	0.289203	0.47976	0.208393	0.608457	0.371935	0.737147	0.708328	0.573183	0.415164	0.21465
244			164.446	788.536	1.11052	0.242846	1.89208	0.159188	0.508289	0.244864	0.330675	0.497393	0.622858	1.23192	0.560642	0.197862	0.749	0.0377531	0.588597	1.42136	0.217944	0.565257	0.425056	0.252304	1.36306	2.26171	0.508424	0.666936	0.130038	0.623567	0.482985	0.651935	0.399738	0.0898751	0.509835	0.870466	0.639076	0.167874	0.856148	0.506732	0.517771	0.616757	0.503123	0.573989	0.344004	0.547545	0.680665	0.616098	0.353467
245			158.762	234.062	0.0538045	0.422468	4.24652e-05	0.0205125	0.161091	0.204446	0.408802	0.321172	0.125289	0.0692369	0.326225	0.00936093	0.0833659	0.278225	0.0889454	0.0108713	0.0145629	0.128378	0.0778808	0.0717032	0.0111657	0.229303	0.270588	0.043186	0.422862	0.096594	0.346602	0.165903	0.0308721	0.290192	0.261378	0.284541	0.358366	0.851763	0.366215	0.205513	0.241867	0.146123	0.178171	0.0345497	0.0239384	0.638858	0.378699	0.0559918	0.00428928
246			393.701	371.045	0.0580727	0.0419138	0.0650475	4.9747e-05	0.0121017	0.102622	0.126834	0.0493295	0.0475128	0.0365752	0.0520015	0.0502588	0.0379259	0.0170144	0.0302466	9.64967e-05	5.31606e-05	0.0457886	0.0387707	0.0185688	0.0743101	0.0823393	0.0724617	0.0886042	0.0554691	0.0620318	0.0236718	0.0737958	0.0131599	0.0994142	0.0363516	0.0927544	0.0685604	0.18255	0.0834518	0.0122909	0.0450796	0.0894177	0.0330574	5.10473e-05	0.00830392	0.0389372	0.0395855	0.00237823	0.00430781
247			283.685	226.083	0.399623	0.117887	0.887612	0.0419717	0.0490686	0.608365	0.143432	0.0290661	0.114491	0.154838	0.128717	2.00497	0.85431	0.19764	0.29751	0.125683	0.0143373	0.026041	0.967623	0.0729044	1.06486	0.179498	0.0943208	1.15638	0.275135	0.172181	0.100888	1.55762	0.0364316	1.16483	0.119977	0.277727	0.282248	0.296341	0.159323	0.0407606	0.0595513	0.169783	0.177755	0.174861	0.0562912	0.344491	0.101577	0.0837784	0.186403
248			450.842	383.123	0.00723405	0.0296655	0.00567281	0.00196655	0.0337582	0.00188591	0.00808501	0.0140949	0.021934	0.0388426	0.0264269	0.0122059	0.00414989	0.0177933	0.0105301	0.00236069	0.0101444	0.00615323	0.0139489	0.00980602	0.0128489	0.0223339	0.0150825	0.0159162	0.0214539	0.0384823	0.0429697	0.0176875	0.0244114	0.0222441	0.00236439	0.0206407	0.0143888	0.183058	0.0643757	0.0333403	0.0376246	0.0187687	0.05201	0.0175662	0.00266402	0.0155189	0.0554054	0.0344345	0.0196014
249			154.226	190.035	0.538508	6.91171	5.78221	0.436057	12.8419	2.50912	0.717815	0.746831	4.7849	0.552799	0.782203	13.5265	2.18415	1.44827	1.34141	2.42415	0.625863	9.23762	0.592363	2.16024	2.87823	7.40313	2.47432	0.826361	1.94815	0.277288	0.274744	4.22726	0.413234	4.46093	1.28386	1.41912	0.576171	1.64376	2.20471	0.440957	0.542987	5.14375	3.88306	0.383019	0.651851	0.679582	0.527385	0.271591	0.195812
250			257.581	394.165	0.0260693	0.0719532	0.0182237	4.9747e-05	0.0190792	0.00462131	0.254593	0.0240428	0.167036	0.0584518	0.0895898	0.0322067	0.00114138	4.68336e-05	0.0249753	0.000968893	0.00395943	0.0147683	0.0115178	0.0218944	0.00613216	0.164428	0.0447121	0.342939	0.0610976	0.153775	0.275271	0.0414161	0.030492	0.0497428	0.0802866	0.675129	0.10227	0.387198	0.113973	0.073371	0.120778	0.0316884	0.0308938	0.0181995	0.000102707	0.177163	0.0989722	0.0413373	0.00477458
251			301.375	295.072	0.0121216	0.00792028	0.020535	0.00140859	0.00660843	0.0148883	0.0275441	0.0068853	0.00844355	0.0992412	0.0113189	0.00179428	0.0454356	0.00528754	0.00525512	0.00119106	5.31606e-05	0.00245941	0.00428133	0.00134122	0.0611211	0.129284	0.00769519	0.00901837	0.00479023	0.0053731	0.00747208	0.00621687	0.0094755	0.00536771	0.0181355	0.00984149	0.00680961	0.0150841	0.00523137	0.00463543	0.00750183	0.0385502	0.00982576	0.00738945	0.0056978	0.00505497	0.0016208	0.00656213	0.00144451
252			170.099	187.019	0.0478762	0.486124	0.00171178	0.00400113	0.151922	0.123784	0.240048	0.228127	0.109125	0.070447	0.300352	0.0192469	0.0465695	0.21044	0.0818486	9.64967e-05	0.0154076	0.208776	0.0667902	0.128563	0.0161137	0.453784	0.288832	0.0366903	0.39532	0.275915	0.243762	0.309613	0.0142231	0.433355	0.258472	0.837715	0.362784	0.989838	0.516056	0.157154	0.169786	0.108678	0.142329	0.0272889	0.0990812	0.624308	0.476382	6.33191e-05	0.00328808
253			252.841	164.038	0.00990491	0.182188	0.0128447	0.00885819	0.00676621	0.00588387	0.100959	0.420996	0.0109809	0.00729915	0.0253373	0.0146814	0.0101074	0.00465033	0.0223243	0.0108827	0.0142594	0.0325036	0.0194317	0.0123184	0.00576559	0.0144446	0.0219452	0.00983968	0.0469149	0.0457778	0.493625	0.0162257	0.0143143	0.243437	0.296666	0.16693	0.0728068	0.681379	0.197805	0.0111989	0.178013	0.163487	0.184128	0.0175837	0.0205245	0.0592125	0.0642462	0.0382716	0.0203634
254			161.008	892.597	0.169822	0.128209	0.287906	0.064225	0.101712	0.0767098	0.185687	0.232291	0.119792	0.108202	0.308884	0.0542281	0.0851824	0.0773802	0.0603834	0.915309	0.0663827	0.0793353	0.112974	0.0984775	0.0668542	0.0771681	0.166293	0.0824708	0.157179	0.302492	0.23058	0.278305	0.126326	0.226006	0.30091	0.233048	0.184708	0.314658	0.234743	0.27676	0.1026	0.0737435	0.254072	0.224508	0.565866	0.160291	0.241263	0.296077	0.341206
255			45.7768	363.253	0.157197	0.0964222	0.23624	0.0285845	0.167157	0.0981182	0.0878374	0.0945339	0.222618	0.153957	0.14089	0.11294	0.499447	0.0401253	0.182451	0.495922	0.0437448	0.117095	0.121929	0.0225366	0.291683	0.187112	0.0802936	0.0595081	0.0618996	0.0991829	0.0508941	0.204567	0.0277194	0.107128	0.0785926	0.128832	0.155272	0.447603	0.163521	0.174243	0.0756297	0.183795	0.0905658	0.0376407	0.0537024	0.0784918	0.257685	0.174166	0.208497
256			121.781	297.076	0.0157228	0.017774	0.127365	0.011265	0.0527385	0.0149337	0.0111689	0.0482758	0.17584	0.0255447	0.0381439	0.00661516	0.0127473	0.0246906	0.00942615	0.0043441	0.098642	0.0104109	0.0295574	0.483483	0.0105254	0.0227169	0.0339772	0.0128014	0.0415098	0.0182449	0.0548698	0.0130563	0.0848225	0.016707	0.0441034	0.0267757	0.0391244	0.0270719	0.0265349	0.0696501	0.0454143	0.0119496	0.0628646	0.0624832	0.000102707	0.0391919	0.0449471	0.0954724	0.0608732
257			17.9122	115.075	0.262496	0.287409	0.24604	0.296588	0.263172	0.338737	0.256	0.247733	0.224137	4.42259e-05	0.234679	0.295325	0.248421	0.305879	0.298183	0.735868	0.336662	0.25825	0.259512	0.297921	0.274045	0.262123	0.287487	0.289228	0.246955	0.28563	0.292614	0.319607	0.308933	0.311279	0.247706	0.295193	0.259147	0.478673	0.316272	0.311909	0.277981	0.263618	4.84341e-05	0.317016	0.535102	0.285439	0.324953	0.358435	0.310254
258			164.4	840.569	0.674046	1.11511	0.537113	0.467851	0.540488	1.21039	0.923762	1.02794	0.613944	0.827075	0.917587	0.440824	0.587317	0.799097	0.619914	2.86446	0.757379	0.504501	1.09657	0.920769	0.666578	0.633217	1.02799	2.08907	1.26238	1.1518	1.01163	1.01684	1.67899	1.30015	1.35994	0.323493	0.913575	1.40586	0.779546	1.05393	1.01707	0.935939	3.69276	4.1148	1.48325	0.939358	1.06321	1.09541	1.25199
259			176.896	156.066	0.0289989	0.114117	0.0117668	0.00685768	0.624392	1.04246	0.113953	4.49333e-05	0.308091	0.271044	0.11963	0.0853624	4.15964e-05	0.122996	0.19816	0.0117395	0.00398632	0.144055	4.15662e-05	0.126176	0.0141787	0.024791	0.105344	0.0515552	0.138907	0.055209	0.00494858	0.0142766	4.98425e-05	0.0756381	0.0704175	0.143501	0.188041	0.663434	0.154904	0.0385988	0.0146089	0.0253672	0.0542142	5.10473e-05	0.028257	4.46628e-05	0.116702	0.00717591	0.0394791
260			229.873	511.307	0.164058	0.158538	0.335625	0.00400822	0.0277556	4.88902e-05	0.0786044	0.165651	0.07335	0.899913	0.33307	0.044614	0.0352572	0.00386202	0.0101593	0.0495208	0.00875305	0.0106359	0.0109686	0.0919863	0.0223907	0.394113	0.0915223	0.190007	0.219713	0.775362	0.313893	0.528249	0.555827	0.261331	0.075434	0.226574	0.403881	1.13499	0.790858	0.505962	0.491847	0.170514	0.187265	0.222404	0.066834	0.0823572	0.205832	0.0550116	0.945662
261			162.146	868.598	0.20036	0.778478	0.26797	0.449867	0.402723	0.453387	0.432275	0.563633	0.5628	0.210962	0.438501	0.338725	0.270955	0.453381	0.29839	0.559752	0.499926	0.31223	0.596192	0.574275	0.173242	0.215874	0.346694	0.540941	0.49382	0.279355	0.419883	0.304276	0.460444	0.483386	0.392407	0.264712	0.259286	0.338082	0.20229	0.443445	0.296642	0.210899	0.693615	0.929185	0.844525	0.224154	0.540091	0.398699	0.617959
262			345.37	258.057	0.0296094	0.0364716	0.104959	0.00288335	0.060696	0.0247447	0.0039303	0.00074906	0.039501	0.00458645	0.00225414	0.340815	0.0113372	0.0434536	0.0086692	0.0051211	0.000357805	0.000426047	0.0188608	0.0434366	0.0513479	0.0531397	0.0825992	0.150398	0.0172419	0.00675799	0.00119071	0.0827743	0.000778044	0.0325674	4.43217e-05	0.00597492	0.00343283	0.00474025	0.00531828	0.000692022	0.00297798	0.00267507	0.00148024	5.10473e-05	0.0185045	0.00577712	0.00823173	0.001763	0.00744244
263			113.647	180.033	0.0710607	1.40955	0.230141	0.107733	0.183218	0.863194	1.12486	3.43565	0.0480733	0.297373	0.33344	0.17929	0.239679	0.066206	0.542454	0.477871	0.116308	0.0911114	0.588454	0.430288	0.110537	0.147401	0.305463	0.117332	0.390484	0.394234	2.9241	0.0956766	0.205842	1.57499	2.14907	1.37881	0.746398	3.56054	1.30905	0.259095	1.3692	1.48872	1.15227	1.0131	0.871653	0.846161	0.744862	0.82531	0.337442
264			346.466	302.075	0.00550176	0.035087	0.00113511	0.0015687	0.00943119	0.0144564	0.0260918	0.0440497	0.0095153	0.0092736	0.0133716	0.00099432	0.00227819	0.0306807	0.0088013	0.000943371	0.00144185	0.00738807	0.0087628	0.00799925	0.0207895	0.00624145	0.0139266	0.00491451	0.0695767	0.0223643	0.0267921	0.0079053	0.00476225	0.0441927	0.0507912	0.0944018	0.0370129	0.0523465	0.0332991	0.0272704	0.0394177	0.010199	0.0866236	0.0284364	0.00434096	0.0293502	0.050737	0.00653002	0.0182238
265			439.576	137	0.522699	0.654145	1.93039	0.157101	0.476219	0.116107	0.162791	0.341378	0.335441	0.34732	0.493656	0.285778	0.672098	0.273085	0.497291	0.136474	21.2516	0.516009	0.382305	0.455876	0.745844	0.649869	6.02078	0.684566	0.542881	0.299656	0.177345	0.739808	0.277371	0.462588	0.37878	0.268402	0.291838	0.263021	0.391918	0.201583	0.13388	0.386672	0.434494	0.358887	0.260235	10.3077	0.315759	0.421687	0.425078
266			458.285	329.03	2.4629	3.18014	2.18953	1.81407	2.17705	1.27954	0.745561	1.64958	2.1854	3.20044	1.85292	1.6925	1.30375	2.47768	1.30022	137.517	2.39622	2.90943	0.927247	1.402	1.20811	3.01121	3.49263	3.18486	2.40048	1.00071	3.4488	1.08449	4.24816	1.66475	0.41243	1.22581	2.21497	2.73652	2.26249	1.31136	2.0333	3.18614	0.581585	0.841916	155.187	1.58339	1.25091	3.63341	0.977299
267			175.732	353.16	147.182	8.26162	36.0703	42.7852	21.9907	15.299	11.7	23.7328	8.35598	29.5862	88.942	0.0680141	59.2465	18.0223	34.6373	131.281	23.7407	0.0217492	34.3284	97.1785	124.16	27.6578	0.234542	46.905	111.446	95.988	58.7346	101.55	86.9957	162.227	59.1455	14.1649	38.7349	71.7937	34.3042	82.8016	47.9276	45.5673	163.802	95.7121	173.952	87.4382	60.5397	84.9323	217.338
268			3.40752	119.016	0.520903	4.5531e-05	0.569668	4.9747e-05	4.14577e-05	4.88902e-05	0.57333	0.594922	0.472665	0.467524	4.26651e-05	0.68782	4.15964e-05	0.514494	0.647781	9.64967e-05	5.31606e-05	0.420835	1.01842	0.458065	4.60599e-05	0.45113	0.405181	4.87288e-05	0.759191	0.680738	0.603788	0.824262	0.523894	4.81781e-05	4.43217e-05	4.60088e-05	4.1793e-05	7.39377e-05	4.82386e-05	4.81403e-05	0.606604	0.580953	4.84341e-05	5.10473e-05	1.2596	0.665774	0.526289	6.33191e-05	1.34499
269			5.94161	76.969	0.08341	4.5531e-05	4.24652e-05	4.9747e-05	4.14577e-05	4.88902e-05	4.69274e-05	0.0516194	4.37874e-05	0.043826	0.0759532	0.0627685	0.0356309	0.0668388	4.47863e-05	9.64967e-05	5.31606e-05	0.0589509	0.0682268	4.81026e-05	0.0476684	3.945e-05	0.0356029	4.87288e-05	4.40292e-05	0.0923045	0.0566798	0.0977562	0.0292351	0.0532204	0.0451678	0.0304681	0.0618084	7.39377e-05	0.0976186	4.81403e-05	4.19331e-05	0.0348559	0.0479441	0.0796194	0.000102707	4.46628e-05	0.0849601	0.0496368	0.160892
270			17.4461	90.0267	0.0381014	0.0256404	0.0499391	0.0495271	0.0427063	0.0367085	0.0531115	0.0500514	0.0428284	0.0395788	0.0285788	0.0257482	0.0447967	0.0329014	0.0442389	0.0725884	0.0476144	0.0405367	0.0383676	0.0438904	0.0631854	0.0339514	0.0260864	0.0375326	0.0330824	0.0536782	0.0219843	0.0497884	0.0239955	0.0493409	0.0305414	0.0351963	0.0412185	0.056256	0.0422602	0.0376116	0.0410549	0.0256582	0.0220206	0.03262	0.0623736	0.0424529	0.0428922	0.0498061	0.0260481
271			17.8714	119.016	0.338576	0.506982	0.520877	0.593437	0.436908	0.543222	0.518355	0.497403	0.478233	0.479115	0.499002	0.52506	0.407941	0.383258	0.510661	1.74994	0.642133	0.44943	0.584729	0.449126	0.448448	0.460119	0.512497	0.527421	0.476106	0.564344	0.543444	0.560287	0.541069	0.5057	0.654293	0.513821	0.442096	0.714866	0.507862	0.530908	0.476556	0.465013	0.714056	0.831279	1.40379	0.446237	0.55835	0.74241	0.94182
272			20.3165	143.99	0.110442	0.227659	0.188603	0.160139	0.143699	0.148328	0.178884	0.154342	0.167727	0.148956	0.124301	0.14596	0.113294	0.134243	0.140428	0.224891	0.204649	0.120755	0.0889818	0.118482	0.154115	0.130154	0.16548	0.174581	0.101012	0.143624	0.159414	0.258302	0.124167	0.115959	0.100938	0.150806	0.118626	0.212059	0.151823	0.211963	0.111134	0.153121	0.0988941	0.122433	0.39798	0.144063	0.158558	0.160454	0.0920611
273			20.7823	137.939	1.15534	1.44703	1.04023	1.53106	1.27078	1.55312	3.46076	1.29659	1.39144	1.32752	1.12928	1.24249	1.31737	2.00124	1.38719	2.1079	1.64025	1.23575	0.949028	2.90663	1.29418	1.1747	1.80868	1.33345	1.06231	1.15992	1.35868	1.3462	1.50566	1.38747	0.959985	1.15752	1.06631	2.19159	1.23369	1.4052	1.13264	1.37596	1.22078	1.59567	3.66312	1.29344	1.39272	1.89058	1.48667
274			20.988	94.9796	1.50108	1.42968	0.923097	1.50397	1.0805	1.4786	1.16703	1.22167	1.35277	1.17687	1.43374	1.45568	1.11889	1.29365	1.45008	5.17614	1.42658	1.26116	2.28486	1.27966	1.42869	1.1092	1.15689	1.28909	1.27275	1.41082	1.13776	1.56609	1.19701	1.66191	2.32165	1.67715	1.05771	1.89218	1.49725	1.36879	1.08867	1.1477	2.21893	2.80808	2.70888	1.36301	1.38747	2.07319	2.81305
275			21.1568	232.925	0.229518	0.318498	0.266078	0.227676	0.436625	0.300892	0.279197	0.237452	0.244639	0.216881	0.344989	0.545451	0.196829	0.28384	0.283483	0.348493	0.679828	0.600804	0.0904167	0.234151	0.272874	0.279656	0.32558	0.366357	0.214461	0.264667	0.411595	0.628422	1.0557	0.328144	0.130189	0.22491	0.226965	0.908645	0.33877	0.279247	0.318748	0.274333	0.118944	0.131708	1.23967	0.285438	0.453397	0.537486	0.111729
276			23.7615	203.001	0.0421436	0.0626168	0.0239687	0.727085	0.0129761	0.027028	0.0460092	0.0333667	4.37874e-05	0.00694444	0.0268402	0.373095	4.15964e-05	0.678298	0.203425	3.14726	0.122393	0.0392593	0.254152	0.0572428	0.00283898	0.0423597	0.0830406	0.0228727	0.038591	0.0470908	0.0668609	0.216517	1.01597	0.0332819	0.0319234	0.0401534	0.0167156	0.157122	0.0530184	0.0214481	0.35269	0.0221028	0.44787	0.990549	1.92368	0.0983096	0.0897058	0.339822	0.12498
277			24.7369	307.159	1.01552	1.6543	0.561967	1.78591	1.44151	1.78427	1.2502	1.67621	1.51141	1.31176	0.804779	1.79159	1.11474	1.36343	1.21587	2.50847	1.77315	1.21378	0.863172	1.15306	1.23037	1.3435	1.6135	1.61172	0.0738106	1.33843	1.42463	1.76394	1.56859	1.03869	1.0712	1.49656	1.43213	2.55563	1.41461	1.5643	1.17832	0.869674	1.01459	1.07419	3.83793	1.0962	1.12536	1.24485	1.13433
278			25.9035	126.904	2.88364	4.54666	0.720965	9.45133	17.7584	12.9281	38.1439	7.77467	37.7624	3.73475	163.739	3.21934	5.24624	6.42787	1.82814	111.797	42.9938	12.3887	113.461	3.55805	33.5642	3.8849	7.50442	0.0483992	1786.46	7.23112	60.0666	18.1617	19.5967	174.368	21.4358	14.5129	4.94181	68.0362	4.27479	100.935	6.80003	77.2353	24.9388	21.7265	21.8219	22.3309	355.281	179.024	59.4058
279			25.9111	220.887	3.97662e-05	4.5531e-05	4.24652e-05	0.00853464	0.0268608	0.00748727	0.0280848	0.0236871	0.0420971	0.014	0.0782436	0.00727538	0.0140616	0.00350347	4.47863e-05	0.0363898	0.0533148	0.0096464	0.0728539	4.81026e-05	0.0282029	0.00872214	0.00304215	4.87288e-05	0.115904	0.00135166	0.0702067	0.0201265	0.0316541	0.0894518	0.0115371	0.0132215	0.0387661	0.0863476	4.82386e-05	0.0842601	4.19331e-05	0.0494009	0.0197704	0.0397396	0.00868449	0.020899	0.178695	0.140192	0.0468452
280			25.9179	252.074	0.00644085	0.0100037	0.0322008	0.103479	0.00981397	0.147088	0.0353146	0.0502569	0.010643	0.0558467	0.386942	0.0148477	0.00850432	0.00946888	4.47863e-05	0.0999417	0.0216553	0.00947454	0.0411606	0.0285604	0.0155207	0.0114026	0.0347269	0.0264644	4.40292e-05	0.0553186	2.22943	0.031221	1.91351	0.0377356	1.07576	0.0578336	0.00572499	0.216572	0.0378494	1.52779	0.0486263	0.450553	0.0226901	6.44544	0.108352	0.013024	0.0658748	9.47176	5.45695
281			25.9412	315.042	0.832935	1.11923	0.339402	0.284246	0.641868	0.766236	0.55805	0.588483	0.322948	0.447897	0.613066	0.493274	0.780672	0.602763	0.693764	0.317191	2.13268	0.87546	0.144264	0.471562	1.04941	1.06024	0.808979	0.658348	0.430421	0.708133	0.776638	0.446005	0.856587	0.415947	0.311403	1.00417	0.830513	1.13564	0.962442	0.601373	0.750961	0.982351	0.408639	0.265508	1.80115	0.489762	0.446727	1.01117	0.233667
282			26.4576	266.018	0.0407809	0.159625	0.0598971	0.174397	0.354144	0.555261	4.20325	0.24997	0.238978	0.0381038	0.564297	0.383844	4.15964e-05	0.644228	4.47863e-05	0.128526	0.452016	0.0476935	0.9416	0.0808545	0.040331	0.335613	1.01377	0.0132919	0.218084	0.0349651	0.331025	0.235755	0.273985	0.30223	0.0227647	2.72565	0.16876	0.0815146	0.030925	0.94171	0.871895	0.00869576	0.641731	0.0331602	0.0495018	0.0963403	0.0665081	2.33646	0.153032
283			26.9659	302.057	0.273709	0.846028	0.841098	0.100637	1.56392	0.101941	0.0243636	0.603258	0.750807	0.344718	0.0493781	0.440072	0.187312	1.29076	0.965625	0.0304954	0.113527	1.82114	0.112357	0.258097	1.18035	0.28521	0.490329	0.400473	0.0531827	0.142981	0.0508964	0.678563	0.214971	0.104201	0.62175	0.275562	0.287378	0.547092	0.438576	0.124646	0.126675	0.276918	0.276341	0.10524	0.0155281	0.0577503	0.181447	0.0381444	0.0758497
284			27.0976	77.7924	0.145505	0.183539	0.135138	0.130845	0.0742156	0.155123	0.139204	0.261629	0.102309	0.0427896	0.147112	0.136401	0.11975	0.146192	0.081598	0.111343	0.165983	0.450361	0.168538	0.132868	0.10189	0.167414	0.117811	0.0701604	0.0359133	0.219608	0.115875	0.0660815	0.188127	0.104013	0.0764445	0.125389	0.0837626	0.349219	0.157708	0.102769	0.106056	0.153052	0.0881316	0.239689	0.331399	0.219269	0.140457	0.266649	0.152666
285			27.1233	300.14	0.241605	0.448877	15.4131	0.0112971	0.597044	0.00184224	0.115814	0.186895	10.7591	1.90256	0.283115	5.08296	1.17106	0.00518713	0.559547	0.822933	0.0341872	1.43565	0.0134062	5.36387	0.54748	0.988015	0.444913	0.577884	0.179069	0.598471	0.451477	1.35026	0.45976	0.272047	0.362975	0.261896	1.23383	1.21742	0.7849	0.322531	0.655694	2.58011	0.984518	0.755169	1.50633	0.850104	0.227335	0.504598	1.0074
286			27.1484	70.0312	0.0384304	4.5531e-05	0.786526	4.9747e-05	0.0267358	4.88902e-05	4.69274e-05	4.49333e-05	0.170143	0.0570585	4.26651e-05	0.0240727	0.0378836	0.00142523	2.18092	0.0132545	0.00487528	4.05949e-05	4.15662e-05	1.34936	0.0378978	0.0629809	0.0255808	0.053016	4.40292e-05	0.0363793	0.00603102	0.00899648	0.0141651	4.81781e-05	0.0224524	0.00184134	0.0227508	0.024886	0.00392771	4.81403e-05	0.0206227	0.0294509	0.0111259	0.068265	0.0360585	0.018796	0.0181359	0.00408801	0.228127
287			27.8348	243.974	3.97662e-05	0.00558199	4.24652e-05	8.33075	4.14577e-05	4.88902e-05	4.69274e-05	0.0554405	0.00263252	0.00511522	4.26651e-05	0.0095717	0.00295379	0.00323154	4.47863e-05	0.00918865	5.31606e-05	4.05949e-05	4.15662e-05	4.81026e-05	4.60599e-05	0.00434385	4.65748e-05	0.00202947	4.40292e-05	4.74629e-05	0.0032493	0.00312241	3.11244	4.81781e-05	4.43217e-05	0.00249739	0.00453359	0.00665876	0.00204354	0.00733511	0.00958531	4.16457e-05	4.84341e-05	0.0194503	0.045504	0.00577262	0.00248324	0.00608496	0.00605642
288			27.9386	280.626	1.15806	0.0506275	23.6566	0.00495323	0.704883	0.0528859	0.102806	0.0851297	5.1102	1.62109	0.128536	0.898326	1.10222	0.00808734	68.0072	0.460062	0.111025	0.256543	0.0638431	41.8854	1.15211	1.96685	0.602227	1.49447	0.107877	1.04462	0.217675	0.207128	0.435661	0.106513	0.512016	0.0815971	0.54	0.833828	0.250054	0.111046	0.531787	0.924953	0.421492	2.09976	1.24515	0.637652	0.709431	0.29682	7.31051
289			27.9577	280.125	3.92612	0.392824	74.6237	0.0406761	2.5522	0.258667	0.303313	0.37245	17.3289	5.4931	0.601374	3.50158	4.28827	0.0549827	224.074	2.53037	0.536678	1.16682	0.167362	131.622	4.11693	6.74446	2.45639	5.41517	0.590261	3.86953	1.05467	1.17261	1.87169	0.576696	2.2576	0.30843	2.24521	3.77407	1.32041	0.447826	2.03921	3.94222	1.80034	7.55825	5.70037	2.66438	2.91368	1.253	0.681417
290			27.9726	333.064	0.0312353	0.0144164	0.0518654	0.18983	0.0288503	0.0283125	0.0726004	0.694346	0.0520394	0.256467	4.26651e-05	4.66206e-05	0.0536888	0.135284	0.0867626	0.0282507	0.0195216	0.15549	0.0327894	0.00394598	0.0925766	0.00734828	0.0209857	0.0154378	4.40292e-05	0.137532	0.0237289	0.0134667	0.107843	0.00433193	0.288893	0.0143948	0.0792555	0.0753968	0.0103363	0.0368874	0.302663	0.0178021	0.0246134	0.0754521	0.0813135	0.0557385	0.0616467	0.0678742	0.0764919
291			28.2763	250.145	0.101372	0.148342	0.0683685	0.0937651	0.081952	0.17109	0.121368	0.191063	0.133883	0.110271	0.108774	0.146893	0.189334	0.152154	0.0869518	0.110382	0.138602	0.104812	0.0936034	0.0810635	0.107248	0.125987	0.00871987	0.0976691	0.0406432	0.108208	0.105864	0.134433	0.135981	0.127444	0.100008	0.127227	0.133369	0.168118	0.120708	0.16064	0.138958	0.103811	0.127824	0.208062	0.240271	0.15925	0.135344	0.143785	0.199866
292			28.2901	300.642	0.061269	0.113917	4.34011	4.9747e-05	0.126548	4.88902e-05	0.0430393	0.0465747	3.09443	0.48802	0.0939161	1.46105	0.304226	4.68336e-05	0.072648	0.183792	0.00288513	0.245759	0.00170002	26.8278	0.0365543	0.221832	0.0920065	0.118919	0.0935138	0.143712	0.12577	0.281082	0.116829	0.0667687	0.0719957	0.0803976	0.349246	0.221444	0.165118	0.0764723	0.16275	0.590653	0.179339	0.174299	0.333521	0.149763	0.0702566	0.123498	0.202217
293			28.2993	281.132	1.06895	0.38312	3.0336	0.123085	0.45644	0.128562	0.188145	0.196304	15.7376	1.55325	0.188599	2.19113	0.529609	0.118035	28.4827	0.587287	0.12063	0.256502	0.0930658	4.6145	0.161753	2.97997	0.347935	1.24215	0.159548	1.21742	0.332692	0.21288	0.503361	0.243676	0.279813	0.263036	0.200088	0.746442	0.530225	0.192665	0.445212	2.39104	0.483467	0.562202	0.767257	0.502086	0.685797	0.246017	3.16334
294			28.3304	225.149	0.0807449	0.0846624	0.0512533	0.154957	0.0633775	0.0933219	0.11995	0.0641403	0.0872567	0.0988225	0.0825956	0.106317	0.0407984	0.135221	0.0792874	0.284759	0.0928998	0.0972166	0.0499137	0.0704648	0.0527017	0.102049	0.144375	0.0967932	0.0205145	0.0840856	0.117111	0.103087	0.074423	0.0808126	0.108166	0.0826135	0.0951276	0.188567	0.114403	0.079606	0.108089	0.0371019	0.112871	0.13873	0.212622	0.0744713	0.0752884	0.0746874	0.0746274
295			28.3401	287.616	0.0108991	0.0137906	0.412669	4.9747e-05	0.0535473	0.00822425	0.0098911	0.00139202	0.366053	0.0229015	0.0047367	0.0582268	0.0392452	4.68336e-05	1.44948	0.0245015	5.31606e-05	4.33184	4.15662e-05	2.2413	0.00511283	0.0823474	0.0108489	0.534982	4.40292e-05	0.0503332	0.00376768	0.0188921	0.00870584	0.0135538	0.0352878	0.0154719	0.0145824	0.027302	0.0158519	0.0071888	0.0356338	0.113681	0.0151255	0.0477673	0.0460331	0.0283639	0.0132278	0.0175408	0.176013
296			28.7372	309.648	0.06664	0.184793	1.04769	4.9747e-05	0.15584	4.88902e-05	0.00512946	4.49333e-05	0.996774	0.351823	0.027373	0.244326	0.0454496	4.68336e-05	0.0865113	9.64967e-05	5.31606e-05	0.128597	0.00758734	0.262936	0.00792097	0.383134	0.0698329	0.190542	0.00496765	0.0698946	0.022971	0.0133697	0.0434775	0.0192564	0.0726767	0.0164721	0.00908151	0.0166729	0.0125437	0.00607032	0.0506138	0.0407261	0.00707898	0.013662	0.0114868	0.00901877	0.0120747	0.031044	0.0318012
297			29.2875	370.177	0.0537393	0.85414	0.278138	0.0426031	0.220262	0.114596	0.370828	0.102381	0.0436421	0.106457	7.22059	0.493393	6.7243	2.04973	0.0670017	0.555307	1.23271	0.0860485	0.586324	4.98988	6.62705	1.22105	1.60599	0.130151	0.915354	0.184954	2.00625	0.103681	0.303173	0.396774	0.305044	2.09689	0.198083	0.395897	0.194125	7.51293	0.901631	7.22545	7.53611	0.272381	0.688997	1.57125	0.876466	3.36979	8.80113
298			29.4701	192.981	0.351113	0.662591	0.483459	0.0593293	0.107707	0.220498	0.251571	0.151673	0.154008	0.0133903	0.847231	0.088116	0.234275	0.028448	0.38088	2.61169	0.121123	0.156246	0.515239	0.182866	0.0293822	3.945e-05	0.149927	0.171527	0.0327071	0.522456	0.966792	1.20371	0.575091	0.509899	2.24048	0.326036	0.116666	0.377207	0.15765	1.0168	0.0835399	0.193404	0.350935	1.39309	0.828242	0.265969	1.10132	2.73267	0.444609
299			30.6134	304.204	0.107488	0.138314	0.0428296	0.0292708	0.0734683	0.0550539	0.0400475	0.15054	0.0993482	0.0466658	0.186608	0.441599	0.0274018	0.0665706	0.0997321	0.057794	0.146864	0.0300074	0.0573088	0.0692548	0.0364767	0.0770362	0.0654171	0.0438661	0.049364	0.170826	0.0853343	0.0552905	0.0875105	0.0965463	0.0493688	0.062282	0.0723018	0.141121	0.0829238	0.089422	0.0286782	0.0955427	0.0526923	0.138593	0.194216	0.11533	0.0881448	0.0902109	0.0903262
300			30.6224	294.123	0.0191748	0.0489473	0.544511	4.9747e-05	0.0775427	4.88902e-05	0.00556048	0.006374	0.335989	0.0741148	0.0339612	0.17863	0.0398281	4.68336e-05	0.0704215	0.0792857	0.0098671	0.0921771	4.15662e-05	0.462543	0.0050299	0.10084	0.0676476	0.556768	0.00907134	0.0302938	0.0358194	0.0324298	0.0107487	0.0221496	0.0307078	0.0324166	0.0591086	0.0397652	0.0325083	0.0219903	0.0348521	0.0597876	0.0257684	0.0487164	0.079467	0.0357163	0.0252062	0.0345743	0.0626578
301			30.6533	82.9531	0.1305	0.146417	0.0951383	0.409751	0.126288	0.15994	4.01088	0.126432	0.11434	0.121214	0.472061	0.155149	0.099214	0.13353	0.128301	0.186976	0.219601	0.130268	0.088135	0.130965	0.150479	0.109734	0.153283	0.250186	0.0974476	0.222179	0.122861	0.17773	0.139867	0.122698	0.0816727	0.142939	0.138921	0.426364	0.143233	0.142585	0.286258	0.0825009	0.0768341	0.0775277	0.955404	0.128886	0.500053	0.170649	0.0972756
302			30.7049	154.036	0.569503	0.194167	0.161109	0.172529	0.201688	0.235099	0.174183	0.223062	0.156722	0.196511	0.152008	0.199202	0.164912	0.207665	0.160045	0.228956	0.20478	0.149004	0.100298	0.160445	0.178884	0.142171	0.181483	0.192049	0.0619523	0.176754	0.177095	0.193841	0.117258	0.162236	0.13112	0.21677	0.177286	0.311509	0.220688	0.139682	0.160579	0.10684	0.10867	0.149764	0.406328	0.164329	0.168552	0.198281	0.128324
303			31.2319	130.943	0.269489	0.422346	1.3695	0.263349	0.319093	0.397839	0.231478	0.392606	0.557264	0.334748	0.504957	0.183699	0.336388	0.322902	0.363769	0.629083	0.562112	0.402906	0.229959	0.421193	0.34539	0.319692	0.485947	0.433418	0.140884	0.261547	0.42461	0.314425	0.269886	0.281071	0.244962	0.242285	0.422635	0.492807	0.15127	0.46722	0.462292	0.267331	0.218351	0.335968	0.681022	0.341632	0.299251	0.554215	0.351087
304			31.548	146.965	3.91176	4.21776	3.32313	2.81063	5.43361	4.65613	4.52165	4.37053	4.90296	4.55263	3.11222	5.44906	3.95616	6.07003	5.08019	2.34625	4.82446	4.49198	1.60345	5.2703	4.73612	5.38371	5.56284	5.65051	1.61306	3.87482	4.19366	5.54986	2.25122	5.11374	1.76102	4.93875	4.39777	7.67609	4.82181	3.89866	3.77353	3.24827	2.56918	1.36879	8.34031	2.29305	5.96677	5.65997	1.05584
305			31.6694	127.014	0.188745	0.274771	0.188676	0.22308	0.186976	0.267472	0.227826	0.297865	0.230069	0.189823	0.228114	0.245676	0.193718	0.305363	0.238335	0.260497	0.281449	0.221483	0.150199	0.211128	0.301596	0.179344	0.183504	0.226913	0.0292926	0.232395	0.174865	0.240548	0.158758	0.199872	0.125754	0.262358	0.261033	0.374272	0.236631	0.282888	0.207483	0.153783	0.129865	0.146181	0.587861	0.212337	0.199455	0.285366	0.142784
306			31.6844	141.016	4.15231	4.30442	4.13429	2.85333	4.64712	4.66705	3.89873	4.54704	4.3848	4.3943	4.62706	4.60358	3.99354	4.47729	4.4642	10.108	9.45719	4.03955	4.66621	4.61886	5.2249	4.05916	4.99519	3.92386	2.94443	4.99004	4.05357	4.75178	2.67701	4.14937	4.84458	3.99796	4.39311	7.21473	5.22761	4.35298	3.61595	3.15663	3.58327	5.98105	10.7638	2.96937	4.71106	5.14454	4.72071
307			31.6927	275.169	0.620727	0.328821	0.276324	0.277244	0.252995	0.292687	0.166183	1.05255	0.536129	0.134521	1.12172	2.44814	0.216357	0.291651	0.455927	0.168771	0.599109	0.199644	0.109587	0.252376	0.14582	0.329639	0.597984	0.213275	0.314484	0.961723	0.614285	0.36262	0.751423	0.506501	0.270213	0.669965	0.448214	1.05212	0.73626	0.408238	0.216451	0.180223	0.154971	0.627114	1.16315	0.636766	0.659868	0.624805	0.267377
308			31.6994	112.014	0.20366	0.290341	0.202775	0.164828	0.225837	0.371973	0.261349	0.326965	0.375748	0.230595	0.236431	0.218897	0.573556	0.185855	0.244122	0.484406	0.193112	0.193568	0.138699	0.305091	0.460929	0.21975	0.256511	0.270978	0.148796	0.269312	0.200472	0.31593	0.142082	0.263398	0.151065	0.298967	0.210232	0.396073	0.311733	0.266418	0.226396	0.185918	0.236454	0.166792	0.728225	0.298834	0.301735	0.248916	0.183575
309			31.7139	134.046	0.167449	0.364702	0.143796	0.12726	0.260137	0.353569	0.217614	0.186351	0.182408	0.507993	0.0761647	0.107834	0.345547	0.155717	0.294153	0.408037	0.0835264	0.270081	0.134907	0.178934	0.259543	0.216336	0.383837	0.265914	0.412601	0.409776	0.218224	0.163602	0.0812356	0.199423	0.107507	0.285853	0.137849	0.41251	0.243679	0.149797	0.382937	0.205884	0.27863	0.182865	0.513745	0.248253	0.275469	0.496679	0.188664
310			31.7237	116.927	2.61097	3.75871	2.48382	3.69121	3.4311	4.19228	0.953636	3.74593	7.45374	3.6583	3.78762	4.1597	3.02881	3.56477	3.4967	7.94055	3.98882	4.55305	3.34105	3.51598	5.09251	1.80267	3.87652	4.77702	2.83887	2.96455	3.66953	6.23402	2.88788	2.33353	1.49657	3.31753	7.2591	4.97246	3.31157	3.63857	6.40729	3.45327	2.74901	2.66957	8.54206	3.28827	3.5084	4.74889	4.38494
311			31.7504	276.173	0.0497347	0.0242902	0.0179174	0.0214507	0.0190637	0.0281825	0.0146839	0.089543	0.0408661	0.012866	0.0959261	0.171926	0.015952	0.0237476	0.0238282	0.0105421	0.0312601	0.0129897	0.00339176	0.0174155	0.00671244	0.0257228	0.0464491	0.0120771	0.0257408	0.059775	0.0353039	0.0212118	0.0514929	0.0356876	0.0213814	0.0565314	0.0285621	0.072899	0.0394851	0.0315549	0.00733517	0.0156896	4.84341e-05	0.042355	0.0958148	0.0368729	0.0338993	0.0336788	0.0194976
312			31.766	215.002	0.148823	0.0427875	0.0817229	0.604319	0.307056	0.125729	0.162856	0.198417	0.118794	0.235296	0.0473721	0.0683036	0.170045	0.371252	0.11712	0.225736	0.823835	0.174013	0.151393	0.254388	0.203081	0.0839448	0.0566459	0.123626	0.0759063	0.0791969	0.143423	0.0622465	0.21113	0.0573363	0.0802495	0.077433	0.0621663	0.143115	0.0836833	0.143451	0.0866126	0.0920525	0.182798	0.30468	0.209007	0.0523167	0.107554	0.538985	0.160013
313			32.7647	166.993	28.5949	5.79089	23.9491	5.74851	24.8117	1.12401	3.01205	2.72674	35.126	32.4965	12.8045	11.2847	17.339	4.7413	9.79463	51.7409	6.21802	26.0905	10.2374	54.6191	14.8705	14.2096	36.4639	52.6074	10.3693	18.8902	8.68243	20.6816	10.3654	8.42791	11.8667	9.50224	4.07178	16.9466	10.4288	21.4022	5.00078	5.893	30.6279	12.833	37.232	8.47775	16.5204	12.9331	34.0734
314			32.8051	137.94	1.72617	1.20156	0.939631	1.21911	1.14933	1.20296	1.03944	1.10349	1.15621	1.09691	0.975256	1.2205	1.05545	1.55822	0.995972	2.6865	1.68328	0.99239	0.936165	1.65787	1.34795	1.01924	1.34503	1.44051	1.06019	1.35671	1.12268	1.43394	1.18664	1.08738	0.881931	1.05887	1.10051	1.27002	1.21295	1.25466	0.947234	0.92135	1.12547	1.24126	2.44601	1.29511	1.32552	2.97997	1.70773
315			32.8116	337.134	0.0518965	0.0651885	0.0679077	0.0747345	0.0565886	0.0803551	0.0548121	0.0823393	0.0716988	0.061251	0.0501535	0.0635932	0.0677507	0.0936405	0.044714	0.0843608	0.156381	0.0615994	0.0559651	0.0693465	0.0627293	0.0542056	0.070205	0.057023	0.0501233	0.0542167	0.0558734	0.057093	0.0905086	0.0596796	0.0550712	0.0727236	0.0662845	0.0602211	0.0416392	0.0660112	0.0511518	0.0655908	0.049704	0.0403241	0.165353	0.0688738	0.0757353	0.0801807	0.0886733
316			32.8362	124.99	0.216398	0.121341	0.171359	0.20363	0.0684606	0.082515	0.177755	0.304409	0.0755577	0.0477814	0.592957	0.19951	0.111971	0.490076	0.0341811	0.0193457	0.196198	0.0722788	0.0623536	0.0520742	0.170512	0.277289	0.154961	0.0726731	0.0327161	0.320985	0.23435	0.407082	0.331351	0.164324	0.104514	0.0536338	0.0401369	0.0815734	0.165536	0.248008	0.0862174	0.0442072	0.206592	0.0603343	0.194009	0.0511495	0.215507	0.0135082	0.037657
317			32.8381	203.997	0.00634573	0.00247327	0.00885375	5.31573	0.147557	0.0241356	4.69274e-05	0.00886057	0.00282826	0.00253798	4.26651e-05	4.66206e-05	0.00699725	0.0106098	0.00571606	0.0526139	0.00800014	0.00219995	0.00440275	0.00306227	0.00264874	0.00307359	0.00707661	0.0194232	0.00318637	4.74629e-05	0.00688747	0.00215712	5.72383	0.00436958	0.00207043	0.0025108	0.0052808	0.0169207	4.82386e-05	4.81403e-05	0.00488538	0.00235398	0.0047631	5.10473e-05	0.0225573	0.00343626	0.00934845	6.33191e-05	5.36879e-05
318			32.8529	99.019	0.453847	0.541092	0.473849	0.467015	0.525425	0.508834	0.55211	0.545851	0.451501	0.492953	0.487597	0.518741	0.515363	0.484513	0.383814	0.794607	0.748197	0.674869	0.385808	0.542608	0.616552	0.630627	0.532392	0.65227	0.315605	0.578426	0.463483	0.602046	0.432863	0.50921	0.378624	0.398051	0.432444	0.5617	0.432428	0.508127	0.366571	0.299489	0.503159	0.419983	0.912258	0.433663	0.506269	0.712299	0.568279
319			32.872	787.504	0.15405	0.00650059	0.120436	0.16544	0.0180869	0.00462488	0.0140566	0.0224872	0.0328903	0.0143735	0.024054	4.66206e-05	0.0447295	0.0916478	0.0456561	0.126623	0.140558	0.0394504	0.121716	0.0739225	0.0390769	0.0263804	0.102623	0.0619573	0.0520251	0.0527447	0.0323492	0.0451222	0.0740283	0.00830877	0.0366023	0.0190752	0.0143991	0.00887017	0.0105807	0.0525344	0.0101716	0.00140799	0.0129364	0.1007	0.0300208	0.0215493	0.0425011	0.230552	0.0781369
320			32.8878	245.569	0.0114416	0.0219086	0.0311851	4.9747e-05	0.00972744	0.0329394	0.017088	0.0122728	0.0509851	0.0305721	0.0281942	0.0797012	0.030593	0.0449178	0.0237318	0.100653	0.0986668	0.0240645	0.0371281	0.0725664	0.0277798	0.0237131	0.0553342	0.0285327	0.00785662	0.0203856	0.0239724	0.0245911	0.0265594	0.0140596	0.0318125	0.015807	0.0157593	7.39377e-05	0.00832553	0.0418602	0.0213848	0.0438881	0.127666	0.0718119	0.117151	0.0479661	0.0570606	0.107438	0.111804
321			32.9108	245.067	0.101661	0.0609285	0.131275	0.0218527	0.0607002	0.125226	0.0672911	0.0751968	0.195781	0.138115	0.199602	0.444209	0.115552	0.289606	0.148591	0.773389	0.50317	0.149889	0.269322	0.31097	0.229378	0.110196	0.269169	0.230741	0.051566	0.122191	0.13458	0.124973	0.0893714	0.0547164	0.219086	0.0965211	0.0793386	0.0764035	0.0518441	0.28293	0.135362	0.231026	1.02005	0.418959	0.84255	0.308217	0.318765	0.69311	0.714791
322			32.9506	208.976	0.0221516	0.0913765	0.121781	0.0247683	0.0648154	0.0696208	0.0314924	0.0851307	0.0755568	0.0548516	0.127116	0.0722211	0.141958	0.039316	0.0686189	0.204089	0.0675798	0.0510625	0.038798	0.0904856	0.0492184	0.0382075	0.0810437	0.0707247	0.0981824	0.0426935	0.120853	0.212785	0.188519	0.192904	0.170831	0.105377	0.0770724	0.213592	0.12002	0.100185	0.0852342	0.0997054	0.118417	0.0814179	0.243853	0.0986208	0.100153	0.0845642	0.0730273
323			33.0386	186.97	0.030997	0.0443076	0.0413799	14.4492	0.130648	0.0303068	0.0174254	0.034591	0.0500789	0.0269032	0.0159639	0.174005	0.420769	0.38532	0.0836438	0.0323512	0.442586	0.059636	0.0312667	0.0480647	0.0492085	0.0522479	0.0288244	0.0462865	0.0265262	0.0405551	0.0280575	0.139841	15.2217	0.0237683	0.0254664	0.0285098	0.0629863	0.235271	0.0743409	0.0254898	0.0944316	0.276528	0.190779	0.45017	0.0257954	0.0101187	0.058757	0.052249	0.0575926
324			33.7828	288.122	0.285335	0.0895981	10.1268	0.00917239	0.652392	0.0388822	0.0286842	0.0478719	7.65402	0.686449	0.150406	0.284712	0.261828	0.00324073	10.6376	0.197991	0.0365073	1.20639	0.0266416	19.9579	0.0653205	0.641296	0.202238	1.64973	0.08917	0.226375	0.0951512	0.0716536	0.138328	0.0464963	0.212005	0.0192528	0.152867	0.138392	0.0834148	0.0621228	0.0989624	0.468061	0.113076	0.265558	0.220387	0.198589	0.146061	0.126336	3.27501
325			33.9861	119.975	14.6027	2.7475	2.1307	25.4133	2.56268	7.48558	3.69105	8.11315	2.94827	2.12449	1.32184	3.25927	9.23411	14.3614	19.787	0.984221	17.2306	6.54228	7.30629	9.82758	27.6477	2.24859	4.35098	2.35942	3.11877	6.55232	3.02594	4.83772	3.58768	4.79954	2.92698	3.20445	4.43272	2.93028	3.29244	2.42161	2.65193	4.63213	2.87666	6.21289	2.07345	4.39117	2.9038	11.2747	3.07539
326			34.0184	238.579	2.12487	0.650302	0.50573	0.343965	0.251677	1.5931	0.184995	0.436569	0.286463	1.68762	0.43957	1.34796	1.65585	1.39005	0.693706	3.90827	1.83978	0.852567	0.89966	2.1531	3.12132	0.856925	1.13991	0.974194	0.470472	1.81803	1.19564	0.234062	1.01264	0.271831	1.463	0.145078	0.341571	0.340687	0.237626	0.769528	0.720112	1.46183	2.53967	2.46431	2.43821	0.826075	2.83272	1.92298	3.68828
327			36.2987	296.119	0.0169399	0.0324694	0.387338	4.9747e-05	4.14577e-05	0.00338522	0.00625781	0.00782572	0.96501	0.0189136	0.0905255	0.0226013	0.0154649	4.68336e-05	0.176059	0.00518923	0.00592654	2.52178	0.00333926	1.03016	4.60599e-05	0.0248845	0.0805344	0.068183	4.40292e-05	0.088283	0.00505939	0.0467426	0.0569672	4.81781e-05	0.0185222	0.00162996	0.0185171	0.00589775	0.00808036	0.00265589	0.00380026	0.133879	0.00433424	0.0955869	0.0102837	0.0422403	0.0197551	0.100835	0.191755
328			38.5299	297.243	3.08721	2.35331	0.809254	1.19599	1.69645	1.34431	2.86634	27.63	1.33429	11.0956	1.98863	0.306088	13.8956	0.581095	2.61681	0.708489	2.98098	1.23138	7.25439	0.525262	3.44816	4.61526	1.83094	0.516878	1.45211	5.50712	8.28885	1.05513	0.890557	4.86403	3.54252	6.63776	5.15629	6.47671	5.36014	1.56275	3.49264	11.1432	3.28082	2.53732	1.68408	8.55091	3.51208	3.99327	0.517567
329			38.5963	70.0593	3.97662e-05	0.565144	0.155857	0.00509689	4.14577e-05	0.266699	0.491167	0.427208	4.37874e-05	0.354927	0.646073	0.101496	4.15964e-05	0.0487927	4.47863e-05	0.436595	0.179323	0.142993	0.409559	0.0113491	0.2692	0.589561	0.313724	0.148825	0.391341	0.34024	0.371159	0.200348	0.123357	0.531786	0.58166	0.44837	0.588844	1.59481	0.573831	0.47625	0.282062	0.365346	0.410087	0.256854	1.23422	0.423755	0.358282	0.354446	0.377032
330			38.6075	357.28	0.567308	5.41064	0.546979	1.17953	0.466663	3.0554	0.954954	0.992345	0.439261	0.542384	0.239192	0.0246612	0.543381	0.349939	0.187926	0.735198	0.15002	0.301985	0.288069	0.0432919	0.754711	5.11294	0.754041	0.326596	0.159915	0.34106	0.153518	0.612471	0.129136	0.159633	0.13549	0.198562	0.735017	1.02261	0.335038	0.122268	0.103655	1.05461	0.266917	0.0834278	3.0373	0.0770367	0.124076	0.0523918	0.0483812
331			38.6844	203.019	0.0149732	0.0413811	0.230018	0.164994	0.0351169	0.13047	0.257776	0.282148	0.150171	0.133492	0.0530147	0.0372971	0.323068	0.163533	0.0717297	0.223507	0.186057	0.0801806	0.180547	0.258149	0.385784	0.140106	0.0967332	0.0761869	0.0267558	4.74629e-05	0.00854104	0.103707	0.217434	0.0240466	0.408891	0.0128075	0.0639821	0.0747868	0.00261847	0.0478877	0.022585	0.165405	0.198921	0.116161	0.148479	0.0745922	0.0177227	0.0724405	0.0121856
332			39.0361	280.236	11.9357	52.1149	13.8066	7.5847	13.876	28.5313	42.6467	42.3569	16.0931	30.8904	60.9953	15.1516	13.3745	14.978	10.0245	55.3289	16.5279	23.4594	37.2389	10.1253	24.1423	44.8237	28.6217	15.3357	37.0431	35.6496	35.3146	22.7458	19.2322	42.9116	55.47	41.5401	55.3948	143.474	52.9584	43.7027	33.885	33.6249	59.2612	25.9545	118.424	39.3749	36.3756	34.6509	37.0608
333			39.5827	236.105	0.651401	1.0599	1.1489	0.870606	1.58211	0.954533	1.00444	0.488579	0.617048	3.66174	0.79122	0.465949	0.536804	0.616579	0.113135	0.416922	0.846427	0.230897	0.325216	0.301324	0.389164	0.422928	0.380603	0.334023	0.719276	0.309082	0.289682	1.31739	0.852654	0.564778	0.919658	0.381084	0.575429	0.363051	0.483562	0.609385	0.237281	0.457982	0.571688	0.773021	0.442283	0.552029	0.368979	0.571412	1.00653
334			39.6299	293.176	2.22089	3.0504	3.29006	2.25577	2.66127	2.76124	2.82384	1.76119	2.16352	10.5063	2.15914	0.629721	1.64854	1.46444	1.05281	1.05591	2.01379	0.704077	1.03013	0.516911	0.670535	0.981945	0.698085	0.590144	1.97253	1.18622	1.04764	3.53255	1.21426	1.31482	0.976942	0.679599	0.955847	2.4801	1.00361	0.885776	0.43483	0.588864	1.55097	1.47183	1.42996	1.41069	1.23793	0.840002	2.47936
335			39.6716	355.264	0.328103	0.463226	0.175234	0.201989	0.491415	2.90012	0.519384	0.492505	0.245162	0.00915338	0.317603	0.109701	0.110947	0.267198	0.203694	0.384157	0.0524537	0.231531	0.138438	0.105972	0.38037	0.300129	0.0735366	0.00857174	0.0269082	0.0399542	0.0275055	0.140379	0.10953	0.0124046	4.43217e-05	0.0301961	0.367964	0.224346	0.0884481	0.15072	0.0233493	0.341408	0.04825	0.0382028	1.31868	4.46628e-05	0.0228419	0.0265938	0.0097898
336			40.1658	254.221	2.84029	3.44942	8.86408	2.46087	15.5853	3.38763	6.17162	7.6083	14.9633	10.2137	11.8354	6.67101	13.6697	1.27477	36.3051	9.98173	1.96771	22.9694	15.3351	3.94898	32.727	11.383	2.45052	1.53307	6.12321	6.40507	3.4556	4.97766	4.5363	4.30727	3.36742	4.11556	12.1644	34.5067	10.1196	9.14043	4.05737	13.1244	11.6819	5.57245	23.8679	4.1365	4.61282	2.98568	3.98068
337			40.2923	220.147	0.191752	0.398859	0.281498	0.272698	0.395163	0.294522	0.374221	0.179027	0.144842	1.14504	0.166347	0.133307	0.146508	0.174955	0.0676362	0.0437533	0.260984	0.05966	0.0784386	0.109726	0.042524	0.0922074	0.0456205	0.0978905	0.199403	0.0627127	0.108638	0.406938	0.153262	0.13611	0.106806	0.106536	0.0931161	0.231719	0.0962135	0.143851	0.0769094	0.0533961	0.0579531	0.103699	0.128977	0.159096	0.082883	0.127272	0.157019
338			40.515	196.977	0.223887	0.29662	0.0416025	0.00884812	0.325549	4.88902e-05	0.0919338	0.149473	0.027814	4.42259e-05	4.26651e-05	0.351123	0.12905	0.376117	4.47863e-05	0.0556834	0.0464021	4.05949e-05	0.0753204	0.794637	0.0283857	0.0365651	0.129259	0.149878	0.49343	0.266897	0.408155	0.388577	0.222075	1.05936	0.150087	0.717096	4.1793e-05	0.462742	0.494982	0.138376	0.094328	0.171548	0.192294	0.042163	0.179767	0.484518	0.49082	0.274573	0.0554184
339			40.7802	163.039	0.054412	0.0161502	0.100976	1.4532	0.771533	11.169	13.3169	0.0567813	1.35677	0.0232009	0.107971	0.131266	0.0694011	0.483265	0.10952	0.15021	0.112247	0.0272435	0.00809213	0.147263	0.115633	0.0384891	0.0287856	0.371244	0.0421979	0.0478463	0.058906	0.040051	0.0726369	0.0210275	0.0306545	0.0272645	0.0522267	0.099202	0.0172191	0.0510129	0.195114	0.143868	0.0250503	0.0301065	0.169528	0.0312962	0.0160939	0.0511336	0.0914818
340			40.8597	70.8159	0.53983	0.376011	0.259118	0.417963	0.565476	0.824234	0.833689	0.54026	0.682857	0.0395367	0.710996	0.360554	0.298276	0.643563	0.0745771	0.408888	0.55171	0.0991817	0.516405	0.700282	0.0603713	0.0943889	0.393116	0.412554	0.0642076	0.455686	0.29053	0.248225	0.311157	0.297531	0.530845	0.314697	0.0417855	0.156336	0.0355556	0.0916423	0.484762	0.121973	0.536437	0.64132	0.0941703	0.346994	0.32704	0.503561	0.688765
341			41.0162	378.24	0.190323	0.0916576	0.101798	0.0282259	0.0874639	0.0801771	0.0172406	0.134073	0.0991242	0.127903	0.0764753	0.129782	0.173497	0.0542334	0.149804	0.0995306	0.086877	0.062499	0.122653	0.0448467	0.210858	0.0643068	0.0972024	0.0769465	0.0797857	0.0340866	0.0220468	0.091139	0.0765224	0.113267	0.119995	0.0848556	0.17141	0.0538201	0.108427	0.0989457	0.071664	0.109144	0.116468	0.144886	0.0455645	0.0833892	0.0592197	0.161446	0.0903803
342			41.9028	329.248	0.0915448	20.9374	9.17224	27.5271	8.68172	39.762	64.7777	12.4857	0.0744066	7.37225	23.9143	13.1524	15.5456	9.16006	6.16216	6.55361	8.70212	12.1281	3.75417	13.9757	8.46374	13.4163	4.9073	6.33823	16.7313	18.2138	25.7133	10.3549	12.2838	17.3272	10.3274	30.3958	24.974	50.4203	18.6139	15.3346	16.979	28.3628	14.6957	6.75249	53.6914	4.77272	9.73862	8.2177	11.2164
343			41.9102	82.3124	0.0587665	0.132119	0.0681308	0.274674	0.0617623	0.420621	0.387504	0.11118	0.0217322	0.0168871	0.122891	0.0686251	0.12602	0.0852489	4.47863e-05	9.64967e-05	0.0205696	0.0675849	4.15662e-05	0.115295	0.0577884	0.109793	0.012469	0.029676	0.0879974	0.0818688	0.130858	0.0468041	0.0793112	0.0709021	0.0733879	0.221774	0.184682	0.24307	0.0806247	0.0333679	0.0915562	0.236667	0.0716096	0.037353	0.263924	0.0152826	0.0429861	0.0143315	0.0156484
344			41.9406	377.238	1.2497	0.493059	0.804268	0.19879	1.08402	0.593745	0.519265	0.847077	0.890156	0.823054	0.56973	1.14867	0.972357	0.114497	0.919511	1.26048	0.662728	0.629339	1.43199	0.257182	1.36953	0.575263	0.826597	0.50263	0.465631	0.585849	0.45715	0.646339	0.583421	0.741631	0.816646	0.544809	0.480223	1.07703	0.93627	0.716558	0.443681	0.81622	0.896153	0.796733	1.36151	0.479663	0.840839	0.924849	0.621745
345			42.5375	328.236	5.78088	15.1536	4.46012	5.23036	8.24765	24.333	52.6788	17.1217	19.1756	11.1151	0.068249	11.2573	2.48851	4.58383	2.501	13.0995	1.83872	31.1471	3.21434	5.30515	4.36115	5.41319	2.96025	5.88629	10.2654	34.7107	16.3477	10.0318	5.98493	12.5509	11.1449	27.4084	26.6657	131.895	22.392	28.0286	18.2609	11.0072	11.2492	4.32933	119.487	7.71754	16.3682	8.99717	9.81163
346			42.5688	304.236	9.362	17.974	2.50506	38.1646	15.1275	49.4713	62.6181	17.8433	28.5527	12.9924	52.2607	5.14644	10.569	16.5448	7.94823	11.1219	13.0712	50.4394	7.93803	29.2592	6.59042	11.7292	12.042	14.0929	25.8996	42.7099	23.0655	7.48967	20.0719	24.3211	16.3377	32.1752	22.056	66.5702	25.6035	39.7511	48.7958	35.9334	31.139	16.3072	94.8383	11.562	25.3294	14.5676	15.6721
347			42.6645	75.8083	0.480386	0.869664	0.131174	1.72101	0.858688	2.22455	2.89368	0.958252	1.38017	0.0603711	2.80647	0.311674	0.547907	0.789935	0.326944	0.672325	0.612421	2.38202	0.416264	1.48161	0.375304	0.70335	0.530898	0.749595	1.30846	1.45947	1.55925	0.386179	0.946048	1.76311	0.97511	1.62586	0.95622	3.4239	1.30266	1.95868	2.27179	1.75281	1.53871	0.779887	4.74196	0.683952	1.18711	0.723594	0.771523
348			42.6959	282.251	62.0219	51.2836	35.9149	18.8944	74.9432	53.1913	68.5584	62.8613	88.0966	77.5856	100.226	81.0869	73.9313	14.3007	117.036	57.5764	20.6535	77.4088	75.908	17.5721	83.8283	70.8433	41.8592	22.4282	93.0596	88.3425	39.1454	25.8135	28.7369	57.2195	50.6942	66.2276	58.1503	307.299	95.5599	67.3167	68.8993	93.0023	65.9484	34.6087	156.144	43.3436	46.164	45.2796	35.8327
349			42.8139	70.3121	2.72714	2.17355	1.80996	1.02256	4.06228	2.76363	3.49286	2.76231	4.41517	3.16955	6.61572	4.11073	4.08994	0.712201	5.35251	3.04211	1.07549	3.97801	4.33086	0.849972	4.38192	4.29578	2.07709	1.12296	4.90819	5.23531	2.11833	1.3651	1.47375	2.78639	2.46573	3.47485	3.08596	16.25	4.75006	3.20249	3.58768	5.11195	3.40607	1.69433	13.3285	2.06417	2.25136	2.30407	1.53774
350			42.8872	70.5629	0.556816	0.443706	0.368275	0.172012	0.83229	0.54929	0.698217	0.574702	0.910537	0.635523	1.34926	0.869455	0.817303	0.164273	1.28962	0.579805	0.205177	0.827926	0.839327	0.171886	0.883833	0.840231	0.42721	0.0325047	0.966437	0.572628	0.310109	0.261075	0.294689	0.554563	0.477651	1.02522	0.632798	2.86795	0.964851	0.64376	0.721041	1.03061	0.746129	0.342714	2.71478	0.434288	0.438836	0.465239	0.237965
351			42.9379	271.229	0.338764	0.181458	0.275724	0.35617	2.25927	1.81449	0.753505	2.33488	0.497394	0.536335	0.559181	0.218669	1.60092	0.136551	2.52599	0.252953	2.25013	1.48074	0.683091	0.15108	1.05213	0.366346	0.0736629	0.0895494	0.142956	1.83886	1.32087	0.224736	0.218119	0.482206	0.358836	0.947949	0.954333	0.809735	0.546502	0.467563	0.991494	2.30392	1.2251	0.588225	0.0627904	0.818424	1.06481	1.10825	0.155726
352			42.9892	284.266	9.07384	8.4358	3.60736	7.19315	9.83123	16.6616	16.0435	8.69429	11.2871	4.63488	10.1131	6.52778	6.07443	10.6543	6.10571	9.8343	8.9514	5.30097	9.92265	11.8075	2.97749	2.63795	6.2499	6.17266	4.08466	7.87841	4.50057	3.99957	4.56566	4.93143	7.69456	5.89896	4.01086	6.3325	3.87547	7.47186	8.47158	5.86995	6.82662	10.1993	10.6498	5.09571	5.00457	8.38774	12.9752
353			43.0723	267.233	1.20742	1.00741	4.38264	0.722191	1.56227	1.10271	2.40313	1.90178	6.18499	2.871	5.0932	1.35504	1.07665	0.27321	27.8137	1.59914	0.617053	4.84703	2.12606	1.09664	3.81263	4.18122	0.541933	0.499326	1.66242	1.68557	0.980112	1.06443	1.82731	1.19804	1.0175	1.70427	2.584	9.55221	2.68534	3.20817	1.36312	1.99151	2.57016	0.0268558	4.81381	1.09148	1.12093	1.05631	0.85508
354			43.7007	246.075	0.357413	0.148708	0.0309989	0.113091	0.21333	0.594671	0.168593	0.0558534	0.471949	0.757872	0.116234	0.109722	0.251212	0.393228	0.206622	1.12269	0.260413	0.144423	0.294739	0.657929	1.10438	0.105636	0.451012	0.373799	0.256247	0.6271	0.42708	0.0541793	0.187099	0.632948	0.28852	0.230861	0.0233061	0.488276	0.241299	0.218974	0.234374	0.590299	0.848205	0.595939	1.94407	0.220162	2.18359	0.6316	1.20964
355			43.9459	278.221	0.871537	6.8002	1.02128	0.0418175	0.990436	1.62244	8.76564	3.5666	1.67363	3.45814	32.6088	1.61863	0.788366	0.552534	2.05515	12.0847	0.884471	3.35557	4.2595	1.21194	1.42687	3.54634	2.0674	0.451513	18.6698	9.45619	9.60017	4.16545	3.22662	9.80688	5.06461	15.113	8.34645	44.7905	13.8722	14.2108	5.25211	5.29011	11.5713	2.98033	46.541	4.29627	8.39481	5.75458	6.03534
356			44.2459	126.904	0.0379892	0.0253829	0.00672143	0.183269	0.310075	0.372362	1.66366	0.148414	0.978283	0.161346	5.07985	0.0460714	0.65748	0.0834146	0.00443027	2.8292	1.11173	0.264752	2.009	0.105846	12.6246	0.0587369	0.204342	0.0998972	101.966	0.176577	1.59756	0.538133	0.35414	3.70483	0.430969	0.888956	0.135474	1.58847	0.110472	2.59949	0.199447	1.75694	0.514608	0.328765	0.579133	0.108425	12.0819	5.67905	0.998618
357			44.2652	256.236	25.064	35.7451	18.29	13.3189	35.9723	29.6925	50.3773	33.5524	26.4399	31.1784	84.2441	22.9659	39.0492	14.1918	29.9795	45.9757	15.1026	28.1554	33.6733	27.3694	34.4828	33.8346	20.356	18.3682	30.6449	33.0987	25.2703	20.2762	19.8119	34.2965	34.34	36.0406	13.446	133.501	40.8526	44.6395	36.519	45.8706	43.4676	25.5567	104.338	32.586	27.8886	26.5456	34.6641
358			45.104	123.901	3.97662e-05	0.213662	0.341998	0.126836	0.162281	0.0787039	0.0783998	0.0498704	0.171647	0.173304	0.0933207	0.335949	0.0240152	0.0558791	0.0118527	0.173315	0.0794692	0.190749	0.0284143	0.201679	4.60599e-05	0.135917	0.0733482	0.0738401	0.128845	0.269569	0.0436885	0.529496	0.0337852	0.229146	0.335465	0.252708	0.143364	0.113742	0.65984	0.149324	0.298415	0.117787	0.067607	0.0472044	0.107442	0.160165	0.0565446	0.011812	0.119912
359			45.2136	181.994	0.0870336	2.47607	0.191684	0.960806	2.25138	0.79234	18.4585	1.79057	2.9315	0.755006	4.09784	0.297732	0.0683469	0.0488048	1.05201	5.4786	1.22992	0.891949	1.36652	0.0614896	4.60599e-05	0.0412544	0.530211	0.0724577	0.497427	1.4761	6.54995	0.340719	1.59645	0.621976	3.88748	0.835384	0.58044	9.94491	0.773318	0.263973	9.94916	2.28206	1.84394	0.213901	2.14274	0.983683	4.60394	1.16097	0.750513
360			45.3186	251.202	0.445813	3.19718	0.520897	3.5966	3.90492	1.77806	3.25707	3.21931	5.7787	2.21795	3.61286	0.534801	1.12619	0.757881	5.75323	3.56551	0.511046	2.32724	2.17691	0.915192	1.05124	1.73617	0.999816	1.41738	3.44656	1.74379	3.7398	1.94072	0.817139	3.88477	2.11779	2.41997	6.5129	14.2744	3.35492	3.09902	2.41149	2.99052	3.8895	1.1567	8.33283	1.50073	2.53602	2.52723	1.6104
361			45.3449	145.013	0.197301	0.870885	1.61481	0.507401	1.2017	0.929455	1.02976	0.949981	1.06523	0.530987	0.391513	1.83778	3.91382	0.532115	0.35762	0.781023	0.682642	1.22241	0.566162	0.706391	1.28824	1.98784	0.770425	0.294328	0.307733	0.0331435	0.286384	0.527912	0.466377	0.412999	0.789361	0.368597	0.253204	0.556838	0.200972	0.243006	0.235122	1.08241	0.6155	1.0717	0.339962	0.266214	0.113098	0.553973	0.0529962
362			46.2169	114.935	3.97662e-05	5.28355	2.20965	1.75871	4.3158	1.19029	1.15608	1.19379	1.47919	2.50961	2.42981	7.06946	0.982863	0.449569	0.876167	3.31707	0.488969	2.62173	0.670002	2.73532	0.274396	1.60668	0.333639	0.809658	1.47936	1.74703	0.575632	12.016	0.582075	4.9008	4.26299	2.33619	2.36268	0.877728	26.3053	1.32385	3.52533	2.54984	1.60891	1.44425	3.88718	1.1499	0.868779	0.47403	1.57799
363			46.2748	228.205	1.30733	2.02751	1.56365	0.247469	5.76902	1.75558	3.07185	1.70988	3.14056	2.50038	7.24087	2.70137	2.49225	0.373219	7.53714	3.70791	0.455538	2.99919	1.6148	0.577071	3.72631	4.86711	1.10234	0.777227	3.97911	2.31568	1.66165	1.67055	1.11442	2.10548	1.04313	2.26044	3.58869	14.4065	3.53462	4.96763	1.64275	4.36418	4.54582	1.51499	11.6804	0.326441	2.08993	0.918024	2.00518
364			46.3898	232.059	0.572555	0.718229	0.187904	0.0199794	0.164689	0.351681	0.0358553	0.266915	0.167191	0.871667	0.304378	0.142687	0.214392	0.065751	0.174619	3.67852	0.264009	0.22989	0.249131	2.01194	0.192717	0.172187	0.775698	0.322816	0.621398	1.56154	0.183347	0.32911	0.51711	0.883558	0.881526	0.0479405	0.862963	1.77074	0.927268	0.463234	0.61442	0.803374	0.373452	0.854604	11.6966	0.726534	2.28827	0.801361	2.97147
365			46.4423	135.944	17.4341	15.3642	12.93	16.1351	12.6964	14.2671	12.4729	12.7808	12.4583	16.4645	10.9711	13.2687	19.0374	15.269	13.1643	23.9095	18.3664	11.0563	12.488	14.7354	14.1537	10.4543	19.5153	18.432	13.7784	13.3856	18.959	18.6992	19.0722	13.5314	13.2875	14.9597	11.0627	16.8371	18.7854	14.858	14.5641	8.62184	16.2717	13.6744	40.634	12.9147	19.166	21.062	14.1927
366			46.4748	109.941	0.0743318	0.189189	0.128249	0.128296	0.112754	0.156471	0.067311	0.112341	0.120898	0.123941	0.0728991	0.169007	0.067789	0.193521	0.0812656	0.166628	0.170998	0.062244	0.0746767	0.115477	0.162752	0.0681656	0.119308	0.164647	0.0698475	0.14054	0.108742	0.133411	0.139242	0.189026	0.0792952	0.131497	0.111292	0.182221	0.0673006	0.130532	0.0795123	0.112099	0.122887	0.098188	0.0902402	0.0983019	0.120457	0.257011	0.102868
367			46.4748	139.937	0.364247	0.479573	0.453875	0.596435	0.36952	0.374913	0.541938	0.589168	0.384603	0.455186	0.333096	0.466329	0.331893	0.531447	0.394703	0.749661	0.677188	0.378449	0.278282	0.492282	0.451126	0.344621	0.488105	0.61252	0.332794	0.483561	0.623497	0.314469	0.512835	0.505207	0.422726	0.432705	0.40081	0.497167	0.45798	0.462129	0.228983	0.284926	0.416233	0.36533	0.590731	0.44615	0.891566	0.723073	0.434293
368			46.5224	173.949	3.97662e-05	0.0941594	0.301781	0.0460164	0.162136	0.0393015	0.0276421	0.0569175	0.0915239	0.0498178	0.101512	0.159501	0.027778	0.0471677	0.0214267	0.0488473	0.0660217	0.0789967	0.00776994	0.0622771	4.60599e-05	0.0241396	0.02082	0.044673	0.0692563	0.0900121	0.0203887	0.553049	0.0262063	0.144791	0.107359	0.0669815	0.0720446	0.0242537	0.751916	0.0376302	0.125872	0.0387749	0.0286804	0.0188935	0.0751382	0.0723794	0.0401842	0.00535574	0.0493713
369			46.5382	137.939	3.80081	5.21184	5.54042	5.68396	7.65252	5.03749	4.08325	4.37141	5.77609	4.58667	3.12205	4.38724	4.93375	5.16647	4.0925	11.3322	8.93852	4.92694	4.77529	5.25035	4.58544	4.15894	5.44752	5.6974	4.63087	4.02242	5.30022	6.95796	6.09777	5.88116	6.3272	5.13212	3.06642	9.06715	3.77564	6.12613	3.29495	2.91285	4.04087	6.58046	11.3043	7.77885	5.54382	7.26958	6.08048
370			47.505	93.0084	0.378696	0.430424	0.383073	0.322582	0.329389	0.389571	0.312813	0.320857	0.201387	0.149124	0.285955	0.688479	0.258479	0.41328	0.305891	0.16014	0.941802	0.396223	0.0623191	0.423512	0.186653	0.384377	0.493687	0.594823	0.393917	0.370514	0.415148	0.547038	0.509139	0.363073	0.0623095	0.304815	0.350865	0.594348	0.38045	0.299846	0.472111	0.324295	0.0396017	0.102674	0.98774	0.300956	0.215142	0.564797	0.0935247
371			48.6627	476.283	0.289667	0.0787767	0.158082	4.49575	0.105197	0.182572	0.180171	0.316392	0.417609	0.116094	0.272319	0.269408	0.283114	0.18561	0.561361	0.641444	0.304192	1.23903	0.373992	0.55841	0.164076	0.262441	0.728462	0.0547777	0.186534	0.843491	0.347612	0.114215	0.164178	0.0349416	0.145504	0.0942619	0.122301	0.074628	0.134602	0.118052	0.162842	0.0336487	0.0848642	0.122795	0.626529	0.100277	0.135543	0.766776	0.388206
372			48.7171	222.992	0.114281	0.667226	0.107234	0.0662931	0.382382	0.138288	0.326936	0.272363	0.0662654	0.0303542	0.499929	0.774139	0.0301644	0.0240283	0.12596	0.187075	0.0465875	0.0680518	0.044652	0.0535871	0.00683484	0.0151189	0.0455077	0.133006	0.0493802	0.15365	1.636	1.30653	0.193931	0.747955	1.26023	0.74866	0.13929	0.682643	0.254661	0.387144	0.380734	0.0675264	0.220044	0.523548	0.0600285	0.0646869	0.474346	0.147067	0.132155
373			48.7483	162.019	0.103597	0.0629742	0.0502641	0.0957379	0.0605263	0.18885	0.274511	0.0947917	0.0569921	0.117884	0.117304	0.0665138	0.110104	0.188005	0.0813468	2.02425	0.0771717	0.0925983	0.115411	0.103619	0.0448718	0.0594577	0.103841	0.112005	0.0468756	0.135715	0.219917	0.0355891	0.0844366	0.0524007	0.0445636	0.0611596	0.0904375	0.319117	0.0363914	0.0634298	0.226055	0.0595483	0.115486	0.0488333	2.47918	0.0825445	0.176477	0.139796	0.162651
374			48.9177	179.997	0.0939684	0.0476344	0.100389	0.0543489	0.028949	0.0690328	0.0384766	0.00995459	0.0521134	0.0192084	0.00901495	0.0514317	0.128172	0.0249251	0.090822	0.0229605	0.0270964	0.046224	0.0289223	0.0310721	0.211026	0.136175	0.0362082	0.0915831	0.0847489	0.0801141	0.0450008	0.0845279	0.0188139	0.128056	0.0474597	0.0855645	0.0312658	0.0754002	0.0714449	0.0484007	0.0303782	0.112411	0.0679035	0.0192784	0.0255503	0.0596126	0.0777959	0.043548	0.027334
375			48.9218	251.016	0.0652848	0.849966	0.930269	0.056939	1.07784	0.251616	0.0499369	0.0971587	0.927816	0.141317	0.12818	0.985186	0.27162	0.132487	0.148756	0.0784633	0.276636	0.813207	0.0891928	0.40285	0.921588	0.783431	0.861514	0.29389	0.194773	0.0183476	0.0338684	0.339506	0.0702098	0.250978	0.116073	0.129876	0.0505075	0.370364	0.137474	0.0517268	0.0572406	0.413624	0.220949	0.033103	0.101786	0.0485505	0.0536386	0.0316092	0.0395533
376			49.0904	151.039	0.0963372	0.102326	0.0623147	0.10732	0.103982	0.295834	2.5534	0.098379	0.105849	0.106573	0.195017	0.0708567	0.108492	0.108624	0.0732158	0.117293	0.0914809	0.121021	0.0586403	0.0840087	0.0992195	0.0771443	0.0807704	0.11722	0.0826384	0.154261	0.0878782	0.0848549	0.0916854	0.143405	0.088337	0.142651	0.150014	0.201597	0.101266	0.110305	0.156978	0.141256	0.135208	0.0810166	0.17397	0.124468	0.137956	0.123916	0.0566273
377			49.7907	127.998	0.344811	3.02549	4.5727	0.255588	4.5766	0.801883	0.220709	0.356092	2.01578	0.269349	0.206642	4.91048	0.781637	0.760591	0.514158	0.58184	1.07675	3.20799	0.154376	1.07804	2.72247	3.66896	2.05086	0.737855	0.663008	0.0930665	0.0920392	4.82389	0.18823	1.27194	0.52961	0.697089	0.187413	0.547691	0.625154	0.116848	0.0815664	1.78718	1.10238	0.108794	0.660644	0.229413	0.189465	0.113026	0.169734
378			49.8878	188.019	0.08652	2.70041	1.89572	0.169308	1.88277	0.899422	0.152048	0.251594	0.822535	0.134821	0.0523142	2.05819	0.524547	0.236571	0.177537	0.0990436	0.402151	1.38379	0.143198	0.944475	1.0273	1.57974	0.748727	0.236096	0.177039	0.0115844	0.0214382	1.37123	0.0364962	0.373832	0.0884834	0.210563	0.0780251	0.228048	0.187526	0.0146568	0.0435326	0.627457	0.353104	0.0138225	0.166365	0.0583602	0.0592524	6.33191e-05	0.0289926
379			49.9096	270.217	0.0204319	0.0114318	0.0344652	0.00703782	0.0619395	0.00688082	0.0404426	0.110322	0.0342072	0.261054	0.691237	0.018474	0.164981	4.68336e-05	0.308168	0.026807	0.0255101	0.190576	0.0826832	0.00336184	0.13521	0.144444	0.0127524	0.00947433	0.120678	0.15008	0.109072	0.0285922	0.0338786	0.068467	0.0181809	0.108227	0.112993	0.532776	0.158116	0.296281	0.107509	0.0812002	0.134498	0.0277571	0.140235	0.0995241	0.078424	0.0618612	0.0150231
380			50.7437	126.03	0.428029	0.677913	0.713406	0.677984	0.650965	0.599396	0.487084	0.576191	0.59928	0.305278	0.66156	0.508285	0.721531	0.786397	0.709892	2.0389	0.965561	0.572051	0.559061	0.650805	0.640618	0.587734	0.929528	0.693261	0.982861	0.506206	0.7248	0.715688	0.401859	0.69331	0.66382	0.428994	0.672756	1.02283	0.752996	0.669709	0.368969	0.656188	0.479774	0.676006	1.09713	0.379419	0.463407	0.849035	0.514556
381			51.022	119.975	3.50877	11.7673	1.80655	6.63421	6.00486	4.19756	2.45812	3.25415	1.66488	1.45014	1.40951	10.7725	4.38729	13.2582	5.75038	3.77998	9.85383	2.77061	7.29034	7.27288	12.8807	0.983892	2.26773	3.27192	12.2855	5.57419	6.94604	9.89964	2.02495	21.763	7.28603	13.1185	2.67043	8.4603	19.1311	3.3339	8.32194	18.2131	8.98096	3.32556	6.60704	17.7792	7.34547	7.51629	1.4551
382			52.1617	117.928	0.200419	0.245861	0.282732	0.254505	0.273451	0.368865	0.209306	0.288175	0.187073	0.149828	0.167406	0.208239	0.212607	0.270423	0.175648	0.612808	0.284258	0.272411	0.198442	0.276376	0.241853	0.243977	0.286049	0.361296	0.189863	0.310602	0.297718	0.29981	0.283366	0.254737	0.213483	0.253357	0.299199	0.461177	0.313969	0.244203	0.205208	0.198007	0.284962	0.305717	0.612945	0.262299	0.305201	0.456861	0.177412
383			52.1818	71.0128	0.0339672	0.135347	0.0388012	0.0464355	0.0306579	0.0372767	0.0415441	0.0549381	0.0284252	0.0345423	0.013076	0.0296407	0.0355824	0.0422158	0.0165399	0.0492859	0.246119	0.0213377	0.0454632	0.0453994	0.0142029	0.0157079	0.0302315	0.0310355	0.0262758	0.046919	0.0243849	0.0327495	0.0340637	0.0384477	0.0819283	0.0265874	0.0633212	0.0522945	0.026581	0.019336	0.039983	0.0240116	0.0404712	0.0803055	0.242276	0.0382856	0.0300829	0.0569142	0.10841
384			52.2051	344.233	0.00819752	0.0105484	0.00156886	4.9747e-05	0.0014275	0.0552749	0.0337695	0.0683748	4.37874e-05	0.0217145	0.0285086	0.00301091	0.0112317	4.68336e-05	4.47863e-05	0.0265804	0.00590668	4.05949e-05	4.15662e-05	4.81026e-05	0.00285081	0.014217	0.00960634	4.87288e-05	0.0152504	0.0683643	0.054917	0.0107014	0.010661	0.0140896	0.0194971	0.0716961	0.0185596	0.1171	0.0424255	0.0422348	0.0202571	0.0140062	0.0076982	0.0139043	0.11169	0.0138846	0.0259003	0.0400382	0.0577189
385			52.2189	172.024	0.021085	0.0573565	0.0508308	0.12862	0.00913688	0.0984432	0.14194	0.0921507	0.0592263	0.0736627	0.0165251	0.0989281	0.220691	0.0410977	0.354956	0.403755	0.0603248	0.133662	0.0807757	0.0176036	0.14348	0.0198365	0.00625593	0.045285	0.0665044	0.0434744	0.204978	0.0202692	0.0592533	0.0331981	0.284639	0.0973285	0.179526	0.194682	0.0552774	0.0472787	0.0524152	0.163526	0.0272275	0.139952	0.102171	0.0420042	0.0356837	0.308968	0.369816
386			52.2424	298.247	0.211974	0.173266	0.0807246	0.0635673	0.121817	0.0800137	0.320898	3.14907	0.158489	1.36382	0.278247	0.0658329	1.55993	0.00792005	0.211393	0.0516089	0.253622	0.120966	0.949379	0.0266298	0.178734	0.409079	0.114834	0.0646129	0.448022	0.723444	1.30798	0.0480268	0.0864055	0.552025	0.37912	1.45375	0.638546	1.50083	0.816582	0.233449	0.678206	1.28857	0.243951	0.215865	0.233828	0.946309	0.43244	0.621461	0.0400378
387			52.3274	146.024	0.558965	0.8862	0.425721	1.36691	0.886048	6.4107	2.04687	0.822222	1.38051	1.33416	1.09731	0.51484	0.784416	1.64581	0.734887	1.27936	0.72474	0.979974	0.379807	0.911514	1.10897	0.390191	0.762079	1.27689	1.03154	1.47958	0.591525	1.72556	0.538646	1.02499	1.28763	1.204	1.65872	2.22774	1.11445	0.737104	1.04029	1.19217	0.883577	0.999621	1.36186	1.20134	0.956157	0.849547	0.481636
388			53.1616	124.971	0.41569	0.180506	0.0658174	0.23819	0.0886078	0.534996	0.13645	0.487715	0.17928	0.103421	0.0949522	0.0691793	0.571164	0.694705	0.786867	0.159346	0.18521	1.0112	0.134058	0.222615	0.943061	0.0614241	0.229487	0.0307736	0.203539	0.283485	0.144241	0.128651	0.115803	0.106097	0.147432	0.103634	0.55393	0.10744	0.0830673	0.139605	0.126274	0.69541	0.143314	0.318513	0.109428	0.0895777	0.104615	0.193982	0.160576
389			53.22	154.014	0.154032	0.0996706	0.0682161	0.13199	0.0663072	0.371364	0.284967	0.382207	0.0791819	0.142552	0.0784866	0.100837	0.270714	0.315735	0.223537	0.166426	0.0647906	0.41007	0.0735241	0.186704	0.502696	0.0697623	0.110465	0.102687	0.0947198	0.196249	0.0847736	0.0914957	0.135935	0.0837644	0.442672	0.13347	0.566809	0.345016	0.111252	0.0816854	0.104571	0.496612	0.149984	0.1133	0.259195	0.108712	0.0937771	0.0819882	0.0951521
390			53.2694	175.024	0.0714664	0.202764	0.341991	0.223126	0.449518	0.925244	1.1323	0.978618	0.36074	0.943993	0.28686	0.0294802	0.43817	0.188944	0.302874	5.96138	0.086042	0.525214	0.247411	0.464631	0.360646	0.305678	0.163067	0.133037	0.136015	0.173103	0.113644	0.131738	0.186741	0.131577	0.604765	0.162941	0.321441	0.62653	0.151534	0.132566	0.554365	0.29326	0.222699	0.151262	5.21385	0.619796	0.165856	0.226726	0.152716
391			53.3217	74.311	0.0166255	4.5531e-05	0.00378189	4.9747e-05	0.00276719	4.88902e-05	0.0182357	0.17959	4.37874e-05	0.0674918	0.0194398	4.66206e-05	0.0940249	4.68336e-05	0.0267344	9.64967e-05	0.017471	4.05949e-05	0.0526421	4.81026e-05	0.00216075	0.0410884	0.0038292	0.00107561	0.0364087	0.0563262	0.0947518	0.00177255	4.98425e-05	0.046621	0.0340793	0.101327	0.0501486	0.109313	0.0641372	0.00885337	0.0463796	0.115074	0.0156094	0.0163973	0.000102707	0.0809015	0.0382429	0.04242	5.36879e-05
392			53.3605	149.043	0.0911985	0.108027	0.0685407	0.041193	0.0999194	0.425589	0.423361	0.0532331	0.190933	0.14047	0.0853807	0.062676	0.0697687	0.109843	0.136554	0.20148	0.0922699	0.10297	0.121932	0.0982393	0.13257	0.0631605	0.0692017	0.0846106	0.044482	0.0851261	0.102668	0.0630071	0.083542	0.118291	0.275104	0.13102	0.138472	0.342099	0.104922	0.088821	0.11776	0.120978	0.207209	0.0917358	0.22869	0.129124	0.11098	0.0768172	0.0909677
393			53.3693	112.003	3.97662e-05	4.5531e-05	0.0908396	0.167426	0.0495576	0.165688	0.213334	0.0659782	0.208775	0.210236	0.0861885	4.66206e-05	4.15964e-05	0.144392	0.234942	50.242	0.11044	0.179598	0.0816458	0.150785	4.60599e-05	3.945e-05	0.153104	0.0229361	4.40292e-05	4.74629e-05	0.0399473	5.28803e-05	0.188139	4.81781e-05	0.355133	4.60088e-05	0.377973	0.213891	0.034614	0.154661	0.125692	4.16457e-05	0.0539938	0.18423	52.1503	4.46628e-05	0.0617543	0.160158	0.166988
394			53.68	144.029	0.0405928	0.0165324	0.063347	0.232486	0.12442	0.330697	0.470162	0.216909	0.145897	0.261723	0.0577023	0.0631733	0.0980105	0.0426467	0.307845	0.382893	0.0334208	0.118273	0.0655068	4.81026e-05	0.098469	0.0495744	0.0537263	0.0310026	0.0418343	0.0352894	4.54476e-05	0.0619576	0.27497	0.0588764	0.581929	0.0690633	0.729781	0.194416	0.0595862	0.0388149	0.163498	0.100552	0.054553	0.257289	0.24097	0.172275	0.121797	0.06261	0.0139855
395			54.2078	170.045	0.0164905	0.040395	0.016673	0.108665	0.0142826	0.0121437	0.00388864	4.49333e-05	0.00573964	0.0470564	4.26651e-05	0.289355	0.0168309	0.0301039	0.0141776	0.09431	0.0351698	0.0392727	0.0438654	0.0589907	0.0301596	0.0182221	0.0150045	0.00739177	0.0105679	0.0220383	0.0605956	0.0189467	0.0198971	0.0119522	0.110641	0.0133024	0.00467545	0.0194285	0.035551	0.0200818	0.110399	0.0534217	0.0208894	0.0556699	0.0476764	0.0172637	0.0555773	0.113189	0.205727
396			54.3167	95.9512	4.18742	6.77937	3.67402	0.514071	2.75355	2.04227	1.21552	2.73542	2.90759	2.63892	1.76965	6.44663	8.29446	3.33098	4.66105	1.09285	0.589559	3.37517	1.23393	2.70154	11.1669	5.50782	2.1458	5.66247	12.2604	6.26063	2.96704	6.64619	1.80602	10.0518	2.89286	9.68021	3.89554	8.45601	9.96795	2.4329	3.06396	9.5799	3.93453	1.7103	3.77567	7.32629	5.16504	2.09264	1.28097
397			54.3777	106.04	3.26233	2.62109	3.62452	1.98366	1.22196	3.19281	2.76499	7.40458	6.90588	3.03615	3.7405	0.984752	1.85978	1.83394	1.9434	1.84742	1.94305	4.39333	2.4941	2.8523	4.42817	3.19738	3.84438	12.8683	2.34533	2.32198	4.44035	3.35004	2.20002	2.58294	4.11109	3.39574	3.1726	5.10845	3.37792	2.88196	2.22141	4.53221	2.9314	1.7713	2.27606	2.89573	3.22928	2.18506	2.42793
398			54.404	206.038	0.0617969	0.231071	0.262149	0.193719	0.231824	0.403018	0.291762	0.324865	0.306682	0.243873	0.208897	0.175282	0.318604	0.148777	0.170914	0.163953	0.146513	0.49911	0.117227	0.289844	0.434175	0.284604	0.115463	0.133922	0.132228	0.0318536	0.0445866	0.121174	0.128037	0.138502	0.407057	0.153383	0.135391	0.628521	0.157198	0.0730075	0.0984905	0.382129	0.231499	0.0850176	0.122236	0.123172	0.0667984	0.0641489	0.0302624
399			54.4119	205.035	1.79039	4.78516	6.33065	5.52803	5.98309	8.68401	7.18631	6.81311	6.93299	5.755	5.06098	5.00974	7.09985	5.10301	4.77612	4.54779	3.83301	9.90843	2.98762	8.59062	12.6944	6.26157	3.42278	3.03398	3.84309	0.754314	1.62086	3.77752	3.71994	3.85083	9.25742	4.14759	3.16703	13.5894	4.26324	2.4856	3.32932	7.57339	5.45987	2.79954	6.04903	5.06279	2.23283	2.37538	1.11911
400			54.4356	107.043	0.163189	0.108343	0.262399	0.0575687	0.0465601	0.15888	0.505044	0.0832813	0.246027	0.1117	0.118627	0.0296709	0.0515774	0.0569572	0.124012	0.471412	0.0624083	0.152611	1.12902	0.123791	0.0636043	0.127204	0.339313	0.591166	0.181002	0.105465	0.0668702	0.113193	0.0654574	0.0529571	0.213634	0.110332	0.148072	0.112494	0.10539	0.139232	0.0868172	0.109263	0.0759584	0.0445891	0.13257	0.165731	0.138468	2.05431	0.144057
401			54.4885	789.499	0.312736	0.0444357	0.251299	0.197775	0.0331532	0.0138034	0.0149337	0.0497966	0.0347732	0.0323093	0.0410612	4.66206e-05	0.070002	0.125386	0.0370976	0.147124	0.141375	0.0592549	0.199937	0.103936	0.0816603	0.0469534	0.223092	0.0907484	0.037288	0.103978	0.0500099	0.0396228	0.0988136	0.0235216	0.0837885	0.0441975	0.052122	0.0128542	0.031449	0.0791159	0.0240603	0.0102342	0.0256578	0.14879	0.0410696	0.038269	0.0730548	0.359721	0.14605
402			54.5597	72.9921	0.116319	0.149985	0.20634	0.264825	0.195969	0.162349	0.133842	0.136203	0.133443	0.130758	0.10164	0.266533	0.507155	0.138003	0.105943	0.493804	0.159784	0.383832	0.315601	0.305455	0.312824	0.345456	0.153239	0.150914	0.117195	0.120228	0.114678	0.17445	0.207301	0.149412	0.237814	0.121174	0.140608	0.174831	0.13127	0.118307	0.103695	0.14282	0.333615	0.278648	0.260378	0.140035	0.119293	0.224735	0.274799
403			54.9198	323.029	0.00761728	0.0162234	0.0252847	0.0165939	0.0350473	0.00734062	0.0367844	0.0490468	0.0229966	0.0259031	0.0567518	0.0447529	0.0351864	0.0128469	0.01275	0.0406698	0.0574995	0.0425515	0.0384557	0.0631218	0.0256568	0.0340018	0.0317959	0.00449195	0.0711627	0.0341646	0.0661828	0.0399002	0.0933195	0.0320814	0.078857	0.0443884	0.0492182	0.11945	0.0437825	0.0638485	0.0536667	0.028865	0.0860085	0.0592116	0.0381374	0.0639399	0.0295936	0.0984881	0.0426782
404			55.5432	112.954	4.69619	8.16421	4.0427	0.481359	2.74922	2.31661	1.08276	2.46296	2.07724	2.06186	1.06612	8.41997	9.39878	4.06128	5.49987	89.0522	0.736138	3.20516	1.52981	3.04378	13.3415	6.64419	2.70422	7.12766	7.19612	8.08367	3.99565	7.95065	1.95519	12.3195	3.59123	11.8408	4.45176	6.24511	13.4547	1.92146	3.89887	11.7641	4.77029	2.17128	134.725	9.45379	5.84222	2.52627	1.52943
405			55.571	272.233	0.130648	0.0499592	0.0702096	0.111481	0.288223	0.157915	0.145455	0.250604	0.131061	0.12162	0.173705	0.0835995	0.162534	0.061643	0.670198	0.0468787	0.246346	0.552382	0.141718	0.0428082	0.140949	0.107909	0.0260133	0.0260325	0.0952511	0.235425	0.22073	0.0347695	0.0530522	0.0833556	0.085	0.163429	0.18273	0.297478	0.191115	0.128297	0.215798	0.393717	0.191646	0.0977148	0.0631583	0.17053	0.121677	0.12211	0.0430814
406			55.6146	765.499	0.0320166	0.0293113	0.0632292	0.591736	0.0243666	0.0180764	0.0124427	0.310003	0.0277128	0.0767153	0.0178953	0.1197	0.0279968	0.108151	0.13737	0.146725	0.35873	0.0863815	0.173455	0.104404	0.0256817	0.0794393	0.162741	0.0292202	0.0605934	0.0238668	0.121533	0.0271769	0.198622	0.0135089	0.039469	0.0102242	0.0339628	7.39377e-05	0.0130656	0.109673	0.0335212	0.0109014	0.0459867	0.146132	0.0562382	0.0203503	0.0366739	0.2925	0.018386
407			55.6187	185.012	0.0267882	0.0151643	0.00579582	0.0306127	0.00281742	0.071074	0.0835304	0.0879636	0.0197727	0.0141664	0.0490554	0.0224704	0.00375343	0.00904466	0.0231566	0.0197913	0.0478563	0.00848689	0.00616689	0.00884755	0.0133935	0.0902174	0.168674	0.0307151	0.00987954	0.164337	0.0238899	5.28803e-05	0.0214019	0.0365304	0.0182332	0.0551676	0.0181535	0.227681	0.0449943	0.00550375	0.0410401	0.131193	0.0208288	0.0164063	0.0496661	0.0842876	0.0345473	0.00920877	0.0121563
408			55.6442	159.204	0.0459112	0.0550851	0.0317897	0.0372284	0.0359126	0.0366313	0.0407256	0.0433448	0.0571594	0.0454357	0.0316953	0.0557396	0.0398287	0.0478521	0.0495831	0.107403	0.0452507	0.03909	0.0486736	0.0437975	0.048921	0.0379422	0.0537617	0.0655385	0.0467928	0.0426004	0.0460787	0.0562261	0.0532913	0.0382233	0.0435947	0.0489462	0.0612725	0.0679314	0.0533782	0.0471737	0.0459493	0.0373798	0.0534749	0.0633706	0.0836772	0.0428951	0.0427541	0.0716647	0.0610007
409			55.6658	124.003	0.174935	0.0354248	0.0482398	0.240882	0.0281994	0.174016	0.224092	0.259637	0.0579044	0.112186	0.0995292	0.0118376	0.222957	0.293619	0.379842	0.110888	0.0896642	0.419622	0.0726161	0.0512939	0.374446	0.0683635	0.101676	0.0894895	0.0632782	0.0904279	0.0872744	0.0201049	0.188059	0.0583091	0.228326	0.0740348	0.400955	0.149672	0.039528	0.0604531	0.0803914	0.268121	0.0485881	0.114746	0.163832	0.0678057	0.0672861	0.111492	0.0482607
410			55.687	83.0241	1.14072	0.593981	0.195685	0.0696199	0.307458	0.591618	0.392792	0.897791	0.478559	0.379784	0.314036	0.282739	0.289577	0.497276	0.382149	0.773323	0.37236	0.364892	2.35534	0.540538	0.355219	0.268774	0.34673	0.262026	0.255999	0.373839	0.375489	0.258683	0.381375	0.26072	0.509348	0.456155	0.341423	0.427799	0.324935	0.376245	0.465732	0.37016	0.490037	0.374466	0.34574	0.29941	0.359396	1.69492	1.01985
411			56.8103	80.9158	3.17333	1.54468	4.25991	3.25558	3.14135	2.60659	7.34318	2.1911	5.78388	4.86189	7.26226	1.96871	0.700905	3.44329	5.0735	0.891223	7.96853	1.92304	3.1249	4.20386	2.73952	1.7903	2.04482	2.78548	3.22848	3.05719	2.76447	6.86116	3.41538	2.73123	1.49226	3.80396	2.26807	11.1268	4.54994	8.19401	2.36569	1.57179	2.1493	4.76479	1.47321	2.68311	2.91327	6.898	4.20813
412			56.8131	78.9179	2.50457	1.20815	3.17349	2.57104	2.48714	2.04076	5.75852	1.75945	4.45808	3.85689	5.65704	1.45604	0.571597	2.68757	3.89293	0.655715	6.00384	1.53889	2.33578	3.42017	2.2857	1.40756	1.52264	2.12557	2.56527	2.4183	2.27256	5.23652	2.66683	2.11822	1.12377	3.03022	1.77369	8.31444	3.38949	6.10978	1.84732	1.17753	1.66108	3.73758	1.17242	2.13169	2.23543	5.37021	3.20762
413			56.8285	167.851	0.00155652	0.0146496	0.0330989	0.0266732	0.0356734	0.0197698	0.0425715	0.0170179	0.0386361	0.0361567	0.0440173	0.0257039	4.15964e-05	0.0133529	0.0220288	9.64967e-05	0.0173998	0.0302034	0.00611761	0.0290702	0.00657059	0.00552033	0.00785259	0.00773413	0.0165132	0.0197893	0.0237574	0.0458284	0.0153521	0.0196114	0.0494131	0.0288755	0.0331509	0.0274362	0.139794	0.0353979	0.0348993	0.0154819	0.00688039	0.00636134	0.0198355	0.0188495	0.0218458	0.00701624	0.0126174
414			56.8378	180.842	0.0328819	0.0100156	0.0465118	0.0375249	0.0345382	0.0273726	0.062727	0.0220611	0.0721797	0.0623206	0.0561305	0.0246961	0.00530106	0.0257545	0.0569827	9.64967e-05	0.0837312	0.0328487	0.0175046	0.0458624	0.0289721	0.0235589	0.025037	0.0286788	0.0242186	0.0312789	0.0325099	0.0467171	0.0464017	0.0227383	0.00797607	0.0295906	0.0220271	0.0783635	0.0283184	0.0716382	0.0208127	0.0169913	0.0106528	0.0210851	0.0088834	0.0276701	0.0239551	0.0714831	0.0189146
415			56.8826	239.032	0.0397014	0.108971	0.428462	0.530092	0.237494	0.197771	0.147942	0.574558	0.191781	0.419743	0.104289	0.326063	0.420789	0.172071	0.0702389	0.232494	0.214271	0.877743	0.823744	0.411272	0.435234	0.623921	0.121759	0.119171	0.0828421	0.0932768	0.0696868	0.132742	0.664873	0.0748694	0.300106	0.0523615	0.088539	0.10874	0.0288283	0.124244	0.0493898	0.152537	1.12853	0.135362	0.153094	0.182986	0.0679463	0.229185	0.0742898
416			56.9216	169.849	0.00465894	0.0326932	0.0379534	0.0399872	0.0433064	0.0258923	0.0507102	0.0229339	0.0545279	0.0572149	0.0805948	0.0480041	0.00353148	0.0255608	0.0442689	0.00239574	0.0263087	0.0345289	0.00593451	0.0689315	0.00915995	0.0108231	0.0126594	0.0111093	0.0290933	0.0272332	0.0292408	0.0640306	0.0211791	0.0358275	0.058219	0.0331108	0.044511	0.0599855	0.19391	0.053258	0.0536177	0.0204759	0.0169279	0.0143123	0.0167385	0.0214567	0.0337544	0.0247264	0.0267948
417			57.1224	130.058	0.905621	0.186696	0.236102	0.77793	0.468129	0.831809	8.95947	0.585504	0.573488	1.31716	2.34305	1.36489	0.466525	0.612505	0.376398	1.32537	1.66963	0.481857	0.272125	0.76623	0.359278	0.598595	0.561024	0.57207	0.312571	0.334048	0.537655	0.347948	0.579382	0.430191	0.252271	0.459775	0.377768	4.96298	0.417515	0.919251	1.84328	0.345375	0.298431	0.484628	1.30544	0.288683	0.56922	0.939122	1.23848
418			57.5471	224.763	0.00424008	0.00768866	0.0161323	0.0168913	0.0113922	0.00987316	0.0283882	0.0105424	0.0248397	0.0268195	0.02448	0.0129779	4.15964e-05	0.0060398	0.0235083	9.64967e-05	0.0102052	0.0134751	4.15662e-05	0.0269618	0.00231637	0.00519713	0.00115441	0.00565272	0.0156103	0.013685	0.0176731	0.0180692	0.0119645	0.00572764	0.00674779	0.0193329	0.0127131	0.0386427	0.0669429	0.0266848	0.0179061	0.00571439	4.84341e-05	5.10473e-05	0.000102707	0.0111436	0.00934594	0.0102581	0.0054643
419			57.7822	222.765	0.00461724	0.0184605	0.0207977	0.0172369	0.0199465	0.016774	0.0273076	0.0126389	0.03532	0.0269191	0.0457712	0.0116887	0.00180618	0.0135223	0.0142588	9.64967e-05	0.016543	0.0178198	0.00140072	0.0247448	0.00575015	0.00308085	0.00465912	0.00918505	0.0281739	0.0162794	0.018232	0.0343477	0.0176917	0.0283499	0.0123338	0.0256874	0.0285886	0.0353546	0.115842	0.0365336	0.0345884	0.0122173	0.00694925	5.10473e-05	0.00810834	0.0104791	0.011567	0.012348	0.00474422
420			57.8916	293.631	0.00318132	0.00333542	2.66141	4.9747e-05	0.034115	4.88902e-05	4.69274e-05	4.49333e-05	0.425345	0.15546	4.26651e-05	9.01599	0.0126502	4.68336e-05	0.200036	9.64967e-05	5.31606e-05	0.0979283	0.0040413	0.305544	4.60599e-05	0.148722	0.0374967	0.195703	0.0449566	0.00772776	0.0046827	0.0271621	0.0020851	0.00602216	0.0271347	0.077942	0.0130016	0.005004	0.00879695	0.0168903	0.0482228	0.0165302	0.0360368	0.0127369	0.0148743	0.0161179	4.91703e-05	0.00777288	0.0754116
421			57.9141	807.51	0.278119	0.0402921	0.234905	0.283816	0.0394731	0.0208592	0.0241509	0.0619525	0.0783292	0.0361747	0.0394303	4.66206e-05	0.0843527	0.137907	0.0545538	0.199678	0.193185	0.0616954	0.372783	0.104334	0.0990365	0.0613576	0.180558	0.100229	0.0656433	0.0791756	0.0691634	0.0776033	0.158586	0.0220735	0.0737029	0.055461	0.0484518	7.39377e-05	0.0275407	0.112619	0.0193865	0.00654257	0.0628069	0.244162	0.0910882	0.0367427	0.0711828	0.370478	0.169931
422			57.993	269.213	0.117506	0.0891938	0.38794	0.127592	0.589987	0.344798	0.38874	0.878978	0.357289	1.71466	0.591856	0.241841	1.81421	0.0615648	2.37127	0.143826	0.298415	0.873581	0.479528	0.0640938	0.740393	1.26513	0.0835132	4.87288e-05	0.544017	0.637834	0.927091	0.147682	0.123262	0.415971	0.173676	0.787501	1.06235	3.55035	0.976922	3.69158	0.717068	2.16363	0.570126	0.197547	0.260081	0.569955	0.366397	0.395489	0.169367
423			58.0782	142.998	1.4613	4.55869	4.5571	2.59507	6.61795	5.40582	5.3561	7.50507	5.24922	6.95704	4.95752	4.59452	4.92914	3.53655	3.68386	5.6798	0.889833	9.20254	2.84175	5.74413	5.93995	5.17034	2.87937	2.22017	3.90562	1.63626	1.08298	3.66821	2.99914	4.11205	2.89643	2.39356	2.78206	9.96433	3.04529	1.87917	1.66835	4.164	5.23586	0.88685	7.34884	3.61105	2.65784	2.02987	0.925193
424			58.2114	268.032	0.039239	0.150023	0.140562	0.157698	0.175342	0.215753	0.0827303	0.0776674	0.104779	0.131505	0.0538777	0.275881	0.107651	0.0797196	0.152941	0.0692153	0.0872223	0.29494	0.072237	0.096974	0.154647	0.197349	0.0871463	0.151818	0.0937514	0.0256179	0.0392869	0.0669325	0.0670008	0.0938312	0.0919819	0.0489939	0.0615734	0.272285	0.115926	0.0603028	0.0389081	0.163753	0.0963832	0.0683722	0.126997	0.0625061	0.0481539	0.0558277	0.0184504
425			58.8858	252.573	3.97662e-05	0.41952	0.00223673	4.9747e-05	0.014176	4.88902e-05	0.590012	1.51948	4.30659	0.066753	2.2383	0.148584	0.0389355	0.00514076	0.0130028	0.908596	0.00516643	0.34329	0.00283937	5.18862	4.60599e-05	0.236134	0.0382179	0.0292245	2.08072	0.0823894	1.08113	0.262857	2.00329	1.32721	2.59389	23.5706	3.7204	1.14882	0.592439	1.48202	0.334494	1.69317	1.46019	0.353791	1.56228	1.80427	1.41839	0.151637	0.454744
426			59.0024	286.623	0.0110675	0.00336621	1.92511	4.9747e-05	0.0379395	4.88902e-05	0.0139734	0.00242615	0.250186	0.13002	0.0149819	9.3367	0.0234963	4.68336e-05	0.249701	0.00880181	5.31606e-05	0.0285848	0.0243638	0.132075	0.0027289	0.0420543	0.0304361	4.96122	0.0353345	0.0164224	0.0119746	0.0352688	4.98425e-05	0.00475116	0.0128778	0.0427701	0.02359	0.0805558	0.043996	0.0227215	0.0272816	0.0369071	0.0331589	0.0148326	0.0335755	0.0175027	0.0068185	0.023494	0.0840124
427			59.0286	236.106	0.585945	0.878581	0.979123	0.782466	1.02108	0.779567	0.911231	0.469961	0.808662	2.41795	1.09087	0.406748	0.508699	0.301535	0.183779	0.379786	0.457787	0.169247	0.397333	0.170469	0.130929	0.277133	0.224717	0.266053	0.890577	0.354968	0.512664	1.15914	1.44801	0.443933	1.44675	0.363662	0.36234	0.49362	0.338174	0.77612	0.222613	0.911449	0.547484	1.06526	0.395146	0.42558	0.491612	0.804219	0.8977
428			59.0359	483.122	0.0702526	0.281208	0.566339	0.204648	0.25597	0.0880229	0.099182	1.08128	0.107159	0.31433	0.0181096	0.668166	0.256863	0.789762	0.519933	0.0329646	0.131581	2.16038	0.203058	0.072606	1.4104	0.0412284	0.307	0.153449	0.437301	0.0598625	0.0383472	0.333167	0.475029	0.0873074	1.17495	0.121514	0.151159	0.143955	0.131635	0.1615	0.173422	0.212142	0.142394	0.0532459	0.0355439	0.0780873	0.153809	0.0438628	0.00999299
429			59.0373	213.15	0.118844	0.0516665	0.0603144	0.18777	0.103039	0.178007	0.115356	0.196523	0.142391	0.0925687	0.0535894	0.0447026	0.0908858	0.137991	0.134437	0.165798	0.164951	0.0787777	0.0974983	0.049042	0.040916	0.0648287	0.044816	0.14465	0.126462	0.152269	0.0390322	0.148809	0.128818	0.103567	0.104133	0.0869843	0.188026	0.399534	0.119407	0.0494877	0.149645	0.294652	0.0993319	0.111872	0.119155	0.0757962	0.117962	0.070361	0.0589954
430			59.0373	761.526	0.0764093	0.0263108	0.0765799	0.839093	0.0196901	0.0380488	0.0338461	0.0705034	0.0057029	0.0203967	0.0247244	0.018297	0.0306439	0.244838	0.10331	0.0467307	1.37129	0.0337807	0.173899	0.0351269	0.0218345	0.037676	0.0348972	0.0283009	0.0338634	0.0423293	0.0437909	0.0326575	0.144927	0.0152748	0.0710119	0.00218245	0.0376015	7.39377e-05	0.0120263	0.0586144	0.0448978	0.0112439	0.0371365	0.201721	0.0409636	0.0175049	0.0332006	0.246529	0.0637709
431			59.0549	253.075	0.00829103	0.049428	0.00753729	0.0468822	0.00474375	0.0388779	0.0791467	0.208553	0.571514	0.0105889	0.180484	0.011327	0.0161103	0.0044922	0.00692256	0.121625	0.00865864	0.0722445	0.00675442	0.647493	0.0132543	0.0346131	0.0100958	0.0063161	0.250232	0.0225833	0.156794	0.0780052	0.18149	0.179596	0.310619	5.39229	0.514776	0.234088	0.0730826	0.183489	0.0870906	0.223104	0.167412	0.0443662	0.225388	0.226296	0.142694	0.0293258	0.0599279
432			59.0569	173.008	1.86351	4.57284	6.80903	1.90122	6.56117	5.69145	4.42011	6.54241	5.26273	6.46727	4.03088	6.64975	4.10917	4.24418	3.86925	4.73843	0.680987	9.8671	2.70471	5.05006	9.10445	5.21819	3.10088	1.64626	2.48016	1.09123	0.853461	4.20059	2.98261	4.4444	5.51384	2.66856	2.45965	6.9372	3.57626	1.66767	1.16557	4.44003	6.7207	1.3909	6.68409	3.16942	1.93654	1.31595	1.27148
433			59.063	216.015	0.0924005	0.430462	0.385624	0.112684	0.763126	0.362929	0.213874	0.372185	0.305795	0.516749	0.269704	0.447938	0.263481	0.234787	0.290003	0.156583	0.0574914	0.87133	0.133518	0.478709	0.495087	0.598116	0.195938	0.170176	0.252439	0.0956872	0.124868	0.204986	0.246799	0.263436	0.0664329	0.151792	0.191006	0.591986	0.192146	0.108861	0.0866848	0.289129	0.279102	0.0143761	0.456823	0.162165	0.160259	0.0726071	0.0220442
434			59.0641	171.102	0.374772	0.319233	0.467563	0.360346	0.313215	0.574604	0.414191	0.375028	0.409815	0.565342	1.17273	0.375597	0.266671	0.289654	0.371227	0.909916	0.303996	0.345353	0.151585	0.314126	0.562785	0.236579	1.4503	0.38944	0.728672	1.38748	1.26548	2.62013	15.227	0.657316	3.03566	0.609705	2.06435	2.21662	0.893322	1.15333	1.16238	0.866393	1.72724	0.569718	2.20645	1.81505	1.40652	1.09004	2.55474
435			59.0714	122.975	25.4652	8.20456	3.86597	6.05551	5.87331	12.1128	15.7096	30.6493	17.1678	1.97242	4.57539	10.1301	16.2666	26.3935	24.613	1.48444	6.51189	24.1656	7.88995	13.2746	45.7267	2.68214	5.62852	2.75719	6.61121	8.06824	4.48119	3.43967	4.05372	4.79736	10.0982	9.17262	11.6527	5.09469	6.64134	4.5172	9.89358	19.9276	8.55622	6.57639	4.10127	8.33872	9.2465	17.0116	3.82347
436			59.072	245.565	3.97662e-05	0.0594711	4.24652e-05	4.9747e-05	4.14577e-05	4.88902e-05	0.0366631	0.0436786	0.069156	0.0117403	0.46827	0.0799287	0.00595885	4.68336e-05	0.00481435	0.0749848	5.31606e-05	0.0124084	0.0068922	0.369749	4.60599e-05	0.0094661	0.0191232	4.87288e-05	0.258089	0.0522503	0.139056	0.112129	0.0993112	0.192946	0.0883629	0.710244	0.199665	0.399267	0.218378	0.342396	0.130292	0.184798	0.615651	0.12787	0.161534	0.14361	0.0471075	0.0783367	0.118125
437			59.0796	144.001	0.0621927	0.135516	0.135731	0.128607	0.317934	0.288057	0.316648	0.296488	0.0932635	0.295619	0.143517	0.155832	0.0974771	0.0616761	0.109017	0.26304	0.20866	0.444068	0.133873	0.103071	0.181729	0.211312	0.0969051	0.0894026	0.076216	0.0694287	0.103618	0.0984438	0.129912	0.129199	0.373081	0.070329	0.397031	0.266086	0.0703806	0.112753	0.123323	0.0786455	0.209847	0.0786812	0.237275	0.0676711	0.0969651	0.154031	0.132587
438			59.0905	111.008	0.539848	1.15213	1.71178	0.686668	2.17996	1.50042	1.4237	1.41528	1.43387	1.32228	0.862041	1.11455	1.55186	1.27295	1.38142	2.12414	0.462099	3.03837	0.654338	1.97948	1.7462	1.19268	0.90701	0.684831	0.778968	0.337284	0.293562	0.959219	1.13635	0.960277	1.3042	0.674894	0.697081	2.04553	0.833145	0.738074	0.45224	1.10879	1.14952	0.449946	1.30843	0.736229	0.614124	0.393628	0.327881
439			59.0918	116.928	3.24042	4.05163	4.86584	4.15982	3.8171	6.37328	3.40496	5.00523	3.29189	5.73287	3.14414	1.39021	4.88471	3.33343	6.76546	2.732	4.57678	2.56391	3.26708	3.11972	3.42285	2.44404	2.94784	6.68958	3.06037	5.80145	3.63312	2.65364	4.52029	2.98993	1.35478	5.73156	3.13017	8.65897	2.32516	5.46706	4.32942	5.35487	4.04367	4.98944	6.22815	5.07535	6.11837	5.04263	4.15353
440			59.0918	279.615	0.568868	0.75511	14.412	0.0262933	0.519351	0.0988062	1.17476	2.25015	39.3909	16.7242	12.0477	70.0654	5.01209	0.0768959	84.5762	2.69738	0.27766	3.47404	1.14458	167.212	5.056	3.40578	2.977	2.34061	7.19348	2.46823	2.728	4.83212	2.26193	4.33227	5.00727	3.36133	8.27965	14.5224	6.30232	9.55174	4.56401	18.1317	6.90567	4.50694	7.32228	9.64129	2.04374	6.51269	41.9877
441			59.1001	287.124	0.00386914	4.5531e-05	0.383765	0.0146773	0.00783843	4.88902e-05	4.69274e-05	4.49333e-05	0.0808744	0.0464089	4.26651e-05	2.28806	4.15964e-05	4.68336e-05	0.0724648	9.64967e-05	5.31606e-05	0.0105405	0.00181924	0.0513656	4.60599e-05	0.0101724	0.00636655	1.20807	0.00647329	0.0349952	4.54476e-05	0.00923013	4.98425e-05	4.81781e-05	4.43217e-05	0.00575462	4.1793e-05	0.00580846	0.00982681	4.81403e-05	0.0107192	0.00681172	0.0060725	0.00474651	0.000102707	0.00712547	4.91703e-05	0.00971363	0.0146274
442			59.1123	280.116	0.108632	0.115374	4.15411	4.9747e-05	0.0964973	0.00526857	0.179921	0.346228	12.4195	4.8637	3.29766	20.8968	0.845966	0.00878154	25.2465	0.421554	0.0384191	0.546105	0.17565	52.3484	0.822981	0.620658	0.534159	0.471027	1.3368	0.433826	0.525432	0.829387	0.361541	0.636689	1.14996	0.787606	2.19756	3.97008	1.31747	2.75943	0.856992	5.31503	1.71498	0.841316	1.42776	2.4319	0.275879	1.28225	12.9789
443			59.1285	158.009	0.00962331	0.0189269	0.0537609	0.378014	0.0124989	4.88902e-05	0.0883606	0.18672	0.0927709	0.059665	0.0338296	0.0169107	0.195152	0.0579854	0.0268495	0.148776	0.0509062	0.155666	0.0815574	0.0691839	0.120234	0.135044	0.0393086	0.0170323	0.0392709	4.74629e-05	4.54476e-05	0.0330496	0.0721014	0.0196148	0.309285	0.0387348	0.0367419	0.0211782	0.00593135	0.0157522	0.0370616	0.147359	0.062659	0.0518435	0.102749	0.0173535	0.0127051	0.00716771	5.36879e-05
444			59.1373	242.077	0.121232	0.0645296	0.147416	0.0190023	0.0602529	0.0577094	0.271298	0.192697	0.196496	0.319771	0.309148	0.372184	0.229458	0.0676242	0.136138	1.37717	0.0393776	0.176233	0.164066	0.19329	0.15344	0.378908	0.350862	0.587389	0.789556	0.457563	0.235626	0.44043	0.355915	0.607843	0.759005	0.755558	1.06544	1.29895	0.36428	0.214281	0.515084	0.357106	0.951945	0.663088	0.897515	1.59179	0.793256	0.350834	0.168569
445			59.2366	496.28	0.0180023	0.0183485	0.183466	0.00329887	0.0339668	0.0013602	0.0186675	0.0493517	0.070241	2.29116	0.159276	0.0472442	0.369736	4.68336e-05	0.00812945	0.0450507	5.31606e-05	0.0729566	0.0374557	0.367561	0.00149576	0.256378	0.0473221	0.0826204	0.0795975	0.0181895	0.0309555	0.14275	0.0713519	0.0672889	0.0249545	0.0266817	0.148973	0.714268	0.275538	0.507327	0.14737	0.244884	0.0371373	0.0134849	0.016406	0.0263501	0.028347	0.0886044	0.233122
446			59.4104	174.012	0.0350555	0.126281	0.186611	0.0334163	0.243765	0.158524	0.083056	0.22288	0.133679	0.240589	0.137098	0.186417	0.127358	0.105676	0.0990101	0.0946684	0.0252141	0.421817	0.0354219	0.159317	0.0957057	0.231828	0.085147	0.0802087	0.0844313	0.0363878	0.0294065	0.0944092	0.0675316	0.131539	0.0815093	0.0624513	0.0590121	0.206135	0.0187384	0.0386321	0.0156957	0.107954	0.236776	0.0500702	0.155457	0.0497155	0.0646811	0.042554	0.0471433
447			59.6332	164.035	0.0733171	0.05477	0.0840278	0.455442	0.167775	0.94237	2.15441	0.0742686	0.187831	0.117423	0.103877	0.25484	0.0574157	0.0769266	0.170728	0.615998	0.188401	0.0773966	0.0886295	0.105525	0.0912592	0.0540199	0.070969	0.0752721	0.0662939	0.121347	0.0905761	0.394587	0.216001	0.056255	0.0574105	0.0837357	0.102894	0.13692	0.0409539	0.128515	0.0928622	0.0886749	0.13358	0.118375	0.391175	0.0622245	0.0512203	0.421644	0.0330695
448			60.0239	278.608	0.00318476	0.00492014	0.0474317	4.9747e-05	4.14577e-05	4.88902e-05	0.010663	0.00783856	0.259478	0.19666	0.136486	0.362829	0.0129821	4.68336e-05	1.60698	0.00383114	5.31606e-05	0.0226878	0.00920953	1.18563	0.0171588	0.0246954	0.0261647	0.00319902	0.0443754	0.0128307	0.00987108	0.0352274	0.00856023	0.0127521	0.00934151	0.0299108	0.063342	0.193096	0.0486098	0.0769583	0.0256427	0.0763315	0.0339894	0.00478449	0.00627127	0.0170206	0.0117214	0.0168743	0.232441
449			60.0739	233.031	0.131202	1.23267	1.57094	0.439275	2.31464	1.51464	0.83271	1.10359	1.38419	1.39841	0.825122	1.39554	0.875842	1.15439	1.10185	0.357953	0.138693	2.80533	0.128874	1.79206	4.09357	1.40494	0.604973	0.432975	0.8835	0.149183	0.417645	0.926428	0.674979	0.99197	0.735615	0.602074	0.627824	2.13265	0.843933	0.267511	0.161352	0.770609	0.527951	0.155986	1.05215	0.685748	0.413481	0.115033	0.0575618
450			60.0739	557.464	0.105611	0.226362	0.0651978	0.628286	0.0453281	0.590544	0.232593	0.278754	0.0657745	0.0945604	1.08939	0.206218	0.0618312	0.203964	0.141401	1.27835	0.166942	0.119126	0.612772	0.0506057	0.0782117	0.151187	0.284706	0.070038	1.87455	0.675587	1.99652	0.656088	1.6772	0.678506	0.84056	0.411021	0.978735	0.921263	0.575264	1.66965	0.821045	0.273391	1.36914	0.737501	1.00627	0.740328	0.766414	1.59242	0.424201
451			60.1705	232.06	0.0935499	0.0223575	0.0184085	0.0111148	0.00917753	0.103941	4.69274e-05	0.0357447	0.0318859	0.0831011	0.0633536	0.0418623	0.0410788	0.0181263	0.0406761	0.383801	0.0536129	0.0358511	0.0256854	0.31598	0.0526784	0.0527128	0.0842542	0.0335084	0.0808069	0.0929271	0.0652734	0.0134472	0.0438725	0.100992	0.120708	0.0186048	0.0932216	0.182863	0.0734488	0.0603441	0.0796086	0.0911701	0.103207	0.0860623	1.39182	0.0824199	0.205008	0.111174	0.283239
452			60.1746	215.165	0.0430478	0.0105457	0.0210677	0.0936765	0.315057	0.222063	0.0816956	0.0800133	0.150672	0.0168064	0.0179732	0.00822167	0.0489232	0.180412	0.0973256	0.0279721	0.0878003	0.0251619	0.054395	0.0468316	0.0153841	0.0109127	0.0235298	0.049388	0.0299611	0.034797	0.0254338	0.0128972	4.98425e-05	0.0369128	0.0481464	0.0202497	0.0703863	0.217104	0.0248992	0.014508	0.0439985	0.215236	0.0249546	0.0466726	0.0202922	0.00909397	0.0178298	0.0294463	0.0309482
453			60.1746	579.435	0.0044267	0.0199858	4.24652e-05	0.0103642	4.14577e-05	0.0619384	0.0160497	0.0160939	4.37874e-05	0.00673456	0.0568379	0.0124075	0.00100004	0.0177912	0.0060293	0.0529896	0.00709305	0.00867524	0.0365318	0.00673817	0.003376	0.00582259	0.0154109	0.00275793	0.0929271	0.0224165	0.179657	0.0234155	0.0745637	0.0470572	0.0492268	0.0275752	0.0789493	0.0621562	0.0323398	0.0934113	0.0460648	0.0145332	0.072332	0.0640101	0.0517773	0.0431683	0.0374947	0.0674585	0.0230609
454			60.182	99.0077	1.3545	1.31427	1.70981	0.762174	2.43503	5.01245	2.73119	3.74955	1.53528	1.87265	1.08105	3.36197	3.11335	1.80035	1.11415	2.19418	0.730137	2.43023	2.61493	1.51361	2.17211	1.36093	1.13693	1.91357	0.728392	0.341975	0.507405	1.10856	0.947551	0.989092	1.4912	0.632671	0.667146	1.75899	0.653063	0.287926	0.658914	1.85704	1.58686	0.56891	2.15429	0.833281	0.602623	1.09755	0.592929
455			60.1943	309.172	0.17947	0.190944	0.214894	0.264403	0.190786	0.189117	0.175266	0.177166	0.228102	0.223719	0.229045	0.180347	0.130387	0.145576	0.240718	0.273022	0.173037	0.170231	0.151411	0.17241	0.16304	0.179858	0.259252	0.276777	0.187492	0.258908	0.224553	0.163828	0.231068	0.214591	0.173427	0.234135	0.142307	0.452915	0.202846	0.157444	0.182788	0.192318	0.262128	0.212624	0.381859	0.14464	0.267733	0.243042	0.214206
456			60.2033	255.013	0.0103797	0.0287677	0.026854	0.0127106	0.0573017	0.0300762	0.0233749	0.0500401	0.0295191	0.0568916	0.0168258	0.0433861	0.0303017	0.0493232	0.0356605	0.0440093	0.0146727	0.0586686	0.0303233	0.0629369	0.0857392	0.0354545	0.0215621	0.021128	0.0229083	0.00811162	0.0135031	0.0235509	0.0108172	0.028446	0.0528818	0.0179875	0.0230236	0.0519822	0.0145835	0.00821782	0.00493044	0.025958	0.0649072	0.0112437	0.0106553	0.0157012	0.0101715	0.00818903	0.0173814
457			60.2135	185.118	0.081149	0.0366006	0.0337182	0.179364	0.108339	0.0778121	0.0733009	0.106857	0.0729765	0.163748	0.115923	0.0485808	0.0661895	0.062904	0.250066	0.17963	0.146747	0.0506655	0.121556	0.0786437	0.0798562	0.0723531	0.0772658	0.0868599	0.0928914	0.133156	0.0848845	0.0465507	0.107206	0.0431676	0.0757965	0.0484164	0.0786397	0.281906	0.0777204	0.0601467	0.0721227	0.167605	0.120383	0.18019	0.0989629	0.0483957	0.193481	0.254135	0.0823053
458			60.2334	134.894	0.0921658	0.100535	0.0851346	0.0822449	0.128225	0.110128	0.0817189	0.0922593	0.0743933	0.118751	0.0733836	0.280187	0.136445	0.109062	0.101539	0.0430359	0.099681	0.107974	0.0527457	0.102432	0.0314357	0.119432	0.110886	0.155731	0.0600345	0.0654183	0.108891	0.0750868	0.124402	0.0694369	0.0486413	0.0834665	0.0902052	0.139676	0.0539083	0.052208	0.0522522	0.105671	0.0713303	0.054746	0.145064	0.0893516	0.0834156	0.0912955	0.0516851
459			60.2489	178.054	0.0158102	0.0128123	0.0280833	0.0191298	0.00668645	0.0150752	0.0296273	0.863275	0.0372004	0.0147399	0.0250781	0.148377	4.15964e-05	0.00769943	0.00230111	0.00445596	0.0200264	0.00514278	4.15662e-05	0.0577042	0.1147	0.00390718	0.357699	0.00476517	0.0507091	0.0560434	0.0494146	0.00182705	0.0204337	0.00830947	0.0102924	4.60088e-05	0.00819358	0.0728938	0.03802	0.175678	0.0132726	4.16457e-05	0.346116	0.0146358	0.0174781	0.132586	0.0237918	0.0177156	0.0241523
460			60.2489	232.925	0.135844	0.0929847	0.0816256	0.14623	0.0762113	0.136981	0.0580844	0.111397	0.104369	0.0751047	0.0527284	0.212865	0.132932	0.269589	0.118037	0.0496742	0.167418	0.0824749	0.136427	0.178541	0.144738	0.12994	0.12984	0.146059	0.0710787	0.0777467	0.129918	0.127637	0.11448	0.180157	0.0886601	0.207393	0.145622	0.106363	0.0916695	0.106023	0.107243	0.127513	0.105274	0.0966102	0.0842578	0.141602	0.116791	0.113633	0.103379
461			60.2495	370.281	0.00735506	0.00470305	4.24652e-05	0.0627836	0.0144332	0.25742	1.89252	0.0200882	0.00284292	4.42259e-05	0.0827472	4.66206e-05	0.000820772	0.0466659	0.0200137	0.0192189	0.0765243	4.05949e-05	0.0234449	4.81026e-05	0.00512728	3.945e-05	0.0120358	0.0024839	0.0286533	0.0655025	0.0369529	0.00302262	0.0461965	4.81781e-05	0.022689	0.00692542	0.0189805	0.0474474	0.00574327	0.0411884	0.0997446	0.0984544	0.016037	0.064119	0.0142826	0.00468843	0.0283069	0.0715378	0.0299803
462			60.2636	132.073	0.0664966	0.0230815	0.0725141	0.443468	0.0582454	4.88902e-05	0.0130737	0.0527216	0.01573	0.0384863	0.0221125	0.0642875	0.0873364	0.107003	0.108672	0.368563	0.480618	0.069481	0.122274	0.0730501	0.0746082	0.0426228	0.0595633	0.0418924	0.0521132	0.0314881	0.0650224	0.0532393	0.189689	4.81781e-05	0.00762798	4.60088e-05	0.00852305	7.39377e-05	4.82386e-05	0.102394	0.0222799	4.16457e-05	0.02096	0.127756	0.257925	0.0101673	0.050855	0.378183	0.153407
463			60.3238	241.181	0.0196901	0.0386359	0.0820704	0.0983309	0.103217	0.231136	0.116634	0.33617	0.121148	0.16492	0.166735	0.0401079	0.131841	0.123133	0.58158	0.0879607	0.176062	0.13539	0.14283	0.0231729	0.142855	0.308366	0.0321463	0.0431568	0.161064	0.135801	0.138991	0.0346534	0.0417338	0.101786	0.0641817	0.132384	0.309029	0.653521	0.121559	0.103334	0.242083	0.504787	0.137837	0.0772614	0.13252	0.104387	0.0590476	0.113743	0.0179315
464			61.1352	258.153	0.0146832	0.0133629	0.0149354	0.0101844	0.0129563	0.015579	0.0110322	0.0309088	0.0113543	0.00243498	0.0426736	0.035629	0.00767084	0.0260387	0.0135506	0.0417901	0.0112828	0.0200737	0.0334437	0.0111971	0.00972333	0.0164562	0.0110873	0.0144536	0.0155459	0.0319427	0.0326611	0.011879	0.032174	0.016812	0.0206667	0.0150678	0.0109159	0.0882563	0.0183114	0.019161	0.0220617	0.0146167	0.0301517	0.0370498	0.00948713	0.0310929	0.0213142	0.0227171	0.020557
465			61.1552	94.9797	1.57416	1.46518	1.08014	1.53102	1.17956	1.83713	1.27527	2.16079	1.60485	0.993429	1.13462	1.70156	1.86573	2.42157	2.10063	3.99141	1.55219	1.97307	2.31865	1.6045	2.54703	1.24901	1.52214	0.88238	1.55485	1.53178	1.28726	1.56647	1.27946	2.06036	4.14624	3.08508	1.95371	1.89327	1.38598	1.49595	1.28934	2.41437	4.18868	2.49374	2.25483	2.88486	1.47198	1.93418	2.13147
466			61.1552	145.013	0.565957	3.17362	2.83627	2.6309	3.64756	2.31796	3.06695	8.11085	2.41086	3.09648	1.59098	2.60475	3.5736	2.17987	1.90902	3.59861	2.19504	5.97564	1.94954	2.27373	4.31338	8.41261	1.34615	1.3392	2.20804	0.602508	0.669744	1.78553	2.52998	3.21494	2.9762	1.44484	1.33297	3.77849	1.33287	1.14213	1.30827	2.30508	4.17502	1.45965	3.18983	1.84359	1.63376	0.845531	0.511135
467			61.2355	155.001	2.16117	2.40384	2.08543	2.5584	4.49322	2.86503	2.89866	2.58619	4.17831	2.7304	1.90036	2.82776	1.98129	6.36936	2.4772	6.18093	3.06578	2.43048	2.60691	2.69264	2.73989	2.06783	2.4174	2.93748	2.52086	2.78433	2.27561	3.19306	2.45106	4.5829	2.34965	2.43929	2.495	3.91145	2.21152	5.21599	2.00307	1.76332	2.55744	3.10519	5.45424	2.16489	2.15713	3.77251	3.56031
468			61.3937	723.973	0.0368774	0.0455201	0.0161731	0.0921064	0.00956883	0.0112778	0.0203993	0.07244	0.00911521	0.0190845	0.0120572	0.0625644	0.0306583	0.0495869	4.47863e-05	0.1962	0.171431	0.0324339	0.070747	0.0179641	0.0500115	0.0424899	0.0754914	0.0798023	0.0358381	0.087222	0.0309558	0.0580234	0.0889835	0.0758223	0.207817	0.106276	0.0714647	0.0261456	0.0373799	0.0644806	0.181873	0.0875959	0.109159	0.222257	0.491551	0.263505	0.0621725	0.201711	0.04554
469			61.3937	220.047	0.0182765	0.0276581	0.0492905	0.0648822	0.0307634	0.0948631	0.216229	0.126298	0.099526	0.0657955	0.0428068	0.0461179	0.214249	0.0414582	0.0563028	0.0705401	0.0424508	0.10709	0.0747256	0.0835478	0.107664	0.13089	0.046589	0.0303826	0.0348277	0.00897397	0.0302541	0.031385	0.0659932	0.0227318	0.186847	0.0340867	0.0410866	0.100844	0.0208546	0.0354915	0.0451145	0.10442	0.0779777	0.0567441	0.151939	0.0320643	0.0236338	0.048672	0.00951516
470			61.3959	196.994	0.0130873	0.0174952	0.00671541	0.0329735	0.014698	0.0433718	0.0644121	0.0205758	0.0320337	0.0259368	0.0189372	0.0362178	0.0169243	0.0318336	0.0260553	0.0711976	0.0271968	0.0194822	0.0572332	0.0321377	0.0224097	0.0243178	0.0191436	0.0218612	0.038966	0.0209995	0.0211328	0.0264476	0.0125076	0.0613301	0.0295224	0.0730298	0.0189562	0.0887787	0.0451093	0.0185439	0.0190703	0.0235541	0.0401253	0.0707691	0.0733828	0.0413263	0.0565566	0.0331367	0.0421176
471			61.3976	239.166	0.0168518	0.0140125	0.00752754	0.0576353	0.014446	0.171265	0.0363871	0.10308	0.0118091	0.0248674	0.0450644	0.00510211	0.0216937	0.18245	0.0251619	0.0494959	0.0887159	0.0056772	0.047691	0.00651481	0.0219084	0.0171068	0.0136835	0.0287032	0.0405738	0.0491328	0.0379952	0.00991281	0.0123155	0.0364363	0.0281117	0.0225175	0.0846044	0.207652	0.037125	0.0150522	0.0583788	0.128467	0.023618	0.0448035	0.0193479	0.030302	0.0100129	0.0500209	0.0111483
472			61.3979	259.024	0.0156749	0.0314916	0.0462276	0.0269548	0.0364589	0.0597294	0.0500147	0.0386791	0.0528917	0.052425	0.046357	0.0595172	0.0484368	0.0465921	0.0347689	0.0800964	0.0084711	0.126074	0.0298049	0.0924657	0.0858957	0.0756319	0.0342379	0.034921	0.0456192	0.00156757	0.0206583	0.0388737	0.0400607	0.0289996	0.0362911	0.0153825	0.0241865	0.0722794	0.0258693	0.0297619	0.0243849	0.0283156	0.0701576	0.00251356	0.0749124	0.0270478	0.0137975	0.00708922	0.0108833
473			62.5305	142.014	0.195701	0.629292	0.606379	0.603313	0.744073	0.605209	0.437247	0.0638218	0.861001	0.235163	0.121808	0.482429	1.71943	0.47903	0.266626	0.655093	0.272818	1.74249	0.695909	0.926818	1.23804	0.832993	0.660187	0.227357	0.266359	0.124565	0.209619	0.286401	0.618717	0.302291	0.408107	0.130615	0.0766416	0.160632	0.14764	0.0537196	0.229379	0.458051	2.30826	0.10319	0.317754	0.469177	0.182385	0.463559	0.106422
474			62.5795	181.011	0.0161036	0.0483798	0.0419533	0.0179265	0.0925473	0.0556857	0.0383632	0.0648873	0.0623386	0.113506	0.0114928	0.121455	0.0586971	0.0615894	0.0562467	0.082297	0.0127116	0.101107	0.052983	0.0793592	0.12171	0.0632509	0.0419842	0.0420638	0.0351231	0.0185984	0.0341946	0.02592	0.00988415	0.0404514	0.0453431	0.0274564	0.0195782	0.0682883	0.0448726	0.0164743	0.00606209	0.0380321	0.0401151	0.00925683	0.0894936	0.0316528	0.0156798	0.0113642	0.0135661
475			63.0546	177.04	0.130334	0.500581	0.867553	1.56396	0.662525	0.418342	0.441891	0.708298	0.542246	0.531793	0.350141	0.987577	1.12927	0.528017	0.331153	87.8106	1.55982	1.05397	1.72615	0.958205	1.11795	0.890642	0.731951	0.355886	0.427778	0.646465	0.329221	0.736537	1.36923	0.384797	1.21136	0.338314	0.273581	0.357963	0.281376	0.419991	0.358799	0.528376	1.51442	0.627804	77.8332	0.909665	0.301049	1.07153	0.566188
476			63.535	243.045	0.0303203	0.0495632	0.062867	5.69399	0.0689065	0.170888	0.0869163	0.0822416	0.0358203	0.103959	0.0517326	0.092705	0.0356969	1.95053	0.230801	0.108	1.00846	0.0231229	1.38874	1.79824	0.685527	0.0740897	0.0909605	0.0384569	0.0545832	0.0460935	0.226084	0.041434	0.22122	0.0537723	1.31985	0.0417609	0.0670896	0.110365	0.0404898	0.0457155	0.0965252	0.14212	0.0490221	1.44055	0.0892683	0.0176136	0.0530564	3.45573	0.374234
477			63.6267	209.066	0.0194491	0.0420315	0.230251	0.916723	0.0695392	0.0970933	0.0801709	0.0743162	0.113135	0.0386311	0.0387511	0.186343	0.477678	0.238135	0.0335147	0.440217	0.606432	0.374648	1.14938	0.454263	0.419952	0.306418	0.0728211	0.028144	0.0366904	0.160189	0.0554354	0.140924	0.390156	0.0440461	0.460338	0.0337311	0.0236042	0.0514848	0.023571	0.074144	0.0703678	0.0487169	0.746358	0.279488	0.0930602	0.202702	0.0284532	0.635645	0.10563
478			63.6762	156.066	0.0372319	0.109257	0.0180542	4.9747e-05	1.12268	0.978764	0.100533	4.49333e-05	0.664558	0.172183	0.0389963	0.155997	0.0163137	0.148775	0.716414	0.0413993	5.31606e-05	0.160713	0.0459952	0.323449	0.161441	0.0107879	0.130093	0.367305	0.171506	0.0583244	0.00478458	0.0365648	0.0503272	0.090088	0.101939	0.152905	0.180721	0.338805	0.145097	0.0140811	4.19331e-05	0.0140079	0.0357549	5.10473e-05	0.0875617	0.0290317	0.10807	6.33191e-05	5.36879e-05
479			63.6976	242.123	0.0151091	0.0285432	0.0165141	4.9747e-05	4.14577e-05	0.00601464	0.00904163	0.0224611	0.0393964	0.0179896	0.0285004	0.0353557	0.00997465	0.0141126	0.00578539	0.179312	0.00790932	0.0181086	0.0303828	0.0212112	0.0277845	0.0343539	0.0241274	0.0430031	0.0170208	0.062511	0.0470837	0.0216769	0.0486786	0.0428861	0.0291243	0.0538874	0.0508363	0.0805478	0.0584425	0.0632534	0.0544621	0.028925	0.0694618	0.0292155	0.233526	0.0740908	0.0364668	0.0800061	0.0376487
480			63.7056	194.046	0.0124552	0.0175241	0.00516019	0.865027	0.0190733	0.0256316	0.0327468	0.0242468	0.0243572	0.0370368	0.0192948	0.0160469	0.0242274	0.0187317	0.0190059	0.0627099	0.664796	0.0295974	0.0457418	0.038853	0.0262575	0.0259307	0.0174539	0.0318247	0.0310082	0.0214708	0.0427	0.017689	0.0369727	0.0193608	0.0149462	0.027582	0.0417696	0.0614684	0.0289572	0.0268506	0.0373913	0.0402656	0.0269139	0.022742	0.0924972	0.0223845	0.022607	0.140618	0.0230445
481			63.7259	183.029	0.716778	0.0160513	0.0308418	0.153718	0.0448863	3.42502	0.491576	0.439317	0.574305	0.245017	2.16133	0.233869	1.49148	2.99813	0.0447916	0.0829138	2.17098	0.493762	4.88023	1.99225	0.0524778	0.0270956	0.342512	0.0223267	0.890246	0.810302	0.0999524	0.072476	0.214967	0.458773	3.18263	0.507246	0.350233	0.405433	0.588025	2.12433	0.143317	1.74098	2.94393	0.032758	0.151584	0.978763	1.3477	8.85097	2.10199
482			63.7345	245.142	0.0177761	0.039647	0.0186767	0.0101072	0.00621764	0.0398937	0.00964806	0.0203233	0.0255708	0.00696398	0.0431409	0.0172122	0.0694215	0.0188274	0.0250206	0.0521752	0.0146789	0.0219199	0.0201655	0.0159002	0.0203793	0.0192522	0.0103463	0.0110263	0.01538	0.0329414	0.0557347	0.0185568	0.0364874	0.0544594	0.0244314	0.015064	0.0248581	0.0385566	0.0208891	0.0724414	0.0346879	0.0749524	0.0189037	0.00972384	0.0637975	0.0221568	0.0513842	0.0607537	0.0740532
483			63.9751	112.987	2.1244	3.71056	2.093	0.745914	1.94276	1.50901	0.976356	1.53712	1.37183	1.40599	1.3135	5.2193	3.67421	1.39524	2.36796	57.7012	0.192594	3.17159	0.766214	1.00403	5.64342	4.2878	1.09116	3.47602	4.06736	4.29932	1.81601	4.30244	0.997492	8.16998	1.62599	6.02304	2.00856	3.34088	7.755	0.78017	1.91574	5.44329	2.56528	0.795524	115.45	5.40338	2.63163	0.905246	0.711968
484			64.6536	244.138	0.2395	0.802145	0.231738	0.0752625	0.145568	1.05505	0.177071	0.342613	0.275892	0.0938499	0.923117	0.202371	0.0579427	0.36229	0.382665	0.74542	0.235056	0.415331	0.520244	0.387336	0.181009	0.187873	0.218069	0.218971	0.187345	0.833653	0.998713	0.225956	0.899699	1.11432	0.218707	0.237326	0.341565	0.562073	0.300023	1.76488	0.49549	0.36669	0.397444	0.537346	1.04687	0.379299	0.91912	1.63958	1.78461
485			67.1424	130.022	3.97662e-05	0.0882449	0.0647815	0.0953945	0.0628049	4.88902e-05	0.156093	0.0623491	4.37874e-05	0.038198	0.133207	0.0522007	0.016612	0.0237097	0.0380302	0.991092	5.31606e-05	0.157172	0.00606989	0.0690605	0.1196	0.0629212	0.0430801	4.87288e-05	0.0667355	0.0255031	4.54476e-05	0.0829379	4.98425e-05	0.219239	0.13051	0.201472	0.0621067	0.490043	0.193153	0.0189595	0.0903058	0.074697	0.157735	5.10473e-05	3.09183	0.222902	0.101661	6.33191e-05	0.0253051
486			67.1607	208.054	3.97662e-05	0.0118793	0.00366361	0.0802291	4.14577e-05	0.00631741	0.156501	0.0032276	0.00371476	4.42259e-05	0.0968328	4.66206e-05	4.15964e-05	4.68336e-05	4.47863e-05	0.00511126	0.00571326	0.00614595	4.15662e-05	0.00673082	0.0265992	3.945e-05	0.00194273	4.87288e-05	0.0243404	0.0223836	0.02436	0.0108747	4.98425e-05	0.168871	0.0334037	0.257618	0.0291953	0.502179	0.159649	0.0249316	0.110694	0.0391429	0.101766	5.10473e-05	0.0178931	0.195357	0.0934092	0.256349	0.0313819
487			67.1732	190.035	0.0457201	0.283457	0.271373	0.144774	0.459026	0.208634	0.659578	0.108869	0.14103	0.143738	0.58897	0.58239	0.101806	0.0860596	0.102777	0.147457	0.0699714	0.435741	0.0828278	0.255192	0.233721	0.380443	0.183314	0.100733	0.267637	0.18251	0.176281	0.201592	0.0960513	0.902962	0.206301	1.13075	0.280686	2.51942	0.964727	0.205482	0.444834	0.300815	0.306943	0.0414301	0.246769	0.891073	0.489674	0.0580736	0.0560479
488			67.2031	168.102	1.99925	1.7927	1.62157	2.00072	2.60382	1.65813	1.58987	3.75561	3.55357	0.99323	3.31979	0.553608	0.354879	0.551356	0.35199	1.07551	0.909829	0.508826	0.669578	0.664604	0.898887	0.939962	0.440968	0.490643	0.537835	0.511475	1.18407	0.840477	1.81596	1.30417	0.901762	0.302273	1.26619	1.70773	0.50423	2.60943	0.859672	0.460332	0.289769	1.01904	3.35702	0.22374	0.212049	0.448219	0.334662
489			68.3717	758.57	0.0140456	0.0115468	0.0105227	0.05043	0.0114275	0.0213162	0.0466174	0.0156589	0.00648087	0.00818735	0.0110887	0.00656688	0.00976828	0.00605481	0.0395089	0.0551256	0.0121076	0.00363881	0.0204449	0.00335878	0.0074249	0.00969424	0.00609315	0.00530493	0.0191274	0.0141095	0.0110037	0.011693	0.018541	0.0150256	0.0435064	0.020794	0.025907	0.0177782	0.00951992	0.0112509	0.0149007	0.0118293	0.0140538	0.0353917	0.0249102	0.00950632	0.00981471	0.0220169	0.0157422
490			69.5273	115.075	1.74007	0.850033	4.24652e-05	4.9747e-05	0.826939	4.88902e-05	4.69274e-05	0.563298	0.375301	0.182748	0.968436	0.336641	0.383877	0.211113	0.945658	2.87795	5.31606e-05	0.796405	1.07312	1.86884	0.512503	0.11712	0.62845	0.348798	0.679031	7.05754	2.3104	1.14425	0.240404	0.417712	1.64236	0.565933	0.763334	1.09018	1.55218	1.00964	0.233499	0.727195	4.78804	2.72237	1.55932	1.12405	1.23276	0.43325	1.6104
491			69.5786	185.986	0.0477489	0.00403254	0.0023426	0.00560779	0.00654155	0.00255715	0.00145596	0.00160704	0.00105742	0.00321974	0.0126066	0.0218745	0.00293594	0.00146006	0.00744644	0.00315024	0.00209664	0.00409315	0.00122689	0.00638784	0.00956272	0.00878695	0.00477226	0.0177451	0.217283	0.120959	0.0752622	0.0805966	0.00208162	0.283988	0.0208833	0.0749132	0.00180296	0.112449	0.174807	0.00909777	0.038702	0.0725722	0.110558	5.10473e-05	0.00864465	0.0746515	0.162585	0.00890906	0.00213012
492			70.6417	189.003	0.788291	6.35405	6.27058	1.211	12.1316	1.61924	0.591221	1.23991	2.57111	2.02886	1.25115	12.8374	1.67809	1.65278	2.47323	1.5933	1.06956	10.4881	0.922901	2.25274	4.35977	5.99353	2.40237	2.43987	2.72451	0.208602	0.349438	4.2174	0.998967	3.35325	0.901604	1.75096	1.04777	3.31133	2.03328	0.831488	0.352172	2.76831	2.03674	0.338855	2.20876	0.504827	0.686866	0.410097	0.322817
493			70.6429	161.008	0.477586	3.7597	3.23579	0.668303	6.04428	0.899296	0.33145	0.626346	1.41004	1.08279	0.705484	6.00486	0.895474	0.855158	1.33969	0.763064	0.583126	5.41122	0.263905	1.18379	2.17229	2.97971	1.47846	1.33609	1.4373	0.121301	0.195726	2.39785	0.915883	1.88019	0.505289	0.969126	0.626373	1.82508	1.12652	0.464034	0.207191	1.51687	1.06068	0.129222	1.25373	0.282935	0.42662	0.143927	0.120346
494			70.6511	184.025	0.00471855	0.00606871	0.0128474	0.0110757	0.00442332	0.0295208	0.016498	0.00558611	0.00862249	0.00415499	0.021503	0.00715598	0.0252862	0.0247347	0.0101654	0.0135339	0.0121829	0.0259057	0.0484098	0.0209929	0.0494686	0.00673742	0.00156548	0.00212544	0.00715231	0.01024	0.00126813	0.00631401	0.00985624	0.00721165	0.022257	0.0118928	0.00698132	0.0155564	0.00586077	0.0763734	0.00911344	0.0178331	0.140648	0.000995324	0.01256	0.00802879	0.0121845	0.62043	0.020473
495			70.6524	199.022	0.00579119	0.0533816	0.0337072	0.00829793	0.136178	0.0346361	0.025781	0.0264111	0.0329066	0.0664284	0.0126824	0.252776	0.023396	0.0508203	0.0388913	0.0313234	0.0231566	0.0805025	0.025985	0.0268709	0.158115	0.0595932	0.0285663	0.0514764	0.0234909	4.74629e-05	0.0013087	0.0287918	0.00388086	0.0315876	0.021327	0.0161311	0.0137411	0.0580055	0.0188671	0.0123739	0.00585096	0.0403434	0.0345561	5.10473e-05	0.0246475	0.00841994	0.00373987	0.003657	0.0108178
496			70.6532	245.05	0.00629039	0.0162927	0.0555988	0.0725459	0.00564474	0.0548448	0.0336601	0.0100471	0.0330754	0.00511131	0.0137442	0.0136124	0.256006	0.0290926	0.0452355	0.0231743	0.00926111	0.196645	0.209661	0.0527998	0.322808	0.026127	0.00194823	0.0097191	0.0197414	0.0104045	0.0229191	0.0166315	0.02768	0.0235593	0.187	0.017166	0.0115733	0.0359753	0.0136683	0.0259789	0.0120278	0.056917	0.0494801	0.0171171	0.0255454	0.0418648	0.0189337	0.0135614	0.0213873
497			70.6706	244.046	0.0151608	0.403126	1.9326	0.0165126	0.188015	1.73038	1.6976	4.49333e-05	1.21176	0.0136419	0.335316	0.240901	6.05807	1.08972	1.69627	9.64967e-05	0.186364	5.80147	4.2161	2.08889	8.54538	0.876196	0.0627944	0.123345	0.406409	0.0493251	4.54476e-05	0.613856	1.12097	0.238289	4.43039	0.451583	0.0868027	0.59097	0.164012	4.81403e-05	0.130586	2.0684	1.75316	5.10473e-05	0.000102707	1.54271	0.21172	6.33191e-05	5.36879e-05
498			70.6838	109.04	1.1637	1.23083	1.53135	2.0706	0.49548	1.69123	1.89279	3.88725	1.829	4.03604	2.37448	0.693798	0.206251	1.6281	1.29242	1.0712	2.38393	2.26065	2.72752	1.27425	0.787969	0.25866	1.59487	2.52177	0.239503	2.11826	1.71811	3.15673	2.43462	1.13221	2.32348	1.8626	0.759101	3.34682	2.03043	1.94026	1.66027	1.19835	2.2614	2.70989	2.01123	1.87409	1.74611	2.50853	1.30421
499			71.7838	137.94	2.99051	2.85912	2.52801	3.09655	2.67053	2.06703	2.35788	2.944	1.64664	2.91194	2.69929	3.03351	1.54538	1.08196	1.11865	2.77897	3.37165	1.9514	1.8237	1.68727	0.94456	2.4636	3.57603	3.09418	2.84306	1.66609	2.99571	3.24055	2.97791	2.92183	1.15255	2.7993	1.6119	4.68885	2.91294	2.98333	2.54457	1.42975	2.46951	2.55015	4.95897	2.74574	2.89462	3.79048	1.88684
500			71.8076	123.978	0.679654	0.275975	0.072224	0.345866	0.171858	0.667	0.223939	0.810841	0.329774	0.0738038	0.0439895	0.0360456	0.59238	2.48236	1.60977	0.127501	0.137171	1.12523	0.311748	0.403128	1.10517	0.115197	0.169156	0.131487	0.352014	0.44419	0.32258	5.28803e-05	0.176394	0.331766	4.43217e-05	0.265	0.651205	0.124183	0.0601366	0.206475	4.19331e-05	0.980224	0.378403	0.638491	0.260121	0.151849	0.233505	0.218989	0.377684
501			71.817	72.9921	0.176475	0.569773	0.785112	0.311853	0.567723	0.364219	0.243101	0.256415	0.332463	0.26028	0.235664	0.517018	0.61918	0.37004	0.150228	0.868154	0.260118	0.841112	0.375472	0.580979	0.883927	0.483469	0.342395	0.25883	0.226405	0.218786	0.195435	0.441904	0.360594	0.266142	0.384124	0.240896	0.214073	0.146675	0.228892	0.247741	0.196162	0.328565	0.531178	0.449462	0.510604	0.278589	0.247744	0.30762	0.446565
502			71.8196	106.04	1.78315	1.95298	2.28979	0.954996	0.748567	4.40323	5.46562	2.09908	2.81514	1.16813	2.55701	0.247784	1.08378	0.932715	1.35118	0.655148	1.02108	1.51309	1.27831	1.44134	1.22784	1.88339	2.00909	4.21317	1.53566	1.76319	1.67139	1.02757	1.2207	1.3227	1.64242	1.77049	2.06638	4.76891	2.02149	1.40964	1.53187	2.25651	1.49591	0.962463	1.31846	1.54769	1.36359	1.24419	1.09235
503			71.8617	71.0128	0.15161	0.698347	0.750881	0.285938	1.43912	0.55952	0.385628	0.528134	0.390993	0.265002	0.284886	1.22381	0.278796	0.269321	0.261328	0.380668	0.326574	1.28984	0.319026	0.354105	0.403397	0.67387	1.1603	0.255754	0.317384	0.172154	0.198023	0.538141	0.237334	0.746439	0.383583	0.253794	0.207679	0.483352	0.284163	0.41946	0.131975	0.391406	0.733688	0.321606	0.422853	0.244019	0.431438	0.187514	0.444579
504			72.9735	339.037	0.0688941	0.0275715	0.0086648	0.0102689	4.14577e-05	4.88902e-05	4.69274e-05	4.49333e-05	4.37874e-05	0.0794637	0.531	0.00183429	0.0022383	4.68336e-05	0.00197222	0.0783287	5.31606e-05	0.0897726	4.15662e-05	4.81026e-05	4.60599e-05	0.0513533	4.65748e-05	0.0016172	4.40292e-05	1.43777	0.280487	0.198839	0.0610468	4.81781e-05	4.43217e-05	4.60088e-05	0.0325649	0.85422	0.331231	0.51908	4.19331e-05	4.16457e-05	4.84341e-05	0.0464135	0.156085	4.46628e-05	3.87727	6.33191e-05	5.36879e-05
505			72.9756	126.03	0.458017	0.446169	0.442232	0.534042	0.419197	0.627237	0.52666	0.525819	0.461967	0.524791	0.477792	0.420489	0.511554	0.513552	0.52111	0.908863	0.574738	0.382955	0.312098	0.498876	0.416483	0.440696	0.510098	0.577114	0.432089	0.480798	0.53897	0.514789	0.564619	0.52389	0.39292	1.0722	0.490945	0.808812	0.528902	0.464814	0.489549	0.412013	0.369169	1.0217	1.06213	0.523757	0.571438	0.818841	0.889556
506			73.6804	317.102	0.0436374	0.00801954	0.00332092	0.00241034	0.0060745	0.0217518	0.0213993	0.00584324	0.017629	0.0171694	0.0458654	0.00978305	0.015153	0.0264907	0.00497839	0.034192	0.00265949	0.00235477	0.0130206	0.0118728	0.0061802	0.0236733	0.017255	0.0136891	0.0194856	0.0663219	0.0172326	0.0146758	0.0194095	0.024029	0.0312663	0.0193931	0.0202873	0.107656	0.0374848	0.0385396	0.0253878	0.0210964	0.0482208	0.0307066	0.0458204	0.0255294	0.0267572	0.0177264	0.0322228
507			74.1394	185.118	0.0827107	0.0519849	0.0623946	0.129532	0.058714	0.0551659	0.128344	0.1458	0.112697	0.0708056	0.091306	0.042571	0.0479955	0.0352223	0.0738665	0.150613	0.0679224	0.040762	0.079718	0.0927592	0.0578236	0.0411221	0.0441613	0.0483644	0.0470879	0.159924	0.0698508	0.0499511	0.10307	0.0513454	0.0649252	0.0481483	0.0688874	0.162607	0.081271	0.0798497	0.0756174	0.0481766	0.0715738	0.105948	0.139524	0.0638532	0.061555	0.160092	0.0546709
508			74.1432	171.102	0.349107	0.343705	0.547607	0.715392	0.355852	0.822637	1.13362	0.898997	0.584501	0.872479	0.830614	0.384712	0.32093	0.39336	0.553203	0.840426	0.411077	0.393448	0.413659	0.383448	0.438179	0.347192	0.298039	0.410374	0.481877	1.18113	0.9715	0.421582	0.800622	0.426808	0.660789	0.561581	0.94185	3.06526	0.860011	0.786044	0.811149	0.620443	0.493219	0.790205	1.39118	0.543362	0.605564	0.976547	0.826248
509			74.1788	213.15	0.0422106	0.0351421	0.0309015	0.0710041	0.0605396	0.132977	0.0776658	0.17618	0.0626234	0.0398421	0.0548919	0.0214659	0.0576207	0.0972518	0.0912049	0.115264	0.0817874	0.0368959	0.0702668	0.0420123	0.0163951	0.0331549	0.0281375	0.0442001	0.0547792	0.135224	0.0753768	0.0105452	0.0267102	0.0728746	0.0729082	0.0394273	0.135316	0.336642	0.102782	0.0233725	0.0888928	0.175273	0.072595	0.0751143	0.0757564	0.0475846	0.0270211	0.0769456	0.0444158
510			74.2065	281.249	43.6647	0.295319	0.278108	0.0606986	1.73639	3.0872	2.45433	2.62134	4.38604	2.22867	4.56055	2.16185	2.20692	0.013711	2.75676	0.111756	0.0365229	4.00623	1.41031	0.230991	1.80741	2.53227	1.4814	0.0347792	1.22668	1.19756	34.5032	0.0737493	0.0679451	0.517752	0.480332	66.7979	2.08075	14.1864	1.46745	4.38713	6.34635	4.38038	3.35379	0.252258	6.61132	1.469	0.578674	0.524046	0.244942
511			74.7339	112.009	0.288901	4.5531e-05	0.118329	0.0836417	4.14577e-05	0.070195	0.0657126	0.152758	0.207849	0.111092	0.187998	4.66206e-05	4.15964e-05	0.0295588	0.0654086	10.3171	0.0128446	0.0254902	0.111122	0.121583	4.60599e-05	0.0637589	0.107691	4.87288e-05	0.0484246	0.0291479	0.0980319	5.28803e-05	0.084372	4.81781e-05	0.108067	4.60088e-05	0.0950544	0.238263	0.0595441	0.154229	0.0961121	4.16457e-05	0.104785	0.149906	14.3297	0.0717812	0.132258	0.178226	0.321462
512			75.1966	83.0241	0.283627	0.344861	0.243571	0.31851	0.375707	1.33273	0.755289	0.47866	0.614497	0.557202	1.20081	0.347333	0.710298	0.495217	0.521712	0.349095	0.309853	0.349757	0.299572	0.464868	0.405206	0.291015	0.336706	0.427794	0.365166	1.14263	0.415119	0.47281	0.330215	0.45335	1.32474	0.563818	0.490057	0.890713	0.570922	0.357438	0.540209	0.737793	0.549171	0.366316	0.583782	0.43942	0.361434	0.368907	0.261778
513			75.2979	137.035	0.0860804	0.0804301	0.107974	0.0323563	0.0510614	0.0483799	0.628972	0.820103	0.118468	0.422989	1.15288	0.06888	0.217049	0.0363898	0.0324797	0.324015	0.0642122	0.0147315	0.0700863	0.139536	0.0348543	0.516562	0.19424	0.0419862	2.05665	0.549499	1.35698	0.709344	1.15298	0.93406	1.15761	2.22631	1.40378	5.45773	1.74372	1.25914	2.22399	1.41018	2.35374	0.752567	2.08654	1.13221	0.890963	0.188388	0.655878
514			75.3024	175.984	0.0287321	0.0974651	0.0771603	0.336572	0.0121845	0.0334609	0.159989	0.526396	0.156724	0.800604	0.148292	0.0834437	0.375093	0.0270087	0.369681	0.103775	0.0861242	0.0914849	0.329803	0.0435497	0.119072	0.0272894	0.0159404	0.0754337	0.0777164	0.143817	0.0734179	0.0576709	0.593508	0.235394	0.30749	0.319276	0.619713	0.294399	0.295328	0.0813085	0.168083	0.251457	0.121806	0.812516	0.0155773	0.224205	0.127578	0.546962	0.0574817
515			75.3112	114.019	0.0863766	0.148303	0.135097	0.097441	0.123289	0.141611	0.121215	0.141653	0.138558	0.16632	0.113867	0.100037	0.138939	0.110238	0.130147	2.19741	0.094851	0.0817439	0.119865	0.129857	0.131279	0.118015	0.118542	0.204158	0.111651	4.74629e-05	0.189414	0.120385	0.113399	0.194375	0.158899	0.147463	0.139899	0.266158	0.0743837	0.176285	0.176504	0.110396	0.149209	0.0888673	3.60572	0.163114	0.170914	0.16955	0.272487
516			75.312	159.029	2.1621	0.987883	0.456774	0.0627029	0.16231	0.0521071	4.70496	1.09266	0.426745	3.83945	2.26703	6.4786	0.133495	0.429569	0.104892	0.769113	0.0157853	0.966769	0.12989	1.45775	0.226422	3.74817	3.03652	5.09873	2.04716	0.790966	0.140065	5.0313	0.357823	4.49139	0.256644	0.134542	0.569786	12.7998	1.85787	0.805945	1.2092	0.0362308	1.28178	0.478222	3.81636	0.668606	1.20685	0.394633	0.885275
517			75.3311	233.031	0.10595	0.289162	0.921441	0.169009	0.911978	0.806975	0.650795	1.06187	0.941789	0.868819	0.702551	0.595228	0.844156	0.821451	1.18218	0.330261	0.105822	1.31461	0.0955671	1.19153	1.43573	0.637304	0.246474	0.348998	0.283922	0.109841	0.0998489	0.751162	0.343641	0.274397	0.413594	0.401704	0.470069	1.16402	0.472182	0.134104	0.300139	0.511582	0.259488	0.0723194	0.682238	0.280422	0.257528	0.0992866	0.0531564
518			75.3369	99.0078	0.635641	1.17326	1.03107	0.863545	1.62916	2.23254	1.66483	0.856532	1.33227	1.57165	0.826896	0.903539	0.744057	0.844609	0.979453	1.3113	0.856276	1.57289	0.66844	1.26177	1.89149	1.42744	0.972441	0.635615	0.807203	0.507259	0.570356	0.880242	0.748875	0.793294	1.13604	0.723201	0.654471	1.69629	0.738341	0.710047	0.556582	0.948543	1.09249	0.50032	2.05867	0.684771	0.63493	0.674142	0.567717
519			75.351	163.039	0.130281	0.18441	0.131989	1.15028	0.637872	2.79449	3.00125	0.207211	0.625985	0.212472	0.347109	0.164031	0.216295	0.40979	0.465339	0.329777	0.824105	0.216246	0.21854	0.517838	0.317139	0.170159	0.0763026	0.355871	0.145449	0.283686	0.392537	0.116243	0.381508	0.100188	0.233471	0.236579	0.257925	0.607558	0.0946005	0.515347	0.281872	0.192636	0.175895	0.247063	0.433487	0.118763	0.303774	1.10865	0.440285
520			75.4487	218.031	0.00823523	0.0115303	0.0618109	2.0431	0.0028385	0.0340154	0.0802726	0.0464139	0.022355	0.0122278	0.0108246	0.029578	0.270159	0.0743661	0.0106066	0.0265872	1.10683	0.0441203	0.450784	0.15308	0.141094	0.0586468	0.0248197	0.0115397	0.00917054	0.0182025	0.0296677	0.0295117	0.261188	0.00380884	0.0684563	0.00786763	0.00476489	0.00248905	0.00500581	0.0374763	0.0364999	0.0210101	0.0604561	0.0669206	0.00943886	0.0542976	0.00986839	0.541791	0.022774
521			75.6279	300.042	0.015205	0.0101562	0.000969281	0.0562314	0.0171437	0.778819	2.56591	0.0594681	0.00330479	0.00134335	0.0474113	0.00970669	0.0100866	0.0285231	0.342915	0.0563496	0.0153518	0.0259272	0.0275551	0.0153683	0.00415295	0.0105315	0.00300213	0.00219685	0.0456317	0.102853	0.245302	0.023009	0.0357607	0.0561552	0.439057	0.0659619	0.134069	0.143545	0.0455201	0.0454723	0.0599437	0.104895	0.0785065	0.0436897	0.0959006	0.0285576	0.093346	0.0923647	0.086105
522			75.7544	216.015	0.0417415	0.188291	0.204579	0.0773796	0.161808	0.164047	0.151435	0.266553	0.142077	0.447688	0.120415	0.140481	0.206407	0.118557	0.199355	0.108004	0.0259387	0.261541	0.039953	0.252395	0.280296	0.232606	0.083978	0.118538	0.0897757	0.041688	0.0389983	0.129753	0.138289	0.111795	0.0290913	0.0803402	0.0868196	0.493258	0.125793	0.0501948	0.0678126	0.130754	0.0350454	0.00268571	0.255472	0.0933724	0.116795	0.0410353	5.36879e-05
523			75.9061	212.076	0.00384315	0.00111928	0.0260751	0.00535472	0.000980481	0.0109786	0.0198147	0.0571603	0.00436214	0.0357065	0.0274395	4.66206e-05	0.00226073	0.00533778	0.00430397	0.021897	0.0110701	0.00119228	0.0106157	0.00415108	4.60599e-05	0.00178981	0.00205318	0.00472187	0.030767	0.0392366	0.0389654	0.0406263	0.0807825	0.0282349	0.238	0.050566	0.0893711	0.0886655	0.0323823	0.0280425	0.026048	0.0227775	0.0809347	0.127388	0.0273367	0.0370831	0.0780151	0.016702	0.078227
524			76.034	152.054	0.00312217	4.5531e-05	0.0697448	4.9747e-05	4.14577e-05	0.00329472	0.0549704	0.138599	4.37874e-05	0.113489	0.0697445	4.66206e-05	4.15964e-05	0.00752155	4.47863e-05	0.123687	0.0159158	4.05949e-05	0.139503	4.81026e-05	4.60599e-05	3.945e-05	4.65748e-05	4.87288e-05	0.0854903	0.108452	0.124731	0.0776856	0.147037	0.0978604	0.457917	0.119389	0.171579	0.213843	0.111518	0.0684012	0.0743597	0.0625518	0.245817	0.277808	0.0588718	0.101726	0.155763	0.39349	0.239164
525			76.2699	211.072	0.0928474	0.0186185	0.771217	0.107078	0.0208626	0.0734521	0.587318	1.46065	0.0190797	0.932759	0.751325	0.0484585	0.0262423	0.0834292	0.0337765	0.340117	0.201209	0.0207371	0.0586933	0.053952	0.013392	0.0333233	0.0377111	0.035236	0.923728	0.978336	1.24316	0.91417	1.68535	1.02241	3.7691	1.41463	1.85225	2.17453	1.0855	0.760037	0.806849	0.504739	2.12805	2.25014	0.80815	1.12194	1.80223	0.202235	1.8263
526			76.4477	207.993	0.0165455	0.00563189	0.00536144	0.0193638	0.0049161	0.0113667	0.042606	0.0303558	0.0280243	0.0900529	0.285072	0.0142331	0.0109122	0.0073862	0.00679189	0.111582	0.0353518	0.00209797	0.189704	0.0165822	0.00830169	0.00807516	0.0212093	0.0226935	0.0179779	0.0754732	0.0419276	0.0265443	0.471585	0.0177111	0.0209716	0.0357506	0.0376283	0.172744	0.0325508	0.512	0.0524901	0.021269	0.0301152	0.0790728	0.0380553	0.0256407	0.0910382	0.808386	0.0162083
527			76.4543	177.04	0.933411	1.85804	1.07436	0.511998	1.03644	0.392924	0.889088	1.68923	1.06894	1.74528	1.56419	1.49394	1.02147	0.432212	0.803956	17.1869	1.62787	1.70185	0.987089	1.2422	1.15575	1.07765	1.54194	1.31373	1.4833	1.41236	1.58248	2.2472	1.44306	1.36265	1.78438	1.28335	1.5799	1.84836	1.27031	1.68766	0.922679	1.05341	1.91442	1.4112	1.99795	1.92036	1.62807	1.53131	2.4413
528			76.4671	864.565	0.104139	0.266855	0.286637	0.0491051	0.0519775	0.0348339	0.0949042	0.139497	0.0989791	0.145499	0.326904	0.0369537	0.0724381	0.0333787	0.133251	1.07093	0.0397551	0.0570169	0.0679593	0.096932	0.0713692	0.125757	0.295981	0.128914	0.220117	0.460997	0.247666	0.549075	0.199731	0.409228	0.407476	0.533853	0.285175	0.640224	0.472023	0.380792	0.2211	0.081825	0.424987	0.23214	0.642778	0.345382	0.749511	0.501157	0.399406
529			76.4709	131.034	0.97111	1.65194	0.38084	0.0559951	0.367406	0.0861926	0.30178	0.966187	0.452225	0.929279	1.17804	0.521509	0.312548	0.0592815	0.312127	1.57771	1.17945	0.203333	0.807434	0.5177	0.0912041	0.478695	1.52075	0.93909	1.50585	1.40094	1.70808	2.42076	0.994075	1.2981	1.07574	1.05422	1.25539	1.51388	1.22047	1.94987	0.802445	0.201193	1.47125	1.35431	3.57203	1.48231	1.6857	1.38608	2.66416
530			76.4709	149.045	0.344064	0.61282	0.121058	0.062701	0.0728687	0.133382	0.250289	0.370763	0.0972105	0.402554	0.429788	0.164523	0.0725458	0.0503559	0.0957422	0.477581	0.478224	0.0437781	0.334912	0.156281	0.0526609	0.122332	0.626764	0.365683	0.544226	0.600645	0.784203	1.1388	0.45119	0.465015	0.422565	0.349224	0.498921	0.61647	0.443112	0.814764	0.358731	0.0590755	0.614867	0.580123	1.39357	0.610887	0.796462	0.590787	1.13948
531			76.4723	194.057	0.00617865	0.00526531	0.0484183	4.9747e-05	0.00733598	0.024422	0.013755	0.055906	0.00259689	0.0370376	0.0349826	0.0267701	0.00287263	0.00961105	0.102699	0.0219269	5.31606e-05	0.00151144	0.00116648	0.0387597	0.00934619	0.014775	0.0142912	0.026333	0.0332759	0.040518	0.0258621	0.0504631	0.0886052	0.0307219	4.43217e-05	0.0430609	0.0104421	0.0764081	0.0264239	0.018548	0.0408245	0.0206475	0.00944369	0.0137231	0.0405053	0.0374151	0.0231183	6.33191e-05	0.0148351
532			76.4726	145.013	0.501682	1.38812	1.36136	0.933392	1.10977	1.91056	1.85194	2.5264	1.43708	2.05694	1.17042	1.46908	1.7284	1.48947	1.41773	2.37176	0.714273	2.0051	0.980386	1.93156	2.76364	1.51008	0.971754	0.957535	1.13326	0.387742	0.362765	1.40006	1.23494	1.11769	1.68201	0.939851	0.939553	2.67222	1.20217	0.682756	0.719524	1.47827	1.50656	0.532681	2.67202	1.24028	0.753191	0.506779	0.357202
533			76.4747	87.0078	1.17189	1.56292	0.721464	0.866932	0.710482	0.537798	0.801735	1.73591	0.748287	1.2048	1.35638	1.05779	0.677526	0.614832	0.689274	2.48111	1.82038	0.642018	1.12819	0.86875	0.679404	0.831659	1.63741	1.18286	1.53972	1.51051	1.66769	2.4611	1.36399	1.37525	1.28855	1.17826	1.44084	2.08951	1.56382	1.9234	1.00548	0.546881	1.63636	1.42933	3.75919	1.66155	1.83673	1.86853	2.35661
534			76.5303	252.574	3.97662e-05	0.143146	0.00107191	4.9747e-05	0.00110927	4.88902e-05	0.163837	0.466093	1.49847	0.028478	0.682632	0.0388483	0.0130066	0.000832289	0.00646261	0.312333	0.00255271	0.142877	0.00439478	1.85273	4.60599e-05	0.0705423	0.0260333	0.00787854	0.707828	0.0627772	0.385809	0.116758	0.548683	0.466435	0.88273	13.4107	1.2277	0.45005	0.185617	0.425978	0.152978	0.611207	0.433356	0.187999	0.648051	0.545568	0.382221	0.0841186	0.164962
535			77.614	196.011	2.05163	2.04663	1.07527	0.715611	1.46469	0.880971	1.59291	3.04568	2.22065	2.25919	2.21583	1.41793	2.77283	1.51996	1.27727	5.57543	4.74546	1.39138	5.94729	5.21677	1.12581	1.22974	5.83951	2.0131	5.0351	4.20228	4.93826	3.89629	7.77926	2.52188	4.35648	2.24947	3.1871	3.02345	2.18356	6.1363	2.69078	1.59544	4.30956	6.0244	3.39563	3.01647	3.19778	11.4065	5.44041
536			77.6232	197.014	0.0428964	0.0316223	0.0127781	0.0160354	0.0201389	0.0147126	0.0139222	0.0905674	0.0383999	0.0344937	0.036933	0.0172783	0.0330441	0.0173055	0.0238079	0.0896086	0.0686623	0.0164543	0.080101	0.0608213	0.0185048	0.022686	0.0696189	0.0357433	0.0533095	0.106253	0.0873689	0.0590772	0.138389	0.039088	0.120942	0.0434083	0.0327095	0.0465957	0.0364944	0.0874449	0.0510725	0.0425547	0.0337482	0.0679411	0.0508229	0.051577	0.0452135	0.148093	0.0478252
537			77.9195	315.256	0.122632	0.0516862	0.0206636	0.0493871	0.0213771	0.0720416	1.60577	0.122285	0.0393652	0.115558	0.0809329	0.0134863	0.173543	0.00312178	0.0772043	0.0758565	0.0382317	0.0538909	0.0832867	0.026652	0.0125308	0.108584	0.0479273	0.0234943	0.182381	0.403198	0.529094	0.0397856	0.0728147	0.18402	0.151252	0.3313	0.106201	0.953537	0.276269	0.12841	0.565199	0.233008	0.102704	0.129069	0.116805	0.315637	0.160922	0.22552	0.0449095
538			78.3384	134.06	3.97662e-05	4.5531e-05	4.24652e-05	0.159163	0.0025255	4.88902e-05	0.00461808	0.00779616	0.00307665	4.42259e-05	0.0434923	4.66206e-05	4.15964e-05	0.0914883	0.00806845	0.173842	0.00527071	4.05949e-05	0.0811758	0.245146	0.0669139	0.0623681	0.00365726	4.87288e-05	4.40292e-05	0.0367002	0.521709	0.039227	0.183804	4.81781e-05	0.120228	0.0463812	0.0123788	0.0170214	0.0213879	0.17261	0.0160542	0.00484339	0.0138444	0.656611	0.000102707	0.0188062	0.115095	1.1178	0.84094
539			78.7699	241.005	0.00994805	0.0396456	0.0223652	0.0156576	0.0329132	0.0357395	0.0355615	0.0268248	0.0203015	0.0425778	0.0754739	0.0275777	0.0230794	0.0357985	0.0330748	0.0366094	0.00627211	0.0490845	0.0105538	0.0357649	0.0604413	0.0264847	0.0149268	0.0249902	0.0740466	0.0976989	0.122067	0.0591196	0.0771562	0.0713755	0.0749501	0.108013	0.0190498	0.15324	0.0912682	0.19165	0.0306207	0.0468275	0.25552	0.00620659	0.0626059	0.10475	0.142832	0.293735	0.162365
540			79.3355	124.97	0.572335	0.242372	0.0904943	0.402957	0.145277	0.699896	0.238583	1.01481	0.325911	0.147913	0.0879583	0.670597	1.30891	2.50838	4.5771	0.275689	0.336701	1.28871	0.17515	0.569297	1.45133	0.122702	0.249253	0.0463099	1.61806	0.265407	0.271121	0.518729	0.132586	0.268256	0.192215	0.370559	2.62252	0.510123	0.189761	0.563048	0.128431	2.81675	0.220535	0.363677	0.375832	0.0911545	0.170562	0.291464	0.143755
541			79.9016	119.975	3.1358	4.87866	2.5318	1.98288	3.03269	3.13174	4.41914	2.01123	1.54873	1.1441	1.0913	12.5512	3.33993	3.64998	6.58102	0.879265	2.38692	5.12751	1.55085	2.73634	15.0797	1.48684	1.52573	3.78612	7.9971	5.53175	2.89794	14.8692	1.35648	7.09405	2.54835	7.65163	6.5663	9.13693	8.70824	1.31261	4.29236	8.36331	3.61331	1.87513	2.60253	16.7936	9.54912	2.46222	1.04239
542			79.9047	122.974	56.8844	19.6766	6.37064	20.464	8.70879	54.1962	17.9086	52.2342	13.0016	4.23454	8.68736	10.3543	28.3791	39.3087	48.7061	2.98874	12.7048	61.9015	9.23021	54.6649	67.1615	5.5567	13.6381	10.5865	21.2868	34.4547	21.2919	11.3928	7.29672	12.8333	11.06	17.8484	24.0746	12.8467	10.5723	9.03168	9.80522	45.0879	13.0592	14.8121	7.70404	12.6307	11.1924	13.6515	8.61334
543			79.9052	945.603	0.0191715	4.5531e-05	0.0146036	4.9747e-05	0.0106627	0.00149389	0.0286728	0.0147113	0.0080841	0.0141109	0.0285394	0.00594572	0.013484	0.00962588	4.47863e-05	0.0107792	5.31606e-05	0.00188992	0.0115878	0.00337423	4.60599e-05	0.00284308	0.0181601	4.87288e-05	0.00377216	0.0223019	0.0206209	0.00303464	0.00326652	0.0144486	0.0158438	0.025202	0.0150578	0.0292734	0.00998068	0.0267025	0.0114896	0.00695745	0.0257054	0.0143339	0.01344	0.00583625	0.0103802	0.0141367	0.00778004
544			80.1582	230.123	0.0115426	0.0286539	0.00933167	0.00808063	0.00407385	0.0379439	0.00551484	0.00914691	0.00814182	0.00512605	0.0322357	0.00363661	0.000907808	0.0169761	0.0189231	0.0428252	0.00725512	0.012724	0.0161676	0.0279929	0.00396215	0.00368548	0.00372494	0.00557141	0.00718904	0.0344042	0.0329569	0.00949485	0.0304566	0.0254365	0.0121637	0.015882	0.0202265	0.0237497	0.009113	0.0427969	0.0144363	0.0281996	0.00889763	0.0265006	0.0710201	0.00897864	0.0296462	0.0563857	0.0421234
545			80.4286	166.025	0.0323556	0.0531393	0.00792467	0.0216677	0.0204225	0.0307703	0.105196	0.0717707	0.0335155	0.149893	0.0855792	0.0130792	0.038154	0.0183676	0.0275326	0.129033	0.0402717	0.021283	0.0675345	0.0560243	0.0191876	0.0329298	0.0853766	4.87288e-05	0.0751889	0.102791	0.0916151	0.0449398	0.155237	0.0626413	0.0618779	0.0930559	0.290365	0.162617	0.0644904	0.0964081	0.148721	0.0801021	0.126236	0.0570107	0.149858	0.0766982	0.0715001	0.0956151	0.0753697
546			80.4552	193.023	0.072126	0.0568261	0.0338134	0.0724234	0.0671648	0.0726477	0.0838547	0.0696074	0.0651869	0.0936436	0.0432403	0.0747985	0.070938	0.0544171	0.0665383	1.66367	0.0800722	0.0528764	0.112929	0.0774872	0.120296	0.0493172	0.0567999	0.085058	0.0451738	0.0619435	0.0867532	0.0367743	0.054446	0.0469694	0.0770655	0.0216237	0.074007	0.101576	0.0554745	0.0730289	0.0493326	0.0672599	0.0832626	0.137915	0.071459	0.0580005	0.0536748	0.0597993	0.116672
547			80.5218	88.003	0.713712	0.403636	0.542818	0.301209	0.270012	0.486244	0.247334	2.03298	0.434948	0.905569	0.623048	0.883607	0.552213	1.87171	2.31737	0.220401	0.548884	0.661081	0.293943	0.469938	0.63133	0.305608	0.37593	0.660041	0.739358	1.05212	2.56354	0.720994	0.758203	0.938273	0.631289	0.441714	0.838781	0.773533	0.585366	0.576326	0.833385	0.373079	0.846244	0.706928	0.603721	0.667868	0.570075	0.963068	0.432976
548			81.0276	918.584	0.0468801	0.0317563	0.0335746	0.0405084	0.0273159	0.0630401	0.0566904	0.0174035	0.0593342	0.0268276	0.061785	0.021948	0.0487027	0.0571656	0.0421834	0.0298384	0.0378374	0.0222955	0.0346777	0.0511596	0.0265461	0.0270119	0.0495484	0.0466911	0.0242177	0.0372233	0.0390049	0.0141799	0.0510995	0.0288457	0.0489786	0.0502662	0.0555459	0.060592	0.0353288	0.053259	0.0263424	0.0745028	0.0797323	0.0680663	0.0284486	0.0465267	0.0529979	0.0436304	0.0336865
549			81.0281	920.601	0.100193	0.0988176	0.0267182	0.0673148	0.065996	0.107459	0.102266	0.150167	0.0874821	0.0376167	0.0950034	0.0521293	0.0491688	0.145752	0.0410591	0.0413073	0.082861	0.0372637	0.094839	0.0877385	0.0274978	0.0307973	0.07307	0.119765	0.0415202	0.067471	0.063129	0.0145629	0.0925436	0.0518871	0.0617359	0.0604499	0.0542728	0.0739151	0.0306633	0.0865489	0.080643	0.0787342	0.116765	0.127188	0.0483875	0.0353262	0.0490669	0.0677365	0.0680914
550			81.0282	245.03	0.35927	0.14705	0.0983602	0.232502	0.216833	0.356398	0.528416	0.469049	0.212614	0.343264	0.217182	0.258589	0.318211	0.433473	0.25304	0.0876016	0.242554	0.176489	0.516638	0.245469	0.449159	0.129707	0.301576	0.409916	0.092557	0.216048	0.238596	0.047399	0.234644	0.135352	0.359883	0.230339	0.260408	0.643802	0.152309	0.294596	0.255701	0.318453	0.397462	0.66234	0.161793	0.209331	0.203371	0.185662	0.41665
551			81.0282	893.574	0.0341894	0.0528541	0.0315381	0.0380723	0.018553	0.0477736	0.0317556	0.0456704	0.0425692	0.0379539	0.0580989	0.0176426	0.0444712	0.0403084	0.038349	0.112459	0.0425146	0.0225228	0.0325384	0.0760814	0.0193633	0.0302191	0.0727443	0.117865	0.0450535	0.0730962	0.0386419	0.0434571	0.120211	0.0538535	0.0637731	0.0681146	0.0603024	0.0578491	0.0455687	0.0473837	0.0822438	0.06831	0.0977853	0.0743626	0.081504	0.0508933	0.0668853	0.0589257	0.0898164
552			81.029	916.57	0.0863964	0.0425489	0.0931153	0.0233291	0.0324166	0.0386596	0.115077	0.117297	0.0441757	0.0824205	0.143566	0.0216159	0.0371215	0.0231073	0.0285783	0.0683994	0.0195128	0.0312327	0.0434929	0.02511	0.0585663	0.0410254	0.103586	0.0720802	0.0663176	0.149171	0.101702	0.0463881	0.0865987	0.103389	0.147605	0.241725	0.145167	0.309728	0.124679	0.13518	0.100415	0.0700268	0.166757	0.0921886	0.0803076	0.107921	0.093712	0.137702	0.10652
553			81.0293	111.019	167.504	93.2527	83.5177	103.536	124.437	249.171	313.09	223.061	117.909	104.449	172.789	125.953	124.908	209.329	100.827	58.1513	113.553	99.5629	110.589	117.154	138.164	86.6689	149.871	151.686	60.2884	171.377	92.3817	36.5818	138.867	84.1724	149.876	158.709	152.288	280.559	102.758	144.479	174.853	230.349	170.19	148.934	92.0885	107.618	140.132	127.157	136.931
554			81.0293	112.022	9.2584	5.09283	4.54652	5.6997	6.8389	13.9124	17.8257	12.0687	6.66299	5.7366	9.34077	6.77023	6.85534	11.4818	5.77935	10.9932	6.20396	5.38576	6.10929	6.36868	7.59352	4.74687	8.40074	8.53127	3.72626	9.64712	5.01876	2.2066	7.45634	5.15948	8.23366	9.22019	8.12788	15.6264	5.92076	7.91452	9.71306	12.8675	9.21396	8.60517	15.1535	5.93982	8.43831	7.45658	7.74167
555			81.0293	944.6	0.0345569	0.011127	0.0272006	0.00314453	0.0069983	0.019541	0.0518298	0.0387352	0.014969	0.0266555	0.0411164	0.00150849	0.0152113	0.0222882	4.47863e-05	0.0196355	0.00910951	0.00755473	0.0177682	0.00767497	0.00643548	0.0104049	0.0241782	0.00379155	0.0136304	0.0412455	0.0348108	0.0102368	0.00985721	0.0198651	0.0245933	0.052668	0.0254172	0.0514396	0.0213695	0.0356014	0.0284624	0.0159599	0.0301942	0.0351163	0.0198989	0.0226102	0.0231909	0.024592	0.0206775
556			81.0295	917.573	0.054531	0.0256052	0.0399139	0.00945786	0.0207531	0.0228508	0.0593043	0.0663303	0.0180555	0.0518343	0.0861161	0.0118298	0.0247451	0.0159456	0.0129558	0.0439289	0.0066147	0.015785	0.0209198	0.0194428	0.0313615	0.0298073	0.072738	0.0383503	0.0404599	0.0943793	0.0588636	0.0257974	0.0394288	0.0681677	0.0962809	0.13189	0.0898324	0.176061	0.073209	0.0785746	0.0587879	0.0367055	0.101606	0.059221	0.0533711	0.0704101	0.0577247	0.0404789	0.0608086
557			81.03	124.014	0.292478	0.204236	0.0427337	0.130133	0.0910728	0.312941	0.304506	0.48657	0.222842	0.384623	0.574938	0.0498113	0.421173	0.461204	0.58321	0.253775	0.206481	0.538048	0.297968	0.252941	1.02618	0.105723	0.443262	0.0858483	0.372388	0.503924	0.487281	0.147894	0.609122	0.218907	0.309943	0.407882	0.202249	0.724196	0.344147	0.640695	0.514294	0.641393	0.537885	0.62034	0.171575	0.402612	0.329565	0.724571	0.566779
558			81.0312	892.571	0.0691682	0.109672	0.0573186	0.0896368	0.0470118	0.0836285	0.0933218	0.095313	0.069855	0.074508	0.106187	0.030086	0.0778444	0.071359	0.0662009	0.186312	0.0640081	0.0481639	0.0422832	0.132926	0.037468	0.0664796	0.146449	0.203433	0.077669	0.148834	0.0838554	0.0754541	0.235442	0.0951506	0.136814	0.0845299	0.133699	0.137261	0.092377	0.126987	0.155061	0.144729	0.237056	0.137462	0.129368	0.104775	0.114461	0.133164	0.136014
559			81.0324	921.604	0.0422406	0.0524605	0.0151193	0.0331678	0.0305768	0.0449255	0.0676829	0.0616166	0.0368187	0.0168667	0.0470618	0.0238736	0.028317	0.0774825	0.0213551	0.029041	0.0217258	0.0193867	0.0408177	0.0443469	0.0148332	0.0202347	0.0393846	0.0614077	0.0239048	0.0301877	0.0279512	0.00772816	0.045762	0.0254613	0.0299178	0.0248862	0.0374779	0.0301676	0.0143972	0.039373	0.0418027	0.0446799	0.0686691	0.0565331	0.0262805	0.0166717	0.0207581	0.0284856	0.0405151
560			81.0329	110.688	0.0408917	0.0253759	0.0209628	0.0259661	0.0303502	0.0892037	0.115615	0.0651891	0.0257876	0.0306475	0.0556701	0.0136891	0.0448204	0.0789778	0.0294671	0.00568721	0.035585	0.0221749	0.0337	0.0310381	0.018792	0.02543	0.0437407	0.0474117	0.012988	0.0332089	0.0280911	0.00788291	0.0310777	0.0298266	0.0350415	0.0458987	0.0403916	0.057023	0.031388	0.0510836	0.0534103	0.0634542	0.0474916	0.0263806	0.0143069	0.0371292	0.04998	0.0464375	0.0270851
561			81.0329	111.351	0.0355056	0.0343416	0.0303789	0.0352965	0.0330496	0.0960863	0.0965088	0.0813	0.0189448	0.0303142	0.0578926	0.0312978	0.0447244	0.0683782	0.0373052	0.0197653	0.0333405	0.0276882	0.0388831	0.0438027	0.0296338	0.0345562	0.0578418	0.0518017	0.0177201	0.0519425	0.0322509	0.0122306	0.0374682	0.0336455	0.039516	0.0533625	0.0550092	0.0609695	0.0203426	0.0550009	0.0743799	0.0710163	0.0245066	0.0480533	0.0172478	0.0374146	0.0593946	0.0458044	0.0281759
562			81.0345	289.07	0.0716426	0.0442177	0.0118715	0.00384561	0.0261012	0.00527007	0.020734	0.0445232	0.02328	0.0438396	0.0827281	4.66206e-05	0.0123459	0.00768592	0.0194906	0.0342765	0.0696542	0.00783706	0.0731648	0.025675	0.00263144	0.016062	0.086988	0.0592381	0.0530581	0.0991232	0.0773431	0.0487513	0.0710315	0.0561505	0.0555938	0.0646773	0.078902	0.0897394	0.0671201	0.10268	0.0619695	0.0217689	0.135239	0.0986903	0.0958207	0.0698675	0.104834	0.0583967	0.196809
563			81.0373	293.632	0.0111462	0.00567356	0.648164	4.9747e-05	0.0191081	4.88902e-05	0.0134722	0.00558512	0.152937	0.0836706	0.0112508	1.08571	0.0108342	4.68336e-05	0.134139	0.00615708	5.31606e-05	0.0399699	0.00300793	0.202605	4.60599e-05	0.0613496	0.0395321	0.0859707	0.0339411	0.0152557	0.00426184	0.0415806	0.00153683	0.00898476	0.0197427	0.0354353	0.0211766	0.0764825	0.0410457	0.0116691	0.0332278	0.0315889	0.0260508	0.0150743	0.00749629	0.0287196	0.00714281	0.024562	0.0810725
564			81.1137	142.998	1.18731	3.66359	2.0755	1.36187	4.15668	4.06427	3.70402	3.89434	3.42925	4.161	2.78783	2.3676	3.16713	2.88933	3.269	2.98748	0.897108	10.6981	1.40281	4.03831	4.0076	2.5591	2.35769	2.14768	2.80806	0.824018	0.806337	4.52832	1.74791	2.8688	4.31916	1.99301	2.17324	7.47895	2.73653	1.536	1.42121	2.79616	2.89111	0.694488	6.04797	2.62238	1.6949	0.788464	0.732952
565			82.1772	113.023	6.94258	7.0882	3.36723	0.524713	3.03909	1.12796	2.4232	3.23439	3.43583	5.08669	6.86989	1.62238	2.86007	0.989063	3.4829	66.0341	7.48633	2.29517	6.66637	1.63852	0.707653	2.99403	8.02364	6.04968	7.18697	3.85161	7.8821	13.0352	5.14389	6.63004	7.64151	1.91085	3.29822	10.3672	2.26349	4.17367	5.91027	1.03848	9.19572	3.38939	107.313	3.54849	4.18039	3.4763	23.4896
566			82.736	286.624	0.00732731	0.00754215	0.606883	4.9747e-05	0.0269654	4.88902e-05	0.0137471	0.00820098	0.144029	0.0786548	0.0182248	2.23381	0.0106825	4.68336e-05	0.0875297	0.00238546	0.00121263	0.0246718	0.0201443	0.120931	4.60599e-05	0.0484422	0.0226193	1.93854	0.0314711	0.0286899	0.00213513	0.0394261	0.00349554	0.00129518	0.0134707	0.0307068	0.0244712	0.07447	0.019864	0.0062284	0.0261854	0.0234083	0.0297914	0.0179293	0.0221308	0.0176083	0.0110407	0.0245418	0.0594997
567			83.3099	280.623	0.0362159	0.205258	0.608412	0.00224818	4.14577e-05	4.88902e-05	0.0746603	0.0426022	2.45363	8.92736	0.0681735	4.58765	0.0605104	0.0360571	2.5626	0.0240789	0.00667096	0.203714	0.0238752	12.4584	0.181109	0.707128	0.99298	0.0584059	0.100846	0.454655	0.244549	0.242272	0.0355078	0.0210228	0.0639573	0.11038	0.119258	2.90798	0.341417	0.0668792	1.2785	0.0708647	1.2799	0.0406443	0.0418206	0.0438262	0.0882191	0.0871641	1.7059
568			83.3173	540.331	0.000932857	0.0223781	0.0284028	4.9747e-05	0.0116616	4.88902e-05	4.69274e-05	0.0100653	0.0371849	0.641924	0.025474	0.0126307	0.141994	0.00106359	0.0162726	9.64967e-05	5.31606e-05	0.0135055	0.0448285	0.117016	4.60599e-05	0.00851829	0.00324632	0.0148032	0.00333377	0.00842378	0.00108717	0.0122374	0.0119215	0.00663799	0.00897545	0.00991875	0.0118374	0.0850982	0.0316215	0.041111	0.00963423	0.402255	0.00944336	5.10473e-05	0.0170454	0.00855912	0.00451472	0.00877942	0.0353571
569			84.115	274.005	0.003602	0.00342007	0.00319416	0.00460506	4.14577e-05	0.00135173	0.00132961	4.49333e-05	0.00101446	4.42259e-05	0.0101913	4.66206e-05	0.00803979	0.000958811	0.00327267	0.0191602	5.31606e-05	0.00893429	0.00201747	4.81026e-05	0.00643032	0.00101211	4.65748e-05	0.00227484	4.40292e-05	0.00845324	0.0039526	5.28803e-05	0.00113175	0.00269014	0.0104204	0.00198532	0.00108067	0.0379519	0.00981613	0.00167271	0.0234765	0.0093804	0.00689283	5.10473e-05	0.0897722	0.0588655	0.0156682	0.00542317	5.36879e-05
570			84.2567	96.0081	0.206174	0.396347	0.35682	0.360622	0.274772	0.198926	0.443289	0.236652	0.405449	0.366096	0.327534	1.19581	0.508496	0.377382	0.344585	0.187166	0.38681	0.548182	0.1423	0.288756	0.615734	0.538749	0.453279	0.455697	0.457875	0.669175	0.826165	0.75893	0.608358	2.79107	0.145404	2.50892	0.58894	1.73711	2.57025	0.372527	0.17734	2.16758	0.301986	0.122944	0.89487	0.816346	0.542638	0.92678	0.115267
571			84.4008	214.08	0.187276	0.0313846	0.135662	0.0278035	4.14577e-05	0.00493153	0.00104576	0.0136916	0.00629377	0.227712	1.10537	4.66206e-05	4.15964e-05	0.000810769	0.00351292	0.185291	5.31606e-05	0.109676	0.00359634	0.0128197	4.60599e-05	0.05678	4.65748e-05	4.87288e-05	4.40292e-05	0.463665	0.269509	0.0941354	0.129533	4.81781e-05	4.43217e-05	4.60088e-05	0.0346721	0.458341	0.102289	0.975804	4.19331e-05	4.16457e-05	4.84341e-05	0.0529487	0.0749167	4.46628e-05	1.29659	0.0158136	5.36879e-05
572			84.4655	295.044	0.00892398	0.0191081	0.00478232	0.0457941	0.0248483	0.0437741	0.0203623	0.0176445	0.0234754	0.025203	0.00831768	0.0137743	0.055998	0.0435419	0.0148293	0.0536178	0.0190417	0.0923729	0.156216	0.0620292	0.0709059	0.0488069	0.0105782	0.0153751	0.0197203	0.0130132	0.015086	0.0382626	0.0439512	0.0184822	0.0276342	0.00809519	0.01077	0.0139649	0.00555892	0.0249747	0.00830186	0.0255334	0.0748883	0.00815542	0.046319	0.0446483	0.0136406	0.0364517	0.0136118
573			85.5885	161.008	0.10103	2.02098	3.53177	0.101789	3.23426	0.545918	0.215383	0.202211	1.35469	0.298962	0.177697	7.85292	0.408117	0.321005	0.238106	0.190079	0.230972	2.83674	0.096348	0.64642	1.84592	3.02239	1.09392	0.389712	0.452722	0.0794773	0.0585382	1.63421	0.14742	1.02433	0.152893	0.37005	0.137391	0.54738	0.400419	0.0991286	0.0955074	1.65082	0.376787	0.0730137	0.261773	0.162964	0.128126	0.0836837	0.0491457
574			85.6031	126.03	0.429891	0.473207	0.408561	0.493318	0.377407	0.522171	0.589423	0.474499	0.400061	0.574312	0.453573	0.338271	0.423799	0.481399	0.468314	0.803203	0.667808	0.399908	0.370455	0.517405	0.435718	0.369406	0.488312	0.497017	0.450689	0.46087	0.471704	0.535086	0.480778	0.467818	0.367215	0.544658	0.447145	0.846848	0.468057	0.509059	0.439304	0.409177	0.45532	0.460262	0.981362	0.451931	0.547871	0.643759	0.362521
575			85.6147	279.234	0.0746741	0.365128	0.0724015	0.086385	0.128887	0.415968	1.14015	0.331615	0.312523	0.376447	2.3398	0.185626	0.117005	0.0772525	0.112914	0.289722	0.0845365	0.365473	0.253343	0.156795	0.205118	0.410829	0.13943	0.0770499	1.24598	0.557714	0.30999	0.133126	0.0864454	0.545724	0.297195	0.816424	1.01277	12.0913	1.04973	0.77568	0.503335	0.481414	0.256555	0.0829685	2.14085	0.266711	0.473724	0.325309	0.192048
576			85.6225	205.035	0.0947573	0.925198	0.883756	0.196012	1.55983	1.63379	0.991422	0.818275	1.17546	1.43685	0.944928	0.734557	0.641988	0.548361	0.787513	1.41493	0.0916062	3.11813	0.24039	1.06354	1.3045	0.908912	0.534708	0.845911	1.96577	0.139283	0.100126	2.61255	0.46072	0.31304	1.16787	0.290835	0.387259	2.62507	0.699748	0.275519	0.293101	0.868098	0.874031	0.067627	0.775569	0.665679	0.104346	0.101924	0.12431
577			85.6229	71.0128	0.405892	1.17248	1.04016	0.0827023	1.02867	0.299591	0.241406	0.509493	0.5604	0.582697	0.584289	1.58449	0.276652	0.207475	0.298403	0.627703	0.563354	0.906801	0.462735	0.456647	0.675119	0.967629	0.943825	0.560653	0.785495	0.607893	0.503059	1.29896	0.589751	0.822887	0.669011	0.485498	0.551152	0.894343	0.578265	0.757663	0.305306	0.543025	0.82343	0.631911	1.14163	0.602064	0.683781	0.350198	1.48765
578			85.6522	168.041	0.0278195	0.0445217	0.0194183	0.0309297	0.0279518	0.030501	0.0691424	0.0993636	0.0777788	0.106885	0.125866	0.0374008	0.0441557	0.0376937	0.0345615	0.122502	0.0971053	0.034083	0.121357	0.090443	0.0265218	0.0326616	0.109353	0.0253128	0.108209	0.108044	0.138192	0.0442594	0.240799	0.0617431	0.0837066	0.0680222	0.144235	0.160855	0.0785143	0.173767	0.149054	0.0511429	0.113737	0.207402	0.0889281	0.0970179	0.103927	0.250601	0.149388
579			85.7706	195.077	0.00308899	0.0247987	0.0106895	0.0010086	0.00292663	0.00542076	0.0057931	0.0345739	0.00226776	0.00874292	0.0401822	0.0735096	0.00335292	4.68336e-05	0.00409804	0.0133735	0.00481452	0.00234172	0.00891301	0.0134532	0.00401302	0.0022815	0.0166426	0.00483963	0.122296	0.0593021	4.54476e-05	0.0309226	0.0216115	0.0231966	0.00665117	0.0260025	0.0827279	0.0985188	0.0285431	4.81403e-05	0.116621	0.00570519	0.0363124	0.00864441	0.03551	0.00755446	4.91703e-05	6.33191e-05	0.027831
580			86.0388	211.047	0.0593914	0.0841992	0.0347385	0.0347508	0.0480072	0.0489896	0.0279754	0.198548	0.14437	0.217508	0.275889	0.0559874	0.090532	0.0377285	0.0390545	0.263037	0.196483	0.0415063	0.257824	0.18075	0.0267702	0.0570062	0.223932	0.0503213	0.201112	0.219827	0.342094	0.0693736	0.691425	0.103817	0.153892	0.155604	0.308522	0.307714	0.132934	0.459096	0.346405	0.101194	0.253105	0.441294	0.130206	0.182502	0.195093	0.66443	0.414372
581			86.7492	280.117	0.0417886	0.0259126	1.43522	0.0015507	0.0304718	0.00282154	0.081545	0.126829	6.54069	2.08802	0.999531	9.23054	0.260995	0.00566861	13.4122	0.163672	0.0394809	0.124356	0.0788069	28.1353	0.298963	0.146027	0.147166	0.204496	0.325132	0.146232	0.118082	0.298271	0.125277	0.154724	0.206333	0.165945	0.46572	1.10894	0.322241	0.75467	0.240476	1.27137	0.324152	0.217284	0.407703	0.541347	0.121892	0.403376	7.17725
582			86.7494	142.014	1.14091	1.91141	2.88314	4.49827	1.83296	3.81728	2.39166	1.42893	2.44871	1.43821	1.47462	2.66565	5.33114	4.48836	1.19211	4.81004	1.24979	8.82606	6.8598	8.45269	6.81588	5.98143	1.89171	1.14008	1.36222	1.61821	1.28507	2.65588	4.01679	2.26398	4.20053	1.13085	0.714481	1.05954	0.579632	2.59514	1.11659	2.31766	6.83505	0.475091	2.76423	4.57065	0.97848	3.79216	1.17344
583			86.7512	166.05	0.0420505	0.292767	0.0945217	0.195616	0.106053	0.382945	0.386146	1.95775	0.302788	1.48018	1.46282	0.257224	0.0302266	0.202092	0.200183	1.16121	0.029381	0.0503524	0.0824261	0.0852981	0.0448892	0.0478054	0.0790755	0.0999802	0.343942	0.539084	0.479768	0.0862133	1.29714	0.39133	0.502572	0.21934	2.44777	2.00985	0.237796	0.60667	0.778044	0.349739	0.336157	1.06329	1.52705	0.301566	0.387722	0.329342	0.282797
584			86.7561	279.615	0.194295	0.225409	7.71704	0.0172822	0.178996	0.0361334	0.423629	0.571167	29.4686	9.05474	5.44821	34.7245	1.0161	0.0385155	47.8918	1.02084	0.154709	0.813387	0.547992	93.674	1.0522	1.06141	0.767405	0.743099	3.23602	0.950156	0.939178	2.46902	0.603286	1.16197	1.46714	1.21332	3.26908	8.15792	2.46011	4.26538	1.25001	8.27656	2.27737	1.78123	2.39216	3.91569	0.79766	2.9766	26.0543
585			86.7695	109.988	0.0533087	0.0613193	0.0869038	0.0911247	0.0592977	0.091567	0.0854015	0.0505317	0.0686503	0.0843002	0.0541496	0.0685614	0.188496	0.0678313	0.0339601	0.109081	0.0467082	0.213123	0.284965	0.234179	0.255492	0.122336	0.0737641	0.0790249	0.0366136	0.0546682	0.0628598	0.0842856	0.110655	0.0770968	0.104233	0.0554563	0.0494651	0.107176	0.0562782	0.0413184	0.0708368	0.0728304	0.265777	0.0359977	0.1277	0.0735001	0.0653416	0.106147	0.0447957
586			86.7741	177.04	2.55728	4.36124	2.53789	0.278676	1.78949	0.410189	1.08506	6.06794	1.96573	3.08778	2.95724	2.48656	1.16282	0.277751	1.62034	2.64813	3.31299	2.33462	5.42449	3.8441	0.673059	1.91375	4.29791	2.59999	3.2652	3.38763	3.07416	5.40868	2.53731	3.72013	3.96796	2.26145	2.94418	3.96799	2.63691	4.17008	1.79729	1.22964	4.22482	7.48836	22.5528	3.90448	5.30518	2.49334	7.92626
587			86.7993	148.039	0.581052	0.587465	0.149177	0.725834	0.287513	2.06005	1.97945	0.258032	0.670812	0.727093	0.571227	0.285267	0.260197	0.89381	0.64215	1.15253	0.233358	0.416905	0.344334	0.294081	0.444156	0.303331	0.214788	0.588464	0.499846	0.757926	0.603854	0.185681	0.282262	0.730899	0.98994	0.873831	0.711456	1.8894	0.819327	0.237578	0.708026	0.917283	0.67564	0.541539	0.822071	0.879118	0.442697	0.248906	0.155947
588			87.0737	232.047	0.00872623	0.0200451	0.0298551	0.0525323	0.0215809	0.0248823	0.0292954	0.0124932	0.0302309	0.0233593	0.0175623	0.0268355	0.0603692	0.038001	0.0160297	0.0640641	0.0200143	0.0681465	0.103047	0.0980177	0.143152	0.0499161	0.0203881	0.0129082	0.024965	0.0182101	0.0144183	0.0368504	0.0610622	0.0211084	0.0339368	0.0115163	0.0128291	0.0245316	0.0136139	0.0216945	0.0169284	0.0192067	0.0762846	0.00380956	0.0474249	0.0369521	0.0167442	0.0403104	0.0144512
589			87.8679	201.15	0.0166613	0.0230077	0.0187802	0.0221693	0.0165975	0.0366075	0.0334218	0.0339948	0.0245471	0.0140733	0.0372401	0.0105336	0.0109315	0.00944454	0.0101519	0.0362636	0.0290214	0.0129837	0.0167384	0.0140794	0.00542455	0.011541	0.0180725	0.0201019	0.0122855	0.0600942	0.0356926	0.0160101	0.0160272	0.0166217	0.0188022	0.0121921	0.0264583	0.0585914	0.0342719	0.024309	0.0193406	0.0196667	0.0210815	0.0290595	0.0524755	0.0217831	0.0276406	0.0566862	0.0173894
590			87.9625	178.05	0.0444807	0.130881	0.0506524	0.210904	0.0571473	0.0270084	2.24351	0.0521451	0.0474868	0.074995	0.153033	0.0660469	0.0336	0.107635	0.0448957	0.356487	0.0763551	0.0527888	0.201845	0.216921	0.212103	0.107247	0.0765194	0.0643955	0.0596906	0.124312	0.578132	0.150757	0.16905	0.102297	0.129868	0.101205	0.0760373	0.0999718	0.0850333	0.236767	0.0901499	0.041078	0.138558	0.684723	0.163932	0.0681962	0.239959	1.46979	1.07818
591			88.1159	189.004	0.0949059	3.75815	2.62119	0.970837	5.56838	1.08214	0.520947	0.435906	2.52876	0.750131	0.286121	16.5584	0.763393	0.699096	0.227294	0.403751	0.647713	5.61257	0.232877	0.488916	3.20892	5.6905	2.30627	0.971681	0.62086	0.0951461	0.153528	3.04416	0.455924	2.1382	0.562565	0.66654	0.234215	1.78585	0.941379	0.237165	0.169849	3.14685	0.898923	0.219682	0.339259	0.359315	0.253136	0.385254	0.154184
592			88.9784	83.0241	0.646902	0.78609	0.523146	0.765701	0.719858	1.14494	1.97895	0.792192	1.23995	0.513846	0.683295	0.79833	0.773306	0.839519	1.12266	0.614295	0.702384	0.450663	0.692563	0.489242	0.859126	0.60036	0.7241	0.454874	0.771532	0.518152	0.875976	0.69889	0.744495	0.868541	1.29995	1.22311	0.961675	2.52979	1.06912	0.714291	0.573118	1.45248	0.884408	0.704228	1.07396	0.937898	0.756533	0.770152	0.553587
593			89.0486	137.939	0.399658	1.80636	1.57164	1.92058	1.54876	1.50568	2.31924	1.80364	1.6117	1.84313	1.5671	1.93214	0.934749	2.41032	1.07005	1.84022	1.99119	2.12168	0.557104	1.23066	1.1152	1.41301	1.36506	1.96768	1.68377	1.07043	2.14432	2.0231	1.88036	1.86245	1.6735	1.70768	1.15713	2.94721	1.77137	1.87381	1.57765	2.22634	1.17311	0.883777	2.69478	1.72078	1.82914	2.44286	0.378659
594			89.07	139.039	0.140417	0.0922949	0.052775	0.116791	0.0463344	0.751134	0.0856448	0.138819	0.0850007	0.105239	0.129145	0.208041	0.154699	0.519328	0.0551602	0.413069	0.5119	0.0334683	0.972948	0.85409	0.136026	0.119714	0.160782	0.103401	0.248871	0.270958	0.158142	0.154089	0.205351	0.26837	0.713506	0.213806	0.225431	0.202423	0.184692	0.22707	0.305501	0.189552	0.699777	0.169534	0.522323	0.384955	0.134908	1.59456	1.21823
595			89.1498	183.029	2.34394	0.0769535	0.020406	0.124651	0.0810753	8.85874	0.26885	2.10896	0.593278	0.262602	2.86823	0.111299	1.92934	6.62542	0.0289971	2.14216	6.53696	0.694689	11.5849	11.4477	0.0230969	0.084775	0.598296	0.0663062	3.98583	3.28811	0.242287	0.101793	0.235972	0.465502	9.36663	0.280468	3.02105	0.883385	0.330469	2.77687	0.391098	2.98689	9.70053	0.0201105	1.95558	4.74272	1.71865	18.6231	14.7844
596			89.5504	184.033	0.0925501	0.00771068	0.00437793	0.0104777	0.00280052	0.661043	0.0213307	0.0701906	0.0270382	0.0114169	0.11849	0.00479728	0.0550918	0.408746	0.00476452	0.0700087	0.448329	0.0222598	0.959103	0.883445	0.00647897	0.00480085	0.0200356	0.00101163	0.198228	0.139693	0.00785889	0.00561868	0.00591377	0.0207153	0.80594	0.0104404	0.124818	0.0332641	0.0166111	0.119458	0.0188322	0.101682	0.727121	0.00113339	0.0498626	0.223387	0.0572261	1.70873	1.30707
597			90.173	191.019	0.0637023	0.159582	0.263042	7.92996	0.124739	0.922479	4.06117	0.693801	0.194571	0.240762	0.210337	0.205495	0.306567	0.611986	0.176426	0.332736	4.59764	0.43008	1.14794	0.290175	0.517537	0.222835	0.165898	0.139871	0.191443	0.127765	0.186939	0.237627	0.729322	0.174475	0.57866	0.176554	0.106101	0.375244	0.120278	0.241034	0.32744	0.272994	0.131108	0.936684	0.299448	0.308082	0.0744121	1.75827	0.246453
598			90.1887	100.039	0.0716703	0.118176	0.0918723	0.182159	0.105881	0.139934	0.1689	0.0882603	0.100619	0.113197	0.0773706	0.100877	0.3459	0.120284	0.0794346	0.16716	0.117912	0.108304	0.131166	0.094943	0.166559	0.0995785	0.113142	0.119457	0.0621129	0.0770863	0.0992301	0.0807186	0.126636	0.11122	0.279329	0.0736217	0.108035	0.215798	0.0678036	0.0880782	0.314706	0.187623	0.0617252	0.0449905	0.219395	0.374152	0.0938583	0.199646	0.0735279
599			90.19	128.034	0.158978	0.1366	0.474982	1.42924	0.31357	0.640689	2.14755	0.289321	0.508826	0.178047	0.42157	0.642785	0.228587	0.675752	1.01561	1.4716	0.318476	0.335708	0.792964	0.619646	1.13647	0.163359	0.100026	4.87288e-05	0.346022	0.901591	0.668099	0.401012	4.98425e-05	0.313828	1.72173	0.610408	0.189519	0.839992	0.303701	0.124596	2.08812	1.38714	0.593399	0.225343	1.3315	2.03676	0.704527	1.41785	0.576614
600			90.1903	206.013	0.27494	0.584327	3.62824	7.83055	0.11616	2.45236	9.55753	0.654277	2.7051	0.144851	2.12109	2.71268	13.507	2.18799	1.52764	5.76883	2.80797	1.70482	5.37367	3.87154	7.31724	1.6056	0.464735	2.32417	1.86524	5.93012	3.96983	2.66264	5.92348	1.674	11.7099	3.97763	0.243936	2.83659	1.31944	1.88769	13.2137	10.4732	3.47612	0.72697	7.44173	15.442	3.911	10.0143	3.09537
601			90.1999	171.102	2.05792	1.45062	2.05918	1.89421	1.59471	1.34626	1.7976	1.2819	1.82114	1.65731	1.28399	0.730277	0.917383	0.687013	0.791459	1.45503	1.09444	0.902568	1.28549	1.71632	0.984675	1.03189	0.864546	0.571418	0.747228	3.08993	1.73168	0.767166	1.11782	0.837993	0.878568	0.695199	1.08509	4.20878	2.85732	1.87411	2.08731	0.624697	1.8143	1.28831	2.06712	2.24984	1.14149	1.23329	1.00242
602			90.2028	146.024	0.181531	0.459477	0.160671	0.195857	0.283705	1.09524	1.11291	0.27465	0.55701	0.531685	0.443407	0.211544	0.190474	0.292287	0.356524	0.364298	0.199732	0.295276	0.129287	0.325847	0.310682	0.18919	0.200857	0.395105	0.46406	0.406918	0.363915	0.281613	0.169501	0.549013	0.38037	0.667272	0.395771	1.25501	0.469924	0.198143	0.644231	0.468653	0.343107	0.154488	0.445484	0.583299	0.370256	0.213545	0.147784
603			90.2028	173.986	0.0470779	0.132656	0.224153	0.722808	0.185416	0.0978273	0.77667	0.122283	0.194859	0.18451	0.158643	0.175865	1.45121	0.148641	0.0557782	0.402903	0.136628	0.386689	0.497593	0.327099	0.471913	0.0569936	0.0811574	0.139967	0.110021	0.465459	0.274286	0.18173	0.497852	0.109438	1.24433	0.251556	0.0713259	0.3467	0.0727166	0.101099	1.37081	0.864484	0.222468	0.0656098	0.469142	1.7312	0.300272	0.916822	0.206592
604			90.2083	208.008	0.0179548	0.0207429	0.0485407	1.54568	0.0252832	0.06528	0.164495	0.0189618	0.0415585	0.0362013	0.0329998	0.0392936	0.237638	0.125779	0.0316288	0.177976	0.0217455	0.0336295	0.0850973	0.0704807	0.0900058	0.0280773	0.0232296	0.0333422	0.0211945	0.0783762	0.0469321	0.0416823	0.0973167	0.0512048	0.205844	0.07288	0.0166113	0.0651953	0.0260077	0.0272584	0.307289	0.138546	0.057215	0.0129029	0.147274	0.338431	0.0689653	0.190526	0.0511422
605			90.2197	308.102	0.0494317	0.180334	0.00966351	0.00217924	0.00362698	0.00415492	0.0186664	0.0155825	0.0496501	0.0336696	0.0619153	0.0523767	0.422878	0.0154627	0.200547	0.169275	0.00639021	0.0458838	0.069426	0.0507726	0.159501	0.0213119	0.0505561	0.068329	0.0955043	0.0388034	0.0757812	0.0742073	0.0183722	0.10869	0.0476504	0.065691	0.0481033	0.181902	0.058681	0.0343575	0.0281013	0.0473255	0.1949	0.0607862	0.110246	0.0409725	0.0700383	0.0456854	0.0183724
606			90.2517	248.08	0.269918	0.854447	0.0375727	0.0240918	0.0120089	0.0261296	0.0634993	0.0502882	0.165955	0.134107	0.199487	0.146285	3.31545	0.0405654	1.10865	0.569821	0.0219098	0.129164	0.265425	0.21068	0.722795	0.150653	0.144824	0.297609	0.488825	0.17031	0.328339	0.350189	0.0524377	0.511543	0.13052	0.211403	0.157669	0.805774	0.206255	0.0991658	0.09506	0.149733	1.37685	0.228257	0.346043	0.512934	0.301489	0.252225	0.0989586
607			90.2563	134.046	3.55658	4.93156	3.94337	0.500257	0.673591	0.757524	0.752898	0.768292	3.09575	2.65389	1.34397	2.59143	11.2418	1.8419	6.09606	4.40867	0.352722	1.96781	2.14338	1.83469	6.96864	1.94168	2.71094	3.77131	2.62983	1.50395	1.96417	2.60119	0.750179	2.63093	1.23883	1.67846	1.46758	4.26031	1.74491	1.07357	0.967379	1.79744	4.83283	2.15675	3.42421	2.87259	1.66137	2.09898	1.07492
608			90.2708	287.225	0.0149581	0.00864178	0.00458585	0.00557662	0.00778451	0.0172504	0.237892	0.0208659	0.00360611	0.143291	0.0339429	4.66206e-05	0.0787673	4.68336e-05	0.0984266	0.0145713	0.0198267	0.0459836	0.0133192	4.81026e-05	0.005769	0.0562483	0.00425888	4.87288e-05	0.0312848	0.0087773	0.0668195	0.0103573	0.011904	0.0468023	0.00572997	0.0620319	0.0413039	0.313889	0.0740886	0.0212878	0.0832077	0.0514577	0.0165392	0.0181795	0.0176333	0.0393109	0.0428197	0.0241093	0.00374662
609			90.2891	99.0078	1.81967	1.50764	2.86433	0.787722	1.43651	2.18513	1.72506	1.24728	1.10375	1.3572	1.16458	1.46134	1.30819	1.33334	1.1308	1.98098	1.3625	1.81172	1.50229	2.09408	1.84739	1.12484	1.18141	1.14116	1.33552	1.94441	0.772484	1.29576	0.990856	1.11667	3.79293	0.791082	1.13575	2.30406	2.60842	1.05104	0.742874	1.32658	1.88079	0.627835	1.17267	1.31633	0.972893	1.81951	1.7366
610			90.2891	220.047	0.153667	0.36351	0.0852948	0.00778518	0.0372932	0.0126814	0.0418517	0.170905	0.0779816	0.227568	0.294096	0.0532346	0.0582855	0.0123661	0.073652	0.039653	0.201923	0.0657827	0.0614802	0.303916	0.0289872	0.0867137	0.387273	0.153809	0.15501	0.262462	0.296489	0.512207	0.820101	0.227363	0.0454875	0.233188	0.151921	0.413177	0.554793	0.412571	0.328003	0.0490991	0.0581284	0.0479213	0.391713	0.21114	0.554316	0.228791	0.145062
611			90.3946	244.019	3.97662e-05	0.00104266	0.00297934	0.000885846	0.0707732	4.88902e-05	0.142225	4.49333e-05	0.047263	0.138469	0.00206439	0.00715033	0.00863889	0.00221766	0.0883132	0.291463	0.00117051	0.0372517	0.0487028	0.0277517	0.00122299	0.000935823	0.00117297	0.0460506	0.371329	4.74629e-05	4.54476e-05	0.0713119	0.000951039	0.569759	4.43217e-05	0.131089	4.1793e-05	0.314859	0.124983	4.81403e-05	0.0618615	0.0585761	0.0012223	0.392517	0.421474	0.00129723	0.418546	0.14289	0.0598177
612			90.7763	237.062	0.208773	0.259025	0.0486838	0.0100369	0.097475	0.0184534	0.0190474	0.215173	0.116029	0.202823	0.344785	0.110674	0.057755	0.0159599	0.0508499	0.246992	0.235602	0.0528694	0.334859	0.120939	0.031142	0.0913777	0.889552	0.300576	0.115642	0.681508	0.189229	0.376488	0.475067	0.249026	0.70403	0.187279	0.304498	0.482543	0.257413	0.403434	0.216217	0.0496152	1.54196	0.184796	0.265434	0.314647	0.590687	0.142692	1.76084
613			91.2259	207.023	0.00262473	0.0152109	0.0555411	0.324791	0.0426698	0.0425266	1.48271	0.00616534	0.0324161	0.237761	4.26651e-05	0.0507287	0.59886	0.0292988	0.0948425	0.583539	0.0316618	0.0541203	0.12606	0.104888	0.185763	0.0199577	0.0071928	0.0588668	0.617881	0.138788	0.0750236	0.211822	0.20443	0.851694	0.518022	0.292102	0.00500011	0.531635	0.177376	0.00755519	0.644869	0.241113	4.84341e-05	0.984149	0.755592	0.791234	0.708742	0.119492	5.36879e-05
614			91.32	156.012	0.0445366	0.0240001	0.0715991	0.147209	4.14577e-05	4.88902e-05	0.951212	0.0914866	4.37874e-05	0.950874	0.0236537	0.0182908	0.104395	0.00556944	0.340274	2.1008	0.139229	0.250361	0.475629	0.00871214	0.0466095	0.0550578	0.0136621	0.28134	2.03475	0.0459791	0.100337	1.11931	0.138072	3.76936	0.0120873	2.65912	4.1793e-05	4.26821	1.18356	0.0915211	0.265678	0.372983	0.0475171	2.44551	3.91497	0.116629	2.5071	1.0744	0.334166
615			91.3312	237.988	0.00634358	0.00243471	0.0215193	0.0359731	0.128506	0.0041256	1.70893	0.00654008	0.0894774	0.22052	4.26651e-05	0.015075	0.0248946	0.0196366	0.13321	0.515597	0.00623366	0.0361541	0.136214	0.0404954	0.0180546	0.00175015	4.65748e-05	0.105281	1.07765	0.00924742	4.54476e-05	0.297118	0.00839892	1.66953	0.00136677	0.349904	4.1793e-05	0.629662	0.291699	0.00370909	0.0557684	0.0367143	0.00552536	1.06185	0.832751	0.0116265	1.02247	0.309327	0.116203
616			91.344	197.002	0.0051148	0.00434864	4.24652e-05	0.00500202	0.0619507	0.0168846	1.72218	0.0303282	0.0879341	0.311983	0.0299412	4.66206e-05	0.0231054	0.0046192	0.135382	0.555551	0.0151413	0.0424538	0.0855181	0.0545005	0.00839243	0.00325788	0.0229899	0.0796158	0.958753	0.0186174	0.0278063	0.291925	0.046846	1.06549	0.0159359	0.684026	0.0241812	0.793451	0.115027	0.0393253	0.0309815	0.0861412	0.0302331	0.970455	0.87549	0.0281891	0.745102	0.228797	0.12009
617			91.3441	180.012	0.0276538	0.0411013	0.036791	0.0498811	0.192738	0.0665055	2.11562	0.0361993	0.117287	0.303723	0.0527154	0.0441157	0.0497777	0.0419494	0.146248	0.853865	0.0730434	0.109709	0.166343	0.0847026	0.049822	0.0300832	0.0407254	0.135572	1.49413	0.0495552	0.0552197	0.233478	0.0367418	1.77959	0.059377	1.21342	0.050087	1.31184	0.406366	0.0518924	0.20184	0.11003	0.0508349	1.28217	1.59435	0.0543379	1.15767	0.368395	0.0811801
618			91.3489	321.996	3.97662e-05	4.5531e-05	0.391452	4.9747e-05	9.25321	0.000939024	12.8615	4.49333e-05	3.4291	4.92033	0.0587833	0.419122	0.740545	0.00091526	8.91612	33.9558	0.00179127	3.47369	7.65733	1.23288	0.00143203	3.945e-05	0.00477033	6.17925	42.4361	0.000979882	4.54476e-05	15.8116	0.00142212	48.7197	0.0046632	32.2771	0.0007269	34.2942	12.76	4.81403e-05	4.36754	4.3506	4.84341e-05	30.6616	53.298	0.00278068	33.8906	16.519	6.69101
619			91.3661	165.012	0.00972518	0.0324746	0.0288631	0.142019	0.134944	0.0886496	2.04385	0.00733149	0.140198	0.553302	0.0291731	0.0364689	0.0387296	0.0401324	0.155901	0.417995	0.0469744	0.114343	0.162799	0.0925765	0.0365201	0.0229189	0.0251731	0.130843	1.28669	0.0383116	0.0487255	0.56351	0.0402581	2.16323	0.0269261	1.34362	0.0168425	1.42268	0.493182	0.0352998	0.102101	0.0797264	0.0240042	1.10597	1.94208	0.0395475	1.32498	0.500742	0.14595
620			91.3753	278.007	0.00247033	4.5531e-05	0.0916816	4.9747e-05	0.407844	4.88902e-05	9.42118	0.00101796	0.447205	1.7888	4.26651e-05	0.0730363	0.108811	4.68336e-05	0.930385	4.39246	5.31606e-05	0.318084	0.755331	0.320709	0.00101481	0.00249182	0.000974047	0.499495	4.85643	4.74629e-05	0.000814822	0.977577	0.00104623	4.09468	4.43217e-05	5.79602	4.1793e-05	5.87451	1.58391	0.0040083	0.328652	0.583759	0.00139818	5.41392	6.82394	0.00122934	6.15575	1.52008	0.632161
621			91.5203	80.4993	3.97662e-05	4.5531e-05	0.00232544	4.9747e-05	0.0778807	0.000843561	0.120586	0.000759205	0.0321515	0.0350723	4.26651e-05	0.000984466	4.15964e-05	4.68336e-05	0.0693239	0.305368	5.31606e-05	0.0222266	0.0617434	0.00730693	4.60599e-05	0.000745599	0.00082622	0.0532167	0.376755	0.000951533	4.54476e-05	0.134521	4.98425e-05	0.437932	4.43217e-05	0.288833	4.1793e-05	0.198944	0.135058	4.81403e-05	0.0312239	0.0367334	4.84341e-05	0.268089	0.403386	0.0016887	0.226399	0.141387	0.0512143
622			91.5203	209.002	0.0409357	0.0846326	0.0892798	0.0410626	0.176652	0.0725606	1.88508	0.0687142	0.114166	0.0939546	0.0996935	0.11099	0.0690565	0.054513	0.145374	0.73436	0.091462	0.138344	0.116862	0.132092	0.0874883	0.0733905	0.0895539	0.118859	1.24662	0.0271624	0.100042	0.353314	0.07905	1.28734	0.0588197	1.09253	0.071717	0.895127	0.322552	0.128865	0.123189	0.120483	0.115128	1.0781	1.0691	0.0836069	1.00612	0.252335	0.17332
623			92.3801	179.055	0.0333779	0.0534221	0.100882	0.0143899	0.033603	0.263515	0.129746	0.0600393	0.0617072	0.0533095	0.0855976	0.0392952	0.0705899	0.0481814	0.0579925	0.0234523	0.04891	0.0196829	0.0286988	0.0940481	0.0397165	0.0162778	0.165962	0.0219608	0.0920519	0.0669707	0.0400381	0.0600803	0.0378431	0.0495426	0.0742336	0.0831496	0.0631832	0.0819705	0.0293861	0.152444	0.0529256	0.0391619	0.100328	0.0999274	0.0865712	0.0795491	0.0591879	0.0508273	0.129752
624			92.3801	354.025	3.97662e-05	4.5531e-05	0.0736819	4.9747e-05	0.522921	4.88902e-05	4.68129	4.49333e-05	0.333921	0.732182	0.00518362	0.0655392	0.103454	4.68336e-05	0.701134	2.48719	0.00146284	0.296173	0.458598	0.170702	4.60599e-05	3.945e-05	4.65748e-05	0.293336	2.30424	4.74629e-05	4.54476e-05	0.914948	0.00129899	4.24464	4.43217e-05	0.99547	0.000965698	1.82672	0.65782	4.81403e-05	0.364735	0.323507	4.84341e-05	3.49052	3.34394	0.00119311	2.30107	0.898785	0.418949
625			92.4603	152.985	0.0160967	0.0161525	0.0158291	0.0118088	0.0127512	0.0624128	0.0577401	0.018321	0.0154833	0.0216357	0.0182552	0.0178887	0.0289226	0.0134027	0.082513	0.0307239	0.0129889	0.116453	0.0158743	0.0188924	0.123793	0.0166781	0.0164016	0.0203872	0.0247442	0.0187455	0.0194019	0.01805	0.00868782	0.0436845	0.0179653	0.0262561	0.0322206	0.033939	0.0184127	0.0297609	0.0123251	0.0302346	0.0159908	0.0223016	0.0281494	0.022811	0.0619646	0.0256299	0.00909419
626			92.481	241.084	0.0189918	0.00247244	0.000836418	0.000916656	0.00165345	3.42627	4.69274e-05	0.00113263	0.00112394	0.00144723	4.26651e-05	4.66206e-05	0.00113693	4.68336e-05	0.0217162	0.0485939	2.54427	4.05949e-05	0.00965964	0.00545063	4.60599e-05	3.945e-05	0.000788078	0.00235882	4.40292e-05	0.014126	0.00331805	5.28803e-05	4.98425e-05	4.81781e-05	1.9181	0.00309007	0.00223641	7.39377e-05	0.00129154	4.81403e-05	0.00144152	4.16457e-05	0.00205361	0.00975571	0.01934	3.03058	0.00323729	0.0050089	0.00132778
627			92.4841	121.028	1.20471	1.76743	1.19693	1.52938	1.62221	3.50768	3.41498	1.3942	2.14656	2.04395	1.86061	1.73732	1.11425	1.423	1.37801	0.957648	1.40771	1.16483	0.719919	1.77764	1.40684	1.6388	1.30639	1.80126	1.5678	2.43203	1.12174	1.54065	0.961504	3.17598	1.77265	3.92901	1.73147	4.80187	1.96565	0.857043	1.98588	2.08224	1.97292	0.765404	2.00776	1.21696	1.81925	1.54988	0.730445
628			95.1322	112.022	0.832652	0.702248	0.461048	0.257385	2.28981	1.19643	9.11076	1.33059	1.20219	2.75514	0.762145	0.476241	0.969983	0.899503	1.80473	16.1505	0.301991	1.03427	1.50054	0.53002	0.539432	0.483393	0.403606	1.60704	4.13961	0.499785	0.367612	2.40184	0.284709	3.47097	0.311515	5.1329	0.539995	9.2371	2.54771	0.282617	1.3142	2.13335	0.558223	4.82753	23.0382	0.335628	4.27469	2.423	1.20754
629			95.9275	129.018	0.895404	3.43835	3.53313	2.62898	4.45332	6.56602	4.05514	3.51168	3.39741	3.52813	4.64198	4.73516	4.17208	5.17901	3.58763	4.88706	6.57857	8.5134	1.46613	10.506	8.7143	3.52641	2.59276	2.34889	3.21384	1.51222	4.54476e-05	2.56176	2.56607	3.32311	4.1278	5.15581	2.58658	9.62638	3.4058	1.99015	2.52198	5.83546	3.66976	1.28074	4.61845	2.87041	1.4728	1.44744	1.0401
630			95.9306	233.03	0.167107	0.768643	1.33488	0.324276	2.17131	3.72422	2.14946	0.901105	2.91065	1.22896	1.71289	2.20761	1.39523	1.24044	1.28232	0.492337	0.161613	3.59241	0.152074	3.22079	4.93117	1.60753	0.821207	0.675032	0.781578	0.176506	0.149498	0.529982	0.662338	1.71233	0.41622	0.709851	0.73334	3.68404	2.74172	0.238386	1.36062	2.41618	0.280672	0.097201	1.05631	1.21908	0.351545	0.114538	0.0726416
631			95.9369	242.123	0.024063	0.03215	0.0156666	0.00329139	0.02525	0.180457	0.0464886	0.0179579	0.0432199	0.0509169	0.016495	0.043114	0.0299637	0.0275958	0.0176198	0.0448024	0.157121	0.0172149	0.0487978	0.0542911	0.0311191	0.0385095	0.0561811	0.0787226	0.0585329	0.0942203	0.0639053	0.0533308	0.119909	0.0842278	0.0980504	0.0459138	0.059759	0.17424	0.0630647	0.0744636	0.0473318	0.0732051	0.0565159	0.0698856	0.075239	0.0302555	0.0789987	0.0807459	0.0649699
632			96.7387	605.4	0.00907881	0.0542577	0.20773	0.0760497	0.0629798	0.0926988	0.211727	0.206689	0.167951	0.149239	0.24654	0.0591942	0.127439	0.0334132	0.00410653	0.859347	0.018808	0.0766864	0.0117559	0.0531733	0.255193	0.0309964	0.032542	0.436401	0.953322	0.0292572	0.278754	0.056758	1.44074	0.296328	0.444524	0.957279	0.598834	0.0489577	0.055974	0.181974	0.085539	0.252662	0.242062	0.0521282	1.04697	0.493478	0.468571	0.0650977	0.0176377
633			96.9476	132.037	0.0953703	0.16536	0.0390834	0.00238234	0.0493469	0.129262	0.146519	0.15674	0.0775043	0.167459	0.159725	0.0921361	0.0638518	0.0267451	0.0626483	0.0375242	0.113339	0.0630715	0.0643975	0.0595157	0.0377793	0.52853	0.258242	0.0860347	0.071309	0.884574	0.0949067	0.192196	0.0990683	0.905927	0.425018	1.72739	0.146252	0.360782	0.25097	0.11286	0.0739823	0.210606	0.285444	0.110546	0.238141	0.148612	0.182774	0.160407	0.727405
634			97.0546	87.0077	2.56901	6.57765	1.49501	0.691996	1.70476	0.741587	1.49946	8.36278	1.53278	2.53905	3.70021	2.1826	1.41364	0.930908	1.40272	2.77384	3.29091	1.16313	2.11298	1.17051	0.881428	1.60106	4.29996	3.01594	3.12817	3.82073	3.78036	8.21144	2.93715	3.11383	3.06163	2.60204	3.67845	5.24966	3.1439	5.14453	2.22677	1.48017	4.26595	3.01282	6.47143	6.56825	3.80926	3.53718	5.1726
635			97.0854	145.013	0.2715	3.40048	1.21303	0.63762	1.74567	2.0947	1.72468	1.91658	3.48027	1.75772	1.58255	1.86541	1.65759	2.54018	1.50149	1.73422	0.348457	2.80014	0.690544	2.21072	2.37465	1.4105	1.09141	0.909813	1.14899	0.0294466	0.352435	1.10392	0.962442	1.2959	1.5222	0.89472	1.26086	3.64924	1.81256	1.38754	0.784061	1.79375	3.35839	0.330787	2.12574	1.30168	0.653945	0.21939	0.292947
636			97.089	122.975	15.9019	13.4056	5.65256	6.85008	6.57973	18.3659	13.6792	27.4917	7.18574	3.54445	7.22058	13.1219	19.9361	18.5564	25.2611	2.73618	12.0057	26.5542	8.10485	12.4807	36.8481	4.62058	6.79345	4.42478	26.6817	20.1779	10.6959	8.82996	7.14731	14.3834	6.46047	13.8255	15.4068	13.535	16.1034	7.86705	10.4829	37.8524	16.3973	18.5737	7.09093	12.5087	16.6126	9.86195	6.07109
637			97.1014	173.008	1.12575	3.86854	3.65063	1.16463	5.30127	5.49314	4.96277	3.77883	3.76593	4.13204	4.72205	5.17837	4.49692	3.66076	3.99966	3.28122	0.876771	7.67222	1.27525	4.5597	6.23372	3.53337	2.69745	2.38875	5.40817	1.22205	0.931209	2.98725	2.12842	3.78619	3.8813	2.71903	2.93204	11.574	7.51856	1.99868	2.12121	9.06678	4.03533	0.51798	4.88297	7.48918	1.70192	0.4848	0.590139
638			97.1014	445.337	0.0252333	0.055742	0.0169469	0.092537	0.0515965	0.0847589	0.0564882	0.0401994	0.0534174	0.0809879	0.0913698	0.00587771	0.018775	0.0249423	0.0684241	0.0984528	0.18758	0.0490309	0.133057	0.0612537	0.0401389	0.0202138	0.0937452	0.0328332	0.0899184	0.0286783	0.088748	0.0461263	0.0677375	0.069586	0.0487138	0.012391	0.0171142	0.245494	0.0553958	0.0899145	0.0177932	0.0928229	0.027609	0.175901	0.0492146	0.0331483	0.0752199	0.151168	0.164043
639			97.1098	219.015	0.0210882	0.0772286	0.0415083	0.00722441	0.0347535	0.0157753	0.0561338	0.0643742	0.0760352	0.0894967	0.10428	0.0630324	0.040415	0.0218245	0.0344528	0.0321161	0.0181581	0.0653654	0.0252013	0.055251	0.0379739	0.0689977	0.0794539	0.0713047	0.0673998	0.0382087	0.0267127	0.104179	0.0389377	0.0841484	0.0732372	0.0530337	0.0882266	0.184729	0.0674718	0.0380513	0.0485012	0.0926458	0.121984	0.0147744	0.0821316	0.061345	0.0435326	0.0125266	0.0273829
640			97.1188	226.013	0.0530302	0.276367	0.392352	0.0704225	0.563012	0.268465	0.352018	0.176475	0.28499	0.129305	0.142905	0.226788	0.185267	0.17972	0.218387	0.186384	0.0555275	0.705607	0.0772096	0.169296	0.284046	0.337847	0.295774	0.195618	0.193909	0.0451338	0.0405901	0.416399	0.133872	0.286669	0.266522	0.213588	0.112896	0.462549	0.138176	0.0746544	0.106278	0.195858	0.146092	0.0830876	0.280319	0.119669	0.123479	0.0488865	0.0381454
641			97.1657	190.035	0.146368	1.00499	2.12128	0.192249	3.0373	1.51317	1.06244	0.978565	1.77821	1.49358	0.863901	3.53237	0.898322	0.429121	0.699536	0.781694	0.152514	3.25662	0.226786	0.751349	2.67344	1.86686	0.76886	0.519441	0.716156	0.132584	0.121126	1.24861	0.363093	0.751334	1.70074	0.74565	0.560249	2.52735	0.580785	0.253015	0.316465	1.86892	1.07424	0.152802	0.583885	0.41378	0.25595	0.0884402	0.131032
642			97.2978	174.012	0.0122119	0.127168	0.0857501	0.112254	0.258209	0.145126	0.276343	0.0859357	0.115846	0.15945	0.212808	0.128231	0.186414	0.0782305	0.109685	0.0973692	0.0347591	0.307069	0.0779162	0.103316	0.267311	0.158655	0.0704541	0.0724983	0.0834517	0.0652748	0.0558602	0.0770982	0.0774916	0.0946185	0.176255	0.0785088	0.073744	0.406748	0.0824074	0.0297373	0.198375	0.101264	0.104118	0.0311083	0.0998133	0.288462	0.0592841	0.114685	0.0310792
643			97.3282	351.06	0.0171222	0.0523036	0.0244275	4.9747e-05	0.0213077	0.00436843	0.00855047	0.047696	0.0296265	0.0492086	0.0568857	0.0315531	0.0240117	4.68336e-05	0.0166677	0.0109864	0.00804622	0.0264576	0.0276877	0.0372019	0.00573838	0.0219454	0.0414631	0.0408376	0.0441652	0.0242372	0.0178183	0.0556048	0.025577	0.0199864	0.0706246	0.0206834	0.0336972	0.112887	0.0642641	0.0415662	0.0270103	0.0246551	0.163253	0.00847848	0.0513778	0.0560162	0.0124191	0.00150375	0.0191854
644			97.6877	139.025	0.131026	0.14945	0.100507	0.147957	0.107626	0.335576	0.213747	0.256314	0.185217	0.305818	0.494217	0.373995	0.229395	0.236967	0.0902919	0.666559	0.299147	0.0719344	0.110168	0.386366	0.216251	0.173188	0.367536	0.162715	0.107977	0.361633	0.313241	0.224303	0.310594	0.367705	0.270216	0.311681	0.0866363	0.656757	0.311092	0.85439	0.409359	0.277451	0.325673	0.26477	0.798429	0.371272	0.194877	0.487281	0.285322
645			97.8782	790.53	0.748887	0.731822	0.393047	0.118459	0.151068	0.0301562	0.550041	0.307627	0.117156	0.309344	0.475841	0.0763508	0.158318	0.130999	0.0757765	0.385197	0.132134	0.0814371	0.319335	0.148572	0.184349	0.553214	0.935502	0.430375	0.402974	1.26988	0.336721	0.601142	0.164599	0.76134	0.575191	1.59321	0.488651	1.03525	0.563837	0.40536	0.448901	0.505259	0.348836	0.330282	0.924054	0.42339	0.545878	0.420307	0.368554
646			97.9576	774.536	0.0407219	0.0428155	0.0245017	0.178185	0.00960204	0.433897	0.28191	0.0658757	0.00677717	0.00354382	0.0375398	0.0067409	0.00245332	0.347744	0.0463775	0.0872941	0.109164	0.00897491	0.144188	0.0115219	0.0224438	0.00905331	0.0453951	0.0189274	0.0285878	0.0365346	0.0476898	0.0323133	0.0467074	0.0131327	0.0615075	0.0415207	0.0441814	0.122068	0.0309174	0.0364617	0.0349123	0.0452889	0.0278849	0.108057	0.103015	0.0421463	0.0431935	0.0503307	0.0842759
647			98.1729	111.019	21.5405	17.165	12.6365	6.40599	19.4147	28.3968	36.2381	29.395	11.6864	11.4132	20.3093	16.1886	22.1355	21.6764	14.2208	8.08945	7.30498	10.6678	10.3663	0.882586	18.1466	12.1863	16.7838	19.0522	7.76964	17.81	8.07947	9.46398	11.383	7.72039	10.341	15.4569	15.3536	26.7848	9.64527	13.8089	17.4319	26.5027	18.3274	13.7654	14.2728	10.3421	12.1318	10.3292	10.1124
648			98.2198	772.52	0.0593996	0.0321244	0.040259	0.164221	0.00956172	0.302863	0.262793	0.0740675	0.00946229	0.0190274	0.025439	0.00130917	0.00301031	0.180306	0.0298962	0.0486256	0.169786	0.00961767	0.0923736	4.81026e-05	0.0231355	0.0125161	0.045714	0.0271251	0.0305499	0.0528728	0.0230764	0.0387774	0.0167433	0.0254238	0.0410125	0.0608832	0.0749579	0.0591796	0.055954	0.0215449	0.0527004	0.03622	0.0155356	0.0939479	0.0652032	0.0284556	0.0368981	0.0446848	0.0299963
649			98.2302	214.08	1.93176	0.24855	0.961541	0.0942435	0.00167217	0.00371028	0.00969115	0.130564	0.00518368	1.64535	10.497	4.66206e-05	4.15964e-05	4.68336e-05	0.0352377	0.731205	0.0123816	0.645601	0.00809619	0.00384941	4.60599e-05	0.678758	0.0225393	4.87288e-05	4.40292e-05	4.75279	1.86948	0.796478	0.986052	0.00516052	0.0172669	4.60088e-05	0.32974	7.8024	1.46387	5.89739	0.0220714	4.16457e-05	0.00656865	0.384845	0.545403	0.0171294	7.44928	0.0107046	0.0259936
650			98.2345	229.067	0.0971383	0.0131316	0.053977	0.0107889	0.000734951	0.0014872	0.00757564	0.00809134	0.00259357	0.0974867	1.4064	0.00241996	0.00132565	0.00304944	0.00100442	0.0773722	0.00331715	0.0302938	0.00230605	0.00696912	4.60599e-05	0.0331055	0.00385412	0.00513009	4.40292e-05	0.355445	0.107797	0.0519214	0.0656085	0.00187133	0.00213164	0.00134784	0.0243783	0.581489	0.084711	0.503715	0.0164254	0.00491916	0.00584965	0.0445377	0.0544161	0.00207206	0.715342	0.0122103	0.060514
651			98.2351	131.034	3.37759	6.29899	2.59655	0.120343	1.75004	0.300159	1.34021	2.89692	2.15948	2.59224	3.99095	1.98745	1.66859	0.159899	1.26038	2.37515	2.91671	1.19322	2.38392	2.01759	0.446863	1.56204	4.44691	3.0895	3.25197	3.89303	4.39568	7.11527	2.64513	4.74301	3.01788	2.61427	4.09796	6.80756	3.2714	5.14615	2.54544	1.07467	7.2535	3.12516	9.27653	4.38088	3.89484	3.15017	6.42328
652			98.2379	202.043	0.109219	0.025192	0.0600729	0.0478295	0.00577476	0.00482817	0.0230818	0.013743	0.00617481	0.108748	1.26413	0.00274013	0.00646173	0.00509946	0.00726918	0.0285688	0.00301931	0.0443614	4.15662e-05	0.0062413	0.00672955	0.0428586	0.00339532	0.00335002	0.00523269	0.39641	0.0975643	0.0532903	0.0700769	0.00929241	4.43217e-05	0.00496391	0.0201818	0.643482	0.0877224	0.542285	0.03124	0.00574183	4.84341e-05	0.0115588	0.033529	0.00294599	0.691627	0.00518601	0.00540463
653			98.2483	103.003	0.457263	0.752751	1.47965	4.6657	0.663773	0.929212	1.71707	5.93417	0.93455	1.29831	0.949104	1.38402	2.17335	2.18143	1.41139	0.780323	3.77639	1.50057	2.49451	3.53589	3.03631	1.37151	1.27947	0.941101	1.24793	0.864702	3.13467	2.42724	3.91481	0.838013	2.39595	1.04254	0.947045	1.5014	0.817629	2.35631	1.46522	1.69579	1.50967	4.48499	1.0835	2.03797	2.80389	7.40567	3.97983
654			98.2483	764.515	0.289262	0.390265	0.395007	0.174367	0.494298	0.161344	0.117887	0.198048	0.814817	0.327015	0.475029	0.476926	0.636079	0.135431	0.750087	0.451699	0.233741	0.716488	0.231904	0.685581	0.260198	0.533416	0.307823	0.468151	0.34475	0.278521	0.170104	0.2526	0.4672	0.504519	0.0901064	0.0801196	0.263136	0.40023	0.309586	0.279003	0.637409	0.976611	0.354872	0.262951	0.320257	0.305197	0.573657	0.142949	0.354281
655			98.253	149.045	2.51543	2.26012	0.614823	0.0669082	1.69755	0.208929	0.561525	1.73459	0.645782	1.45949	2.08848	0.932432	0.440946	0.227882	0.43036	1.25846	1.54811	0.80858	1.18723	3.90718	0.109378	1.1808	3.70057	2.85084	1.62106	2.20648	2.19969	2.36423	1.41818	2.61558	1.50743	1.47778	1.91678	2.82671	1.96871	2.86115	1.58509	0.344943	3.79168	1.49466	4.42014	2.81019	2.17234	1.56239	3.40896
656			98.2702	114.027	0.321485	0.456151	0.194428	0.165093	0.187096	0.207296	0.208816	0.240319	0.171202	0.230457	0.46142	0.223964	0.214384	0.176244	0.217055	2.1858	0.32462	0.201509	0.588759	0.158654	0.213878	0.194138	0.527601	0.51995	0.491856	0.34664	0.687532	0.497692	0.320274	0.432983	0.781312	0.474361	0.419726	0.583739	0.486326	0.664301	0.249468	0.181903	1.2362	0.45503	3.91503	0.467519	0.517653	0.254285	0.796973
657			98.2718	75.0077	0.652531	0.830865	1.58947	5.022	0.83	1.09695	2.06148	5.23661	1.09405	1.44973	1.04297	1.42072	2.14543	2.36491	1.56274	1.0253	3.59447	1.50896	2.41598	3.49662	3.09461	1.51168	1.30539	1.14846	1.31997	0.975026	2.92735	2.30748	3.79705	0.940614	2.1082	1.15782	1.01543	1.72657	1.07164	2.26678	1.6204	1.83843	1.45842	4.21458	1.38897	2.00103	2.55906	7.19174	3.22566
658			98.2735	177.04	2.82552	4.45891	1.92177	0.23589	2.17949	0.482519	1.54173	3.10115	1.97722	2.81207	4.62676	2.91583	0.923875	0.331179	1.2382	2.14229	2.77989	1.28442	2.33324	1.91028	3.73251	7.03886	6.74483	3.38243	3.30787	4.2553	4.11088	4.78739	3.07268	5.70334	3.09307	2.64082	3.57193	6.10889	3.59932	5.55775	5.03275	1.56383	4.79196	3.11546	6.41129	4.08339	4.07872	3.46119	6.29329
659			98.2963	751.539	0.0596066	0.0980275	0.00833302	0.227014	0.00903664	0.240131	0.10895	0.0898858	0.00572062	0.00212022	0.0492462	0.0148057	0.00117327	0.765173	0.0418384	0.0820097	0.707012	0.0164649	0.173064	0.0137773	0.0112329	0.0181484	0.0492148	0.027165	0.00839679	0.0644262	0.0460177	0.0250258	0.0557415	0.0256038	0.0864431	0.0920412	0.0793151	0.062389	0.0403253	0.0315942	0.129231	0.13507	0.0200506	0.153195	0.0580745	0.0667425	0.0759326	0.14916	0.10635
660			98.4036	884.554	0.00412758	0.00582682	0.00403964	0.0760726	0.00414527	0.00528608	0.00833525	0.0644536	0.00248671	0.00946305	4.26651e-05	0.00131605	0.017703	0.0218735	0.00903968	0.0107585	0.0243917	0.00683536	0.0243207	0.058875	0.0314813	0.00981984	0.00897783	0.0134736	0.0121974	0.00654058	0.0276525	0.0123118	0.0658955	0.0044183	0.0185854	0.00410033	0.00392843	7.39377e-05	0.00185722	0.0176715	0.00820698	0.0172514	0.00190774	0.0535915	0.000102707	0.0142452	0.0139554	0.0666931	0.0195879
661			98.4378	113.023	7.77502	9.93055	3.03772	0.437453	3.94941	1.42412	2.67499	7.06116	4.05506	6.95797	10.3884	4.9902	2.74218	1.01795	2.80104	49.8175	7.26808	2.17909	6.32931	12.177	1.81365	3.72231	10.8772	7.17895	8.51061	11.5477	14.9158	19.3357	7.75602	9.48	7.64594	6.92835	9.25324	17.5412	9.05215	13.4895	6.22967	2.43085	13.0232	12.246	90.2977	10.5424	9.91196	7.38402	16.1931
662			98.5165	104.006	0.0244905	0.0430232	0.0288917	0.111222	0.0198503	0.0120545	0.0284125	0.154375	0.0119081	0.017621	0.0158683	0.0920934	0.0337867	0.0325779	0.022155	0.011708	0.0817351	0.0251181	0.0586574	0.0762048	0.0586679	0.024866	0.0215422	0.026672	0.0423338	0.0516339	0.0632893	0.0317232	0.0858453	0.0916049	0.039754	0.0718883	0.0159968	0.0347094	0.0862987	0.0428337	0.0278016	0.0588486	0.0328744	0.103822	0.0259921	0.0639964	0.0414685	0.179114	0.0825287
663			99.1483	749.524	0.0695899	0.0595719	0.0319789	0.304342	0.0244843	0.108602	0.252371	0.0638533	0.0266455	0.0163606	0.0491913	0.0203897	0.0133581	0.584832	0.0711816	0.0856007	0.118551	0.0345965	0.125026	0.0296471	0.0318645	0.0259077	0.0634165	0.0306566	0.0294421	0.0931203	0.06676	0.0363115	0.0511605	0.0687809	0.0777964	0.0899311	0.105001	0.137385	0.0729236	0.0438517	0.132788	0.100169	0.0461678	0.11353	0.0728852	0.0360405	0.0402257	0.0165691	0.125883
664			99.2889	750.536	0.0889884	0.14295	0.0120516	0.595276	0.035895	0.520104	0.542627	0.174928	0.0185883	0.00875056	0.116156	0.0197134	0.00732349	1.71178	0.0803029	0.158438	1.55343	0.0748053	0.376567	0.0223258	0.0258549	0.0287172	0.0853559	0.0370187	0.0808408	0.205165	0.0377957	0.0576297	0.202419	0.105571	0.175871	0.103912	0.0454749	0.244248	0.105229	0.0703927	0.504603	0.252296	0.10568	0.38246	0.31959	0.136347	0.163538	0.241318	0.370447
665			99.313	175.984	0.0408507	0.259858	0.0622166	0.0700432	0.0182593	0.0334547	0.235595	0.211115	0.146724	0.444721	0.274142	0.393629	0.465473	0.0227398	0.148909	0.0561842	0.0697809	0.110569	0.0593362	0.0208137	0.0905191	0.0229694	0.0187912	0.132168	0.132284	0.153949	0.0926762	0.115293	0.327404	1.6744	0.271885	0.787349	0.877516	0.924323	1.11476	0.0835617	0.523263	0.6858	0.215378	0.354993	0.0172406	0.25548	0.17559	0.130712	0.0411334
666			99.3196	791.534	0.291151	0.338427	0.258719	0.0630319	0.161043	0.0680266	0.277971	0.151635	0.0934852	0.117834	0.270272	0.0407521	0.140549	0.0640582	0.0558729	0.218063	0.119545	0.068737	0.130582	0.0762193	0.117259	0.151449	0.434437	0.172608	0.240431	0.675977	0.140152	0.176057	0.127173	0.309493	0.290763	0.768271	0.223193	0.552784	0.380243	0.169683	0.189258	0.202543	0.212978	0.151779	0.448149	0.187492	0.270621	0.129799	0.10284
667			99.3574	746.506	0.188115	0.166789	0.136	0.472779	0.0620956	0.892963	1.43061	0.227996	0.0435703	0.0760885	0.256538	0.0279913	0.0184778	0.646202	0.0843493	0.309506	0.475081	0.0707973	0.326469	0.0291656	0.0754879	0.0683383	0.123109	0.0728846	0.00843575	0.229188	0.0751187	0.130476	0.0915788	0.104667	0.176393	0.197446	0.304954	0.351443	0.283822	0.0967459	0.102057	0.122783	0.0937789	0.105855	0.184148	0.0763479	0.107363	0.266926	0.181815
668			99.3834	294.049	0.00321751	0.0184979	0.0479438	0.0619158	0.0222368	0.0246281	0.0278991	0.138828	0.0289754	0.017957	0.0114905	0.0302508	0.0476191	0.064982	0.0348469	0.0118596	0.0449821	0.0871408	0.0303762	0.0996784	0.136239	0.0277577	0.022977	0.00574662	0.0224374	4.74629e-05	0.0149688	0.055121	0.0513059	0.0156997	0.055209	0.0115388	0.0127071	0.0220805	0.00698288	0.017704	0.0154639	0.0358604	0.0227494	0.0492096	0.00495382	0.0249505	0.0302487	0.0434254	0.0139612
669			99.3916	422.19	0.0313796	0.0151292	0.0107855	4.9747e-05	0.0100922	0.00343752	0.00494449	0.023556	0.011171	0.0102019	0.0629578	0.00784032	0.00558959	4.68336e-05	0.00760656	0.0193718	0.0236452	0.00801629	0.0223259	0.0185017	0.00104441	0.0106678	0.0332164	0.00354079	0.0266014	0.0647883	0.0233779	0.0398855	0.024834	0.0762139	0.0260644	0.0173505	0.0384994	0.0517907	0.021394	0.101836	0.0252447	0.016992	0.0357429	0.032122	0.109991	0.0266498	0.064373	0.0343889	0.0861887
670			99.3943	296.064	0.0361292	0.0309371	0.0482388	4.9747e-05	0.0101145	0.00470716	0.0106049	0.120595	0.0153213	0.030268	0.0211038	0.0325765	0.0700464	0.00554054	0.0214957	0.0212474	0.105864	0.0123719	0.0515941	0.0517741	0.0792339	0.0277644	0.0595993	0.0168366	0.0345533	0.0437865	0.0887629	0.0975436	0.0583352	0.0245113	0.0609305	0.0196801	0.0280643	0.0392516	0.0281234	0.0832106	0.0172973	0.0338784	0.0382268	0.0829243	0.0241514	0.080233	0.0944537	0.162514	0.162792
671			99.4045	339.061	0.0241939	0.0160006	0.0343001	0.0301522	0.00945384	0.0255047	0.0917005	0.0332097	0.0324006	0.0317563	0.100572	0.0511995	0.0433353	0.0294946	0.0197633	0.0315098	0.102867	0.0396302	0.0545746	0.0238723	0.0422412	0.0163536	0.0368098	0.0184301	0.100372	0.0414652	0.0678934	0.0790149	0.0820985	0.0480416	0.151176	0.0714164	0.0633798	0.193302	0.0881626	0.109583	0.0989702	0.0806094	0.189971	0.124247	0.063124	0.0568628	0.0742289	0.0946617	0.049983
672			99.4267	281.249	0.217498	0.133964	0.223644	0.101174	12.3492	1.25851	3.03612	0.498847	2.99526	0.646087	5.97279	1.99996	1.18469	0.0114443	3.32047	0.263336	0.0591082	3.16458	0.669324	0.127588	0.480005	3.26749	0.400344	0.178666	1.63632	1.06381	0.308048	0.0591909	0.113086	0.852711	0.346678	2.09298	1.66054	22.1825	2.3194	1.09806	2.21245	3.83596	0.785974	0.184779	2.25161	0.597595	0.629613	0.274706	0.17009
673			99.433	762.5	0.736051	0.588566	1.44261	0.104013	0.39104	0.060482	0.626423	0.930137	0.265767	1.04136	3.64972	0.376122	0.648827	0.104991	0.396495	2.49354	0.297629	0.482249	0.314218	0.438092	0.270315	1.58586	2.26407	0.865397	1.78495	3.43675	0.723005	2.29288	1.15869	2.29804	1.43945	3.50412	1.60589	3.07506	3.55914	1.32411	2.22079	0.785189	1.29086	0.634779	3.23851	1.54015	3.19266	1.92013	1.59736
674			99.784	788.515	0.513062	0.134176	1.37107	0.0619199	0.298186	0.102647	0.149596	0.171985	0.103556	0.379263	0.418789	0.0782551	0.196751	0.0654171	0.277373	0.42475	0.141952	0.235655	0.15292	0.152706	0.524389	0.982481	0.43206	0.243938	0.20105	0.387592	0.177086	0.375124	0.202751	0.523583	0.208877	0.503843	0.365203	0.49986	0.593657	0.240824	0.473512	0.390801	0.119641	0.129193	0.5088	0.341428	0.419753	0.114991	0.201071
675			99.823	747.51	0.0964838	0.0902141	0.0810638	0.232006	0.0487722	0.341729	0.363647	0.119327	0.0240791	0.0488672	0.0998615	0.0297157	0.0267315	0.064746	0.0798469	0.0916347	0.396033	0.0461167	0.14613	0.0250564	0.0373377	0.0337927	0.0401015	0.0632428	0.0545039	0.116217	0.0485628	0.0773899	0.0492267	0.0406709	0.087559	0.106758	0.120759	0.155985	0.106568	0.0529659	0.0755017	0.061835	0.0361177	0.0381946	0.166827	0.0467304	0.0319095	0.105689	0.0767375
676			100.118	161.008	0.0531929	0.580688	1.10094	0.075888	0.913905	0.162008	0.169213	0.0750814	0.264382	0.0820585	0.081286	1.53261	0.18319	0.0965445	0.0999489	0.141699	0.131986	0.343761	0.0552771	0.107636	0.33035	0.947227	0.336447	0.139438	0.19388	0.0991637	0.036648	0.349278	0.0844651	0.309921	0.0613578	0.162476	0.0295891	0.223524	0.196362	0.05483	0.0638382	0.479455	0.0690219	0.0781753	0.153976	0.0777336	0.0456188	0.0879723	0.0604998
677			100.503	283.266	0.107332	0.1116	0.0770997	0.120779	1.82066	0.247084	0.475822	0.105379	0.184554	0.102646	0.396023	0.125157	0.107998	0.11998	0.104916	0.268532	0.11314	0.109555	0.154581	0.158597	0.0912992	0.070154	0.150363	0.123009	0.122777	0.172396	0.0869814	0.10765	0.0778993	0.138203	0.102756	0.194859	0.118143	0.393493	0.124921	0.219659	0.25373	0.154712	0.151839	0.152408	0.250012	0.117443	0.114539	0.103511	0.135458
678			100.518	152.064	0.022505	0.0124433	4.24652e-05	4.9747e-05	0.0276149	0.0185186	0.0405905	0.0255498	0.0297552	0.0190806	0.123079	4.66206e-05	0.0208283	4.68336e-05	0.0239518	0.0276359	5.31606e-05	0.0144511	0.0345216	0.028664	0.0103883	0.00921513	0.044522	4.87288e-05	0.0528163	0.0768348	0.0311312	0.0218217	4.98425e-05	0.0609428	0.0580123	0.0396343	0.0446668	0.259275	0.0689289	0.0494034	0.0340225	0.0339125	0.151351	0.0313114	0.0531429	0.0462533	0.0525335	6.33191e-05	0.0687962
679			100.518	245.142	0.036768	0.0607254	0.0361949	0.0197831	0.0291462	0.0596663	0.0396509	0.0396182	0.034372	0.0146251	0.144462	0.0271316	0.0164626	0.0461131	0.0507604	0.0860566	0.0254846	0.0429913	0.0690941	0.046353	0.0398446	0.025334	0.0373647	0.0315753	0.0486284	0.0896238	0.0715791	0.0365296	0.0620537	0.148033	0.029838	0.0680873	0.0441272	0.163057	0.0453722	0.152974	0.073098	0.0696172	0.0374697	0.0631994	0.124541	0.0439989	0.0877595	0.109094	0.104708
680			100.524	246.134	0.0101639	0.0262366	0.00929842	0.00518388	0.00850158	0.0305458	0.00749711	0.0099824	0.0109058	0.00189373	0.0441793	0.00257426	0.00244753	0.0142377	0.0109672	0.00947059	0.00310417	0.0132925	0.0148875	0.00795269	0.00679431	0.00584257	0.0116151	0.0117125	0.0135135	0.0227495	0.020788	0.00326334	0.017593	0.0359276	0.00885399	0.00914693	0.0145703	0.0283289	0.0137601	0.0263952	0.0209118	0.0157148	0.00790074	0.0154767	0.0276244	0.0138888	0.0199616	0.0190292	0.0308356
681			100.525	244.138	0.656472	1.54856	0.641029	0.262025	0.43196	2.62658	0.831164	0.582571	0.697888	0.204855	2.89141	0.315358	0.148158	1.06193	0.965775	1.37318	0.275339	1.04903	1.37575	0.817507	0.466295	0.424007	0.663318	0.596113	0.7044	1.98152	1.56067	0.576102	1.45285	3.00688	0.467992	0.984447	0.859758	2.73896	0.728056	2.76601	1.33492	1.57164	0.761193	1.15877	2.26338	0.762574	1.61811	1.94702	2.19416
682			100.534	496.28	0.0167225	0.00471959	0.150047	0.00160997	0.0605499	4.88902e-05	0.00581765	0.0245938	0.0207328	0.529883	0.224802	0.121036	0.282236	0.0038225	0.00130578	0.0732944	0.00573278	0.00913562	0.0400473	0.0158627	0.0272601	0.221403	0.0234238	0.0496426	0.0322156	0.00543899	0.0266748	0.127758	0.057608	0.0135058	0.0215802	0.0083183	0.0210557	0.32133	0.113438	0.265732	0.0405479	0.163623	0.134492	0.0419517	0.00761721	0.0103809	0.0076938	0.113155	0.217409
683			100.59	429.342	0.0228009	0.0122652	0.147033	0.00510448	0.140293	4.88902e-05	0.0734388	0.0253878	0.0898485	0.134193	0.0619605	0.105904	0.0734244	0.00199529	0.524246	0.0139087	0.0358393	0.10868	0.0447955	0.010512	0.0565466	0.0519348	0.00864815	30.4567	0.0373392	0.0108702	0.0112594	0.0488311	0.00554245	0.0718716	0.00663447	0.20315	0.0194339	0.222345	0.0808962	0.0362129	0.0562451	0.087445	0.0444471	0.0183391	0.00583154	0.0325312	0.0268142	0.04068	0.0334757
684			101.632	555.28	0.239212	0.241273	0.113789	0.25951	0.502351	0.0788892	0.214434	0.147546	1.28694	0.630793	0.979257	0.810399	0.125344	0.0893518	0.483102	0.725048	0.0551726	0.256561	0.0948509	0.096055	0.0346667	0.0677809	0.0753888	0.189514	0.668878	0.40988	0.135248	3.20957	0.268636	0.220636	0.194892	0.587339	0.306856	1.72019	0.877077	0.623805	0.280958	0.190775	0.193129	0.169939	1.12564	0.0911241	0.636956	0.324459	0.284873
685			101.936	170.009	0.0157689	0.0174067	0.0415642	0.0401585	0.0309406	0.0315431	0.0305611	0.126884	0.0286028	0.102676	0.0481878	0.0305034	0.0367286	0.0199697	0.0223223	0.201577	0.0158676	0.0546535	0.138126	0.046292	0.0419261	0.0507767	0.0266226	0.0229632	0.0413644	0.0306585	0.0161116	0.0299472	0.0609102	0.0691211	0.027028	0.0411137	0.0190784	0.055213	0.0261422	0.0348323	0.0248513	0.0233796	0.0953633	0.0328863	0.132083	0.0235602	0.0191999	0.0844759	0.0158532
686			102.124	185.118	0.16137	0.0339282	0.0505544	0.0413239	0.0518468	0.0656578	0.176416	0.0920053	0.0756298	0.0447064	0.0863568	0.0288029	0.0336048	0.0332607	0.0492681	0.120557	0.0566902	0.0266195	0.0636434	0.0255255	0.0321244	0.0253464	0.0459123	0.0514659	0.0733818	0.386161	0.0473263	0.0445279	0.103396	0.145803	0.117083	0.0622341	0.155809	0.446058	0.0805547	0.047826	0.17374	0.0761049	0.077604	0.0541756	0.0645135	0.0688189	0.0552154	0.0532488	0.0427711
687			103.427	494.264	0.0182481	4.5531e-05	14.0516	0.00201062	0.011478	4.88902e-05	0.00346856	0.0011141	0.26416	0.0110719	0.00260816	0.00362172	1.53314	4.68336e-05	0.00198559	0.004219	0.0391403	0.612143	0.00905633	0.00490627	0.0135687	3.52822	4.65748e-05	0.19075	4.40292e-05	4.74629e-05	0.00187921	0.00521513	0.00375679	4.81781e-05	4.43217e-05	4.60088e-05	0.000702882	0.0130612	0.00320266	4.81403e-05	4.19331e-05	1.16973	4.84341e-05	0.0011035	0.000102707	4.46628e-05	4.91703e-05	0.00319757	0.0134763
688			103.906	147.029	0.165842	0.533769	0.550777	0.57751	0.544087	0.621914	1.88564	0.313364	0.22633	0.393511	1.46314	0.619448	0.288969	0.353602	0.294416	0.728102	0.265024	0.742035	0.213021	0.553499	0.618605	0.460463	0.447461	0.269238	0.328694	0.373196	0.264294	0.440794	0.259983	0.441279	0.491174	0.364163	0.297614	1.71663	0.401628	0.439944	1.07256	1.02457	0.630783	0.199277	0.84839	0.662138	0.341993	0.197543	0.452821
689			103.958	255.048	0.0642302	0.157174	0.049322	4.9747e-05	0.0371918	0.150889	0.024621	0.0896347	0.0413078	0.0882382	0.132425	0.0222103	0.0275498	0.00303186	4.47863e-05	0.0605539	0.0830375	0.0075851	0.0617275	0.0423554	0.00559523	0.0495243	0.207511	0.100266	0.355815	0.0236159	0.127937	0.61903	0.11148	0.18705	0.0450828	0.0853872	0.111171	0.107373	0.129721	0.267173	0.0787072	0.0131771	0.0828817	0.0930419	0.243974	0.12348	0.446557	0.282749	0.176411
690			103.977	329.236	0.0709912	0.123394	0.00554279	0.0239044	0.00895498	0.0694524	0.213154	0.0337892	0.0134738	0.147811	0.155986	0.00973855	0.0176522	0.00521679	0.00314692	0.0138343	0.0418245	0.00564048	0.0129636	0.00398374	0.00992386	0.0143562	0.051899	0.0104092	0.0570196	2.55364	0.930289	0.0240806	0.0497853	0.0248051	0.142847	0.0516994	0.125203	4.63027	1.45434	0.0800029	0.31046	0.0562133	0.243209	0.0747711	0.0828311	0.409249	0.178031	0.0518944	0.069915
691			105.347	531.279	0.0228968	0.00804772	0.0492721	0.185225	0.0151322	0.0162136	0.0134499	0.0110231	0.11553	0.0200959	0.153869	0.00311738	0.0230517	0.021821	0.0797806	0.168081	0.0145556	0.0327096	0.0188972	0.108383	0.00341183	0.0195054	0.0547391	0.109946	0.172595	0.0374276	0.0348591	0.278793	0.100054	0.0719615	0.0133334	0.053178	0.0159055	0.0996666	0.0416161	0.192575	0.0623155	0.0738918	0.061342	0.0710373	0.208775	0.0214922	0.0788128	0.169649	0.0900438
692			105.58	311.038	0.00360843	0.0135525	0.026264	0.0161583	0.047497	0.00563509	0.129962	0.0582026	0.0372702	0.0736108	0.00742928	0.0358304	0.0192037	0.00404176	0.0430074	0.108036	0.00769477	0.044062	0.0454601	0.0206234	0.0265414	0.0235128	0.00575832	0.0256996	0.120194	0.00467259	0.00744424	0.0736298	0.0205178	0.183958	0.00441947	0.083023	0.00321726	0.151195	0.0757224	0.00806979	0.0151317	0.0311405	0.0138108	0.141648	0.233784	0.0058666	0.138506	0.0935593	0.0143499
693			106.238	157.086	0.553769	0.540362	0.504466	0.848638	0.629936	0.753963	1.16089	0.832756	0.859025	0.531776	1.04925	0.24765	0.344859	0.269345	0.453038	1.1621	0.620197	0.4917	0.406798	0.751111	0.473502	0.397065	0.671743	0.478534	0.401596	1.55844	0.613904	0.40234	0.512443	0.420681	0.480567	0.39766	0.669987	0.792632	0.625927	0.690113	0.534605	0.374079	0.486422	0.457602	1.22388	0.63247	0.339403	0.627257	0.453013
694			106.255	165.012	3.97662e-05	0.0462124	4.24652e-05	0.00918711	0.0439591	0.00640582	1.06004	4.49333e-05	4.37874e-05	0.902704	4.26651e-05	0.00368547	4.15964e-05	0.00280022	0.0861688	2.28624	0.00320162	0.0847411	0.172254	4.81026e-05	0.0112357	3.945e-05	4.65748e-05	0.106272	2.30583	4.74629e-05	0.0511598	0.808895	4.98425e-05	5.03752	4.43217e-05	3.43013	4.1793e-05	2.70866	0.938486	0.0195864	0.375142	0.142569	0.0897919	1.57901	3.38245	0.0162888	2.40138	0.814133	0.0517044
695			106.277	170.996	0.14796	0.0900003	0.128335	0.0445424	0.178785	0.113517	0.425069	0.57183	0.0732132	0.101201	0.310535	0.0604563	0.13162	0.0441784	0.115924	0.138133	0.0898106	0.0687153	0.496711	0.420842	0.0924497	1.07845	0.200528	0.196532	0.667502	0.562388	0.660291	0.518932	0.356243	1.18981	0.433654	0.578466	0.590105	1.91551	0.952423	0.183352	0.793255	0.292187	0.349704	0.549598	0.408032	0.532839	0.571141	0.818804	0.311203
696			107.348	80.4993	0.000521222	4.5531e-05	0.00605633	4.9747e-05	0.152542	4.88902e-05	0.749466	0.000638976	0.0900519	0.218438	0.00101611	0.00396876	0.0046909	4.68336e-05	0.223883	0.6288	5.31606e-05	0.0846171	0.114494	0.0286631	0.000806029	0.000793789	4.65748e-05	0.0516007	0.601725	4.74629e-05	4.54476e-05	0.174128	4.98425e-05	0.725596	4.43217e-05	0.849416	4.1793e-05	0.696055	0.411616	4.81403e-05	0.169334	0.158623	4.84341e-05	0.504925	1.01985	0.000665838	0.853653	0.397373	0.109985
697			107.392	156.012	0.0205256	4.5531e-05	0.112495	0.166973	4.14577e-05	4.88902e-05	6.12312	0.126429	4.37874e-05	1.50348	4.26651e-05	4.66206e-05	0.104141	4.68336e-05	0.909734	4.55217	0.179741	0.533902	0.867814	0.0799972	4.60599e-05	0.050214	4.65748e-05	0.62092	4.16038	4.74629e-05	0.147993	1.99535	0.175864	9.6746	4.43217e-05	2.58501	4.1793e-05	5.50551	3.26105	0.125265	0.971824	0.893299	4.84341e-05	3.53512	7.87971	0.110309	2.65639	2.98692	0.688207
698			107.418	180.012	0.0335767	0.312586	0.0655929	0.0744304	0.460453	0.440382	2.31587	0.353711	0.19514	0.73581	0.100535	0.0762974	0.0733711	0.0374504	0.420548	1.74041	0.0804122	0.279901	0.229605	0.0708256	0.0407327	0.0431114	0.0815897	0.219871	3.12421	0.0727432	1.93865	0.740577	0.0625917	2.65067	0.73136	2.85648	0.172514	1.76334	0.75512	0.0477266	0.208772	0.146477	0.202531	1.73518	3.24857	0.0820608	1.88387	0.628469	0.198784
699			107.418	281.978	3.97662e-05	4.5531e-05	0.0155806	4.9747e-05	0.243029	4.88902e-05	2.7412	4.49333e-05	0.292394	0.836868	4.26651e-05	0.0101377	0.0359736	4.68336e-05	0.301381	2.05586	5.31606e-05	0.216552	0.134429	0.0742662	4.60599e-05	3.945e-05	4.65748e-05	0.189469	2.84577	4.74629e-05	4.54476e-05	0.54882	4.98425e-05	2.96879	4.43217e-05	1.25274	4.1793e-05	1.98315	0.541742	4.81403e-05	0.368511	0.270451	4.84341e-05	1.7595	2.52109	4.46628e-05	1.99796	0.785931	0.197632
700			107.425	209.002	0.043341	0.302874	0.44501	0.0478405	0.241785	0.130801	2.73588	0.100605	0.0850696	0.875453	0.102333	0.258451	0.126445	0.0914357	0.307107	1.70722	0.0713919	0.369053	0.17876	0.149742	0.176103	0.387743	0.205123	0.123077	2.07632	0.0168989	0.0337049	0.713208	0.0606337	2.91838	0.0527148	1.29434	0.0727398	2.58176	1.02254	0.0343632	0.378493	0.215322	0.0779413	2.11664	2.84528	0.0713758	1.28912	0.458621	0.227853
701			107.45	321.996	0.00102661	0.00109349	1.43151	0.00335247	14.9287	0.00288018	65.979	0.00160969	9.71413	21.7172	0.0601306	0.754012	1.49621	4.68336e-05	24.5408	60.5757	0.0215586	11.8173	10.9035	2.26305	0.00750901	0.00277846	0.00304512	9.26628	59.0871	0.00109336	0.00692981	24.276	0.0149019	70.3503	0.0250592	83.8013	0.00628626	70.9355	42.4301	0.0100361	17.856	15.6881	0.0114868	49.8734	85.5171	0.0040886	85.1628	40.631	17.0385
702			107.463	197.002	0.0361058	0.0201054	0.00494475	0.012273	0.383113	0.0216633	2.91804	0.0591922	0.171612	0.619465	0.0620458	0.0080823	0.0849167	0.019068	0.344329	1.61608	0.0654883	0.138686	0.365783	0.0840176	0.0158982	0.0119995	0.0673209	0.138861	1.98727	0.0785328	0.0685405	0.625032	0.122138	2.81084	0.0579378	1.2658	0.0653823	2.68433	0.71909	0.0847032	0.363202	0.15019	0.0575236	1.93212	2.77385	0.0451253	2.13293	0.975908	0.146913
703			107.678	244.019	3.97662e-05	4.5531e-05	0.0178411	0.0036318	0.124337	0.00324734	1.46358	4.49333e-05	0.0717348	0.118708	0.00101719	0.0135226	0.0161795	0.000876072	0.106041	0.559431	0.000703082	0.0624161	0.0325102	0.0321796	4.60599e-05	0.001505	0.000960384	0.083593	0.712233	4.74629e-05	4.54476e-05	0.184266	0.00107792	1.01231	4.43217e-05	0.330353	0.000654378	0.882433	0.271785	0.00146092	0.0987987	0.153315	0.00248533	0.68519	1.01522	0.000867133	0.452024	0.186112	0.0827
704			107.999	280.003	3.97662e-05	4.5531e-05	4.24652e-05	0.00161175	0.026379	4.88902e-05	0.190895	4.49333e-05	0.0115021	0.0482966	4.26651e-05	4.66206e-05	0.00827964	0.000751692	0.0547993	0.327161	5.31606e-05	0.0311983	0.0454338	0.00421948	4.60599e-05	3.945e-05	4.65748e-05	0.0460513	0.502096	4.74629e-05	4.54476e-05	0.105332	4.98425e-05	0.365167	4.43217e-05	0.21733	4.1793e-05	0.438564	0.117702	4.81403e-05	0.0469201	0.0222826	4.84341e-05	0.513427	0.478155	4.46628e-05	0.322654	0.135845	0.0150044
705			108.331	278.007	0.00162562	4.5531e-05	0.179573	0.0011677	2.42783	4.88902e-05	15.0078	4.49333e-05	1.24873	4.44588	0.00861195	0.103257	0.187527	0.00110248	2.34252	10.7199	5.31606e-05	0.4277	0.62231	0.296562	4.60599e-05	0.00406371	0.00140105	0.826399	13.8705	4.74629e-05	0.000880397	6.47652	0.00200054	16.0575	0.000828323	18.4094	4.1793e-05	15.5406	7.03837	4.81403e-05	1.94913	1.04855	4.84341e-05	10.9745	18.1318	4.46628e-05	18.2481	6.93418	1.52903
706			108.331	322.999	0.0478847	0.0502696	0.0750309	0.00877793	0.801742	0.0295105	8.73895	0.0810895	0.270038	2.26033	0.305256	0.0891616	0.0933579	0.0398042	0.636722	5.79516	0.019028	0.188965	0.383683	0.0452847	0.0276653	0.0252768	0.0515942	0.385917	6.79051	0.188508	0.0679167	1.69425	0.0858036	10.1011	0.0801615	4.37715	0.127238	7.0218	2.03953	0.151563	0.535083	0.212068	0.188716	6.6317	9.51606	0.170649	7.00043	2.2889	0.407279
707			108.402	237.988	0.0127159	0.006049	0.0484051	0.0304983	0.360786	0.00565112	2.77595	0.0145421	0.286634	0.714854	4.26651e-05	0.0220873	0.0234745	0.019141	0.271618	1.69119	0.00474658	0.129767	0.19566	0.0754105	0.0110989	0.0050969	0.00854053	0.120486	2.10269	0.00822671	0.0105131	0.62593	0.0095339	3.04472	0.00126585	0.872197	0.00396741	2.78252	0.710885	0.00421911	0.279463	0.161564	0.00682518	2.11324	2.8769	0.00457167	2.41431	0.77388	0.152083
708			108.53	354.024	3.97662e-05	4.5531e-05	0.10616	4.9747e-05	0.827399	4.88902e-05	8.2003	4.49333e-05	0.500238	0.699458	0.0126495	0.0999735	0.0756746	4.68336e-05	1.29281	6.16439	5.31606e-05	0.418606	0.504677	0.120566	4.60599e-05	3.945e-05	0.00106018	0.558142	6.58193	4.74629e-05	4.54476e-05	1.59505	4.98425e-05	9.72809	4.43217e-05	4.03695	4.1793e-05	4.46946	2.74138	4.81403e-05	1.02288	0.51915	0.000949462	7.77766	6.14982	4.46628e-05	6.62908	1.84955	1.24574
709			108.531	323.992	0.000795154	0.00129342	0.0456492	4.9747e-05	0.396141	0.000956965	2.28845	0.0047716	0.249231	1.07747	0.0173324	0.0416836	0.0256477	4.68336e-05	0.34656	2.85338	5.31606e-05	0.0902126	0.224334	0.103489	4.60599e-05	0.00069926	0.00110919	0.25515	3.58815	0.012811	0.00459349	0.915186	0.00274192	5.46551	0.00139811	2.23815	0.00802855	2.88697	0.908591	0.00479522	0.368578	0.255004	0.00989693	3.67127	4.16787	0.011655	3.60398	1.09795	0.273114
710			108.583	207.023	0.0247071	0.0035496	0.0414266	0.100218	0.249819	0.0423599	1.8684	0.0436042	0.116639	0.658709	4.26651e-05	0.0611445	0.0966205	0.131977	0.238236	1.13494	0.107104	0.0894547	0.147524	0.0707811	0.110481	0.00367736	4.65748e-05	0.075454	1.44543	0.00420224	0.0031511	0.321313	0.0603753	1.90128	0.0165644	1.36657	0.0239261	1.67904	0.636914	4.81403e-05	0.178543	0.16037	4.84341e-05	1.56796	1.78911	0.0119273	2.03029	0.29115	0.0864578
711			108.599	112.022	0.290642	0.411671	0.586347	0.191311	3.93296	0.292001	15.4785	0.174623	2.0908	3.20521	0.272169	4.66206e-05	0.500608	0.196997	1.40841	17.4823	0.195075	1.37656	1.75326	0.908308	4.60599e-05	0.519706	0.196493	1.44671	7.28121	0.117329	0.262573	4.55165	0.0213151	9.91534	0.0824076	9.55129	0.260274	15.1052	3.85651	0.307286	1.76778	3.16362	0.27639	7.40164	24.1149	0.108121	10.3855	2.12553	0.972105
712			108.605	310.034	3.97662e-05	4.5531e-05	0.0221936	4.9747e-05	0.473955	4.88902e-05	4.62329	4.49333e-05	0.245896	1.27409	0.00302724	0.0545059	0.069628	4.68336e-05	0.467495	3.08783	5.31606e-05	0.21235	0.260165	0.110981	4.60599e-05	3.945e-05	4.65748e-05	0.142863	3.57329	4.74629e-05	4.54476e-05	1.38989	4.98425e-05	5.9594	4.43217e-05	2.45591	4.1793e-05	3.06299	1.00202	4.81403e-05	0.285448	0.284198	4.84341e-05	3.97453	3.7306	4.46628e-05	4.20502	1.17048	0.319829
713			109.601	122.036	0.259169	0.292779	0.23871	0.297645	0.268138	0.497462	8.60001	0.30874	0.281753	0.293357	1.3108	0.156668	0.224078	0.317342	0.25982	0.285167	0.312347	0.243866	0.121578	0.292331	0.51613	0.245241	0.291115	0.292916	0.282383	0.261299	0.313131	0.246581	0.330451	0.340059	0.126054	0.282176	0.268507	4.3468	0.313351	0.307936	0.775792	0.261319	0.215933	0.131514	0.584584	0.279555	0.312116	0.379456	0.10952
714			109.67	227.067	3.97662e-05	4.5531e-05	4.24652e-05	0.00936516	4.14577e-05	4.88902e-05	0.0775893	0.00973023	4.37874e-05	1.17844	0.0448023	0.103591	0.297378	0.155852	0.553939	0.0783414	0.120004	4.05949e-05	0.0386049	4.81026e-05	0.271261	0.117562	0.00920155	0.00594657	4.40292e-05	0.0555673	0.10569	5.28803e-05	0.0173782	4.81781e-05	0.0461225	4.60088e-05	0.0136465	0.0374809	4.82386e-05	0.0248596	0.0652071	0.0829946	0.0353024	0.26728	0.0907354	0.0309016	0.186534	0.124039	0.0859071
715			110.141	169.086	0.138039	0.0265133	0.0457141	0.0423952	0.029481	0.0257727	0.0581315	0.0309497	0.0332636	0.0951128	0.0525296	0.0538103	0.0134712	0.0265414	0.0212917	0.0814613	0.0317263	0.0168804	0.0237033	0.0331844	0.0259954	0.0269693	0.0294084	0.04384	0.0171625	0.625046	0.196926	0.0504649	0.0489572	0.0249562	0.0405011	0.0323761	0.0529947	0.167276	0.203181	0.0496526	0.0422242	0.0195007	0.272405	0.0713423	0.110085	0.0816917	0.0896662	0.0539182	0.0478367
716			110.827	107.049	0.0760829	0.0390794	0.0446578	0.338445	0.0371461	1.57004	1.18938	0.0137497	0.0764983	0.0632142	0.152695	0.397502	0.0255474	0.0288273	0.0295334	0.0908935	0.0420408	0.0227297	0.0204169	0.167977	0.0346588	0.047544	0.040352	0.135128	0.0510619	0.0189219	0.123846	0.0915555	0.0229624	0.0603822	0.0299189	0.0479514	0.041657	0.673664	0.0553805	0.179444	0.0223632	0.0662793	0.0340165	0.0207291	0.0867596	0.0586515	0.0621423	0.0639826	0.424265
717			110.968	179.034	0.527542	0.124231	0.0271449	2.59383	0.254343	11.7038	9.30965	0.116887	0.972664	0.0818566	1.1426	3.33554	0.163484	0.230383	0.0320913	1.2007	0.456237	0.195024	0.066207	1.34973	0.0574709	0.556123	0.0500082	1.21302	0.202534	0.11754	0.838929	0.508034	0.184553	0.297425	0.199014	0.32655	0.103339	5.16051	0.139407	1.3642	0.21323	0.274027	0.491118	0.41756	0.545524	0.410447	0.417637	0.376611	5.59964
718			112.42	96.0081	0.239917	0.430792	0.387366	0.463619	0.288619	0.499223	0.363878	0.408464	0.330437	0.425253	0.358793	0.456907	0.307966	0.850399	0.321873	0.232917	0.477244	0.337009	0.348797	0.324889	0.366663	0.275072	0.361491	0.4054	0.289332	0.368311	0.292685	0.456811	0.397776	0.683001	0.249349	0.465853	0.537968	0.581352	0.721185	0.751313	0.168153	0.503773	0.301277	0.307529	0.911057	0.425463	0.347436	0.611208	0.181047
719			112.976	205.029	2.9631	1.20845	3.24496	7.36604	1.84659	7.9213	6.09722	6.39591	0.742933	2.65457	1.06408	0.526035	5.03001	9.8962	2.12484	1.80337	6.97551	2.96926	4.82	1.42041	8.40067	1.19276	1.58103	0.588354	2.13674	2.17996	2.26211	0.949468	5.15858	2.56885	4.81879	0.901573	4.86319	3.00478	0.808747	0.775199	3.95418	5.83749	1.20524	10.9102	2.81576	0.55657	1.7979	4.64969	1.30036
720			113.114	88.003	0.224535	0.610584	0.329207	0.21803	0.679592	0.595651	0.771535	1.23304	0.686078	0.779992	1.04137	1.30688	0.328338	0.570053	0.305319	0.298537	0.42067	0.708985	0.857007	1.32911	0.813936	0.543556	0.472029	0.747207	1.09758	0.444821	0.241034	1.18243	0.583769	1.29167	0.686428	1.14173	1.02557	1.48376	1.27673	0.326688	0.955689	0.974147	1.09834	0.69733	0.78922	1.19962	0.969379	0.61934	0.971717
721			113.308	106.04	0.47239	0.336326	0.644184	0.219818	0.153442	1.13681	1.31425	0.656946	0.540929	0.826306	0.522295	0.187941	0.32706	0.658344	0.20114	0.167975	0.220368	0.350401	0.440141	0.837371	0.697315	0.142279	0.458536	2.23876	0.240011	0.281933	0.368064	0.280963	0.210266	0.346246	0.451117	0.871384	0.440276	1.14241	0.568227	0.2059	0.898425	0.922105	0.358464	0.194991	0.28626	0.176881	0.372478	0.291581	0.494483
722			113.811	109.04	1.43462	0.589754	0.711473	0.722434	0.402045	5.23733	1.62103	0.799521	1.00037	1.48244	1.97058	0.20421	0.395261	0.991751	1.13636	0.466177	0.137746	0.505799	0.802476	0.485199	0.386627	1.59029	0.841354	2.00659	0.65104	0.391956	1.84839	1.17638	0.640529	1.28847	0.58038	1.81806	1.97458	1.38579	2.04405	1.07539	0.313059	0.787811	1.96176	0.290494	0.656821	0.360664	0.487684	0.412883	0.680983
723			114.237	230.122	0.0355986	0.0774677	0.00327955	0.0378193	0.0260829	0.109416	0.04762	0.042243	0.0362785	0.0123666	0.100512	4.66206e-05	0.0144588	0.0722438	0.0548486	0.183985	0.040265	0.046089	0.104057	0.0459102	0.036536	3.945e-05	0.0078051	4.87288e-05	0.025288	0.093903	0.140794	0.00915632	0.0681858	0.125423	0.0425087	0.021785	0.036617	0.117697	0.0352881	0.207225	0.0474492	0.0537146	0.0314519	0.131552	0.172565	0.0275509	0.0545854	0.26966	0.114575
724			114.288	181	2.81549	2.49902	0.793174	0.799572	1.47169	0.598552	1.75331	3.76526	2.25556	2.06435	3.86091	1.43438	1.02306	2.73774	0.981827	3.98926	2.56982	0.387443	1.66009	2.76589	0.956778	1.41635	4.46377	3.3166	5.04577	4.95689	3.01397	5.8487	3.80531	5.48901	2.32176	5.25238	3.09565	7.04655	5.21886	4.07227	1.31162	2.52847	3.32393	2.3787	6.05259	5.06288	4.65442	4.29729	3.08119
725			114.312	214.116	0.00689322	0.0029631	0.00404995	0.012282	0.00326703	0.0106711	0.00895773	0.0154939	0.0115523	0.011982	0.0898566	4.66206e-05	0.00346666	0.00121088	0.0015042	0.356137	0.00539396	0.00157752	0.00718996	0.00169679	4.60599e-05	3.945e-05	0.0306157	0.00225777	0.00433822	0.0577219	0.0289323	0.0586606	1.36682	4.81781e-05	0.414546	4.60088e-05	0.115167	0.056456	4.82386e-05	0.0653082	0.121487	0.029273	0.0544628	0.0252824	0.0713426	0.436524	0.0682446	0.0444015	0.114193
726			114.333	533.295	0.0126535	0.0015343	0.0496158	0.161419	0.0901056	0.0554533	0.0424063	0.00667956	0.141838	0.0166508	0.081193	0.0460441	0.0388744	0.0285543	0.154948	0.0900496	0.0122198	0.0502764	0.0162627	0.084389	0.0118891	0.0163354	0.0315935	0.0600913	0.153959	0.0330095	0.0178697	0.239816	0.0667613	0.0552124	0.0166173	0.0886032	0.0186791	0.126256	0.0484145	0.113143	0.0725779	0.0807718	0.0633682	0.0438378	0.150001	0.0222527	0.0952829	0.053568	0.035251
727			114.389	165.055	0.76494	0.0230231	0.379488	1.20715	2.97707	2.51087	6.81038	1.32634	4.13748	0.0690102	0.52629	0.363914	0.159766	2.31758	2.02261	0.233513	0.502267	0.32941	0.550872	5.86483	0.503094	0.218549	0.335017	0.508855	0.0206619	0.356152	0.28201	0.0586426	0.528128	0.0111012	0.179458	0.185352	0.874351	0.473516	0.0447954	0.456699	0.0734373	0.530734	0.598206	1.11885	0.858523	0.149542	0.186791	0.427888	1.69338
728			114.415	97.0397	0.659722	0.196539	0.514947	0.206661	0.182246	0.315541	1.067	0.191314	0.173948	0.332299	0.323013	0.498101	0.401186	0.296273	0.254025	0.2978	0.241531	0.199652	0.581863	0.22772	0.481999	0.679525	0.229635	0.706588	0.6819	0.286921	0.283088	0.408934	0.294145	0.880664	0.686941	0.652246	0.499995	0.201225	0.389552	0.402188	0.326743	0.325416	0.450879	0.717157	0.88583	0.308538	0.666361	0.282133	0.536293
729			114.848	292.051	3.97662e-05	4.5531e-05	0.00148672	0.0206714	0.0010406	0.000929339	0.0272031	4.49333e-05	4.37874e-05	4.42259e-05	0.0192603	0.00113523	0.00314676	4.68336e-05	4.47863e-05	0.0023996	0.000736049	4.05949e-05	0.0027651	0.000811697	0.0022755	3.945e-05	0.00247488	0.00200918	0.00313903	0.0102428	0.00842147	0.00613013	0.00390902	0.00155468	0.00284721	0.00131167	0.000777542	0.00775542	0.000991345	0.011407	0.100462	0.0466955	0.00376896	5.10473e-05	0.0054263	0.00085507	0.00351795	0.0123	0.00589976
730			115.451	242.176	0.97746	3.66582	1.4552	0.707315	0.727806	2.77134	0.871999	3.09681	1.39532	1.17187	1.53388	0.413019	1.4303	0.687417	0.895772	1.37326	0.909476	0.343392	1.04219	1.13275	1.18712	0.501003	0.616155	1.42008	1.35226	0.889475	0.904418	0.81246	0.860756	1.68165	0.594246	0.557859	1.1213	2.4777	1.2611	1.18335	0.940047	0.560164	1.02491	1.62313	2.14271	1.10019	0.575787	1.6942	2.50485
731			115.452	243.18	0.0587229	0.298977	0.0770505	0.0431677	0.0387164	0.164606	0.0476989	0.20283	0.0943171	0.063974	0.10197	0.0336307	0.0684329	0.0403266	0.0566351	0.085776	0.0593642	0.0231954	0.0632026	0.0559117	0.0625151	0.0343708	0.0437123	0.0832029	0.0953906	0.056796	0.0481766	0.049291	0.0565985	0.108988	0.031338	0.0281692	0.0537974	0.133459	0.0785092	0.0804259	0.0593375	0.0402635	0.0592967	0.119076	0.125654	0.07384	0.0411077	0.115477	0.197111
732			115.458	161.045	1.24096	0.335184	4.71272	0.7621	0.467081	0.421282	2.27591	0.79606	0.400315	0.158007	0.315511	0.97818	3.39237	0.171921	0.244558	0.428551	0.172438	2.46426	0.207042	0.372134	0.39917	2.27211	0.277516	0.531872	0.31592	0.583439	0.334682	0.354808	0.305069	0.287116	0.252087	0.5403	0.385338	0.50475	0.242781	0.207335	0.631939	1.33699	0.383815	0.359792	0.592415	0.310694	0.606259	0.632803	0.243652
733			116.478	124.97	0.278254	0.392374	0.258328	0.181207	0.254	0.318724	0.248202	0.314435	0.181369	0.0798716	0.116479	0.234531	0.467718	0.458731	0.585522	0.0961762	0.16453	1.61781	0.116072	0.24882	1.67672	0.206534	0.177665	0.188996	0.618222	0.748566	0.302968	0.641859	0.123521	0.763713	0.217994	0.618845	0.588862	0.366778	0.711754	0.117029	0.174658	0.941432	0.248352	0.230589	0.153523	0.414807	0.401198	0.236373	0.116989
734			117.368	218.086	0.0145544	0.0055355	0.00637053	4.9747e-05	0.00766753	0.00211547	4.69274e-05	0.00221854	0.0124672	0.0162791	0.00684867	0.0104855	0.010731	0.00534865	0.0113554	0.00753877	5.31606e-05	0.0101186	0.00428442	0.0371447	0.0137282	3.945e-05	0.00246062	0.00985651	0.0258755	0.159636	0.0510691	0.00172209	0.00611019	0.0165407	0.0605855	0.00838876	0.00629826	0.0533996	0.151174	0.0132814	4.19331e-05	0.015822	0.140245	0.00807048	0.00424728	0.0376416	0.0267729	0.00916169	0.0388793
735			117.743	307.097	0.0668145	0.0675832	0.0188622	0.0192866	0.0272179	0.10441	0.216924	0.103369	0.133554	0.18241	0.229162	0.0141181	0.0640642	0.0573094	0.0434045	0.0323583	0.0974879	0.039866	0.068843	0.124377	0.0223261	0.00225637	0.126051	0.0227667	0.0705632	0.16425	0.149724	0.0430771	0.233504	0.0377597	0.123284	0.0518311	0.121493	0.361628	0.0696071	0.168624	0.158344	0.0581645	0.0956786	0.150484	0.0232519	0.0248099	0.106818	0.244881	0.206767
736			117.745	94.9798	1.14291	1.05724	0.99198	1.33656	0.672888	2.09005	0.904055	1.60695	0.99199	0.332391	0.844332	1.15335	1.16325	1.39499	1.58217	1.70756	2.51853	2.50754	1.52838	1.16834	2.20463	1.0321	1.12164	0.447509	1.80046	3.0681	2.08693	1.2422	1.38391	1.60463	1.36849	1.31281	1.15759	1.70673	1.92117	1.05142	1.01227	1.37558	1.29381	1.39986	2.30955	1.13153	1.47268	3.04585	1.23409
737			117.782	115.039	0.478616	0.513605	0.506505	0.870504	0.710537	1.21275	0.7528	0.599153	1.21987	0.553453	0.753676	0.431786	0.436174	0.735117	0.698568	8.29216	0.654043	0.514315	0.302157	0.745618	0.913903	0.387065	0.435408	0.664313	0.394217	0.672036	0.800953	0.47323	0.734988	0.384065	0.658276	0.43836	0.578857	0.88138	0.665397	0.823845	0.810792	0.646071	0.296168	0.368063	10.1567	0.621903	0.587902	0.676036	0.506324
738			117.814	122.975	11.3785	16.8194	6.32801	5.49419	8.49202	8.71202	4.59313	7.13732	2.81365	2.30608	2.86924	12.1319	7.38466	10.2441	16.0398	1.94044	4.66487	10.404	3.38003	5.5377	45.8988	6.09197	4.5412	5.18693	14.3873	13.291	3.97479	16.0531	3.71066	18.465	3.31153	15.2193	9.78944	11.5077	12.1161	3.98106	5.29617	24.1713	8.98876	6.20979	5.24556	11.4415	6.66611	6.26017	3.3642
739			118.488	253.032	0.100913	1.69634	2.28671	0.080913	2.22355	0.44268	0.183874	0.186001	1.06103	0.285912	0.28388	3.98463	0.550248	0.313191	0.203268	0.1936	0.154379	1.99277	0.081928	0.568237	1.04994	1.92147	1.05308	0.204314	0.218962	0.0546082	0.0436212	0.917537	0.377654	0.619124	0.228552	0.342099	0.115247	1.35906	0.428359	0.119565	0.141814	0.562016	0.214787	0.0588962	0.351577	0.155366	0.137651	0.0578451	0.0487803
740			118.779	254.016	0.0688081	1.03655	2.11409	0.0918993	1.92105	0.526369	0.225569	0.237222	0.870972	0.238979	0.133152	8.91441	0.266772	0.23862	0.633889	0.101028	0.190534	1.82073	0.0181693	0.240286	1.11989	1.88968	0.551732	0.220579	0.173342	0.0211295	0.00865556	0.543728	0.0803391	0.458058	0.0836651	0.22346	0.10368	0.516588	0.254903	0.0501092	0.103018	0.670804	0.13244	0.0239459	0.331119	0.126289	0.0947804	0.0187449	0.00176246
741			118.875	156.066	0.0906143	0.366736	0.0183665	4.9747e-05	1.55233	2.80465	0.362552	4.49333e-05	1.12267	0.972417	0.296555	0.425372	4.15964e-05	0.245419	0.486981	9.64967e-05	5.31606e-05	0.268066	0.0177235	0.188947	0.103433	0.0713204	0.210865	0.169938	0.188096	0.154318	0.020989	0.0867563	0.00720483	0.127845	0.146287	0.381645	0.34434	2.0787	0.691217	0.0231942	4.19331e-05	0.0394117	0.134658	5.10473e-05	0.000102707	4.46628e-05	0.142145	6.33191e-05	0.00787439
742			118.879	177.04	1.1208	1.04104	0.685669	0.203942	0.839642	0.216572	0.438396	0.976191	0.586308	1.16196	1.48183	0.647991	0.492944	0.390559	0.36737	0.329055	0.752457	0.412103	0.626293	0.986778	0.593745	0.626337	1.76325	0.922731	1.73824	1.78428	1.64279	1.61858	1.20867	1.86932	1.58805	1.02137	1.29627	1.84046	1.59738	1.50487	0.766207	0.374464	2.28203	0.925991	2.22637	2.03311	2.10677	0.930152	2.88412
743			118.883	145.013	0.0241305	0.995858	1.49546	0.496868	0.839179	0.579628	0.797771	1.13668	0.851445	0.731326	0.862451	1.69224	0.805071	0.790823	0.850935	0.899745	0.161362	2.48248	0.369504	1.12175	1.81951	1.332	0.745675	0.367242	0.608222	4.74629e-05	0.0824252	0.822005	0.548871	0.761927	0.740605	0.526946	0.455596	1.37054	0.846286	0.329818	0.389743	1.03285	0.727919	0.175416	1.16181	0.829678	0.367564	0.184763	0.1792
744			118.904	226.997	0.0811583	1.10725	1.25194	0.125096	1.65132	0.560675	0.26956	0.230976	5.4096	0.229308	0.188465	13.6385	0.338754	0.29058	0.35393	0.284892	0.254848	1.40258	0.125189	0.336042	1.00556	1.52335	0.55342	0.217961	0.27524	0.0875941	0.0648394	0.559874	0.161842	0.459411	0.130739	0.277123	0.141625	0.782106	0.309779	0.0856357	0.126071	0.489639	0.19446	0.164097	0.342143	0.130563	0.0684267	0.129815	0.142962
745			118.904	236.005	0.108592	1.35483	2.34533	0.107557	2.09633	0.353334	0.295671	0.139007	0.958416	0.30223	0.174952	4.51383	0.31153	0.304387	0.21884	0.080269	0.127351	1.98897	0.0542532	0.34301	0.860878	2.05432	0.809998	0.288281	0.690042	0.057407	0.0425933	0.861843	0.201374	0.934064	0.12955	0.277428	0.21606	1.17339	0.306357	0.175153	0.155949	1.86996	0.161676	0.0117606	0.296448	0.280731	0.194191	0.0456468	5.36879e-05
746			118.918	226.012	0.226102	2.56221	3.90963	0.360963	3.71345	1.90009	0.701731	0.705832	2.3819	0.729007	0.602973	7.1862	0.797882	0.83053	0.780957	1.4853	0.408129	3.36354	0.277091	1.25737	2.0109	3.40944	1.7096	0.677761	0.854287	0.11316	0.116353	5.26307	0.477538	1.78073	0.507548	0.805105	0.244169	1.82089	1.11959	0.248029	0.251639	5.94163	1.12125	0.128009	0.820673	0.931333	0.282473	0.128592	0.088486
747			118.978	99.0077	0.949913	0.983408	3.01087	0.654865	1.96955	1.50755	1.08689	1.07681	1.49426	2.027	0.935605	3.6009	0.947445	1.14216	0.963148	1.12966	0.734938	2.3565	0.571145	1.17491	1.76348	1.36387	0.988739	0.841594	0.609978	0.624306	0.544847	1.17773	0.752681	1.00994	1.22579	1.50793	0.822204	2.22134	0.961549	0.723485	0.657627	0.940672	1.21969	0.511854	1.14546	0.868567	0.689487	0.650548	0.641209
748			119.934	131.034	0.49602	0.52273	0.182123	4.9747e-05	0.294884	0.0683885	0.262349	0.797776	0.269441	0.426914	0.915471	0.288295	0.172059	0.0835334	0.120382	0.472739	0.830288	0.131924	0.428046	0.398237	0.0557136	0.283131	1.0994	0.332338	0.759146	1.10917	0.246366	1.3862	0.59388	1.56592	0.704188	0.653114	0.434533	0.946138	0.859506	1.76224	0.486202	0.123349	1.18746	0.871609	2.9652	1.11092	2.09766	0.743982	1.89806
749			120.051	190.035	0.670247	15.6315	13.7044	0.676612	8.88804	5.97616	1.9823	5.19005	7.95543	2.78663	2.13179	33.3887	2.72169	3.70193	2.65098	6.34471	1.05792	9.83471	1.17493	7.08925	5.59196	12.5771	5.59689	2.59095	2.32728	0.397703	0.465868	4.80669	2.23023	5.28106	2.15408	3.38728	0.875007	3.96973	5.43972	0.699439	1.03861	14.4226	9.38402	0.617384	5.95649	1.34775	0.854008	0.441499	0.387661
750			120.121	102.019	0.490577	3.26365	12.4264	0.54873	5.70105	2.42002	1.07839	1.25898	3.80837	1.35707	1.21558	17.9612	1.58697	1.94604	1.87963	1.78935	0.748127	6.27213	0.664532	1.76309	6.03931	5.40278	5.20281	1.37675	1.50653	0.390057	0.35974	3.01635	1.58199	5.36251	1.60681	1.55272	0.857195	3.53514	1.59499	0.622138	0.675352	6.29729	3.03845	0.424366	1.9857	0.978022	0.469686	0.322474	0.426376
751			120.121	112.987	1.0112	2.87299	2.70949	0.468452	4.55055	1.7498	1.59864	1.28248	1.51636	1.20717	1.59315	1.39684	1.35071	0.905793	0.935241	39.8527	1.13121	2.87384	0.92013	1.19764	1.94751	6.26981	1.8782	1.14019	1.35263	1.93963	1.69208	2.29703	1.15265	1.89193	1.40727	0.28237	1.41784	2.28097	1.57202	2.3257	0.93956	0.769782	2.09882	1.54606	46.5297	1.85639	2.93297	1.42047	3.64959
752			123.561	280.623	0.0496231	0.512973	0.230744	0.00124856	0.00296491	0.00372132	0.0463556	0.0780547	4.76151	9.41918	0.20658	6.77611	0.0844579	0.0283115	0.370209	0.0309139	0.0111313	0.286284	0.0366424	11.7052	0.134072	1.43166	3.25333	0.0922673	0.0888891	0.522994	0.382456	0.384359	0.040496	0.0224871	0.0400077	0.0722531	0.165799	1.59452	0.793519	0.158238	2.61236	0.137119	2.84899	0.0356139	0.0635714	0.0884861	0.119304	0.0468417	5.19987
753			125.755	97.0033	0.31768	0.279509	0.339205	0.228584	0.113254	0.260568	1.41393	1.23507	0.628309	0.862496	2.77346	0.506214	0.237215	0.161292	0.183597	3.10356	0.244521	0.138526	0.643761	0.53801	0.280569	0.378259	1.20009	0.949242	2.70205	2.28133	1.08911	1.69594	1.95061	1.57304	1.86771	2.20963	2.95194	5.92453	1.65817	1.86378	1.77934	0.587496	2.76091	1.74152	4.95406	5.54358	3.20884	1.66047	1.33531
754			125.755	172.036	0.137058	0.141977	0.413256	0.0699819	0.252494	0.110986	1.45906	1.28682	0.52266	0.792272	3.56295	0.91693	0.0808235	0.0941183	0.474158	3.95001	0.104591	0.309441	0.5922	0.329103	0.128853	0.137687	1.24928	0.758567	3.36898	2.7156	1.31138	1.89136	2.36635	1.84982	2.37151	2.7129	3.67566	7.49221	1.86219	2.2769	2.21393	0.518705	3.47595	2.18337	6.30543	7.06622	3.99796	2.08327	1.56985
755			125.769	140.009	1.60744	1.80295	0.587958	0.316372	0.537446	0.852097	7.41246	6.36319	3.59644	4.7501	15.6876	2.39309	0.460995	1.12622	1.00146	18.3893	1.12502	0.384951	2.99963	2.95292	0.331406	2.07466	6.01591	4.98077	15.0078	12.1194	6.19885	9.21222	11.0807	9.06311	10.7344	12.1773	17.9192	33.4233	9.17738	10.46	9.8993	3.42543	15.7584	10.5941	29.1545	31.0721	17.686	9.6062	8.35629
756			125.77	112.014	0.339749	0.415238	0.220379	0.219667	0.166456	0.344928	1.1623	0.990904	0.667126	0.961408	2.07564	0.403862	0.0846204	0.29162	0.340973	12.627	0.338876	0.22492	0.672284	0.719896	0.0356633	0.317202	1.30755	0.822318	2.17595	2.0325	1.11542	1.36086	1.89271	1.371	1.5449	1.92209	2.50583	4.31384	1.42155	1.53511	1.4767	0.56652	2.12943	1.56176	16.9701	4.26677	2.47087	1.51986	1.34812
757			125.77	215.042	0.0314284	0.0235861	0.00708949	0.0130665	0.00821132	0.0105603	0.151898	0.143575	0.0653974	0.105316	0.738581	0.0512911	0.0109651	0.0180659	0.0194552	0.73413	0.0260578	0.0102235	0.0755336	0.0574884	0.00815178	0.0416585	0.168061	0.0891275	0.503433	0.469853	0.165384	0.284189	0.382094	0.223957	0.421657	0.475297	0.820439	1.63877	0.218454	0.423175	0.381925	0.0647917	0.641934	0.428232	0.976768	1.81902	0.74015	0.373769	0.220899
758			125.786	280.069	0.119556	0.220443	0.0633596	0.0037189	0.00499818	0.00578658	0.0103013	0.0396675	0.205098	0.0957637	0.0694604	0.311452	0.019848	0.0059271	0.151894	0.00982068	0.027216	0.0273591	0.0227899	0.251463	0.0274811	0.00609285	0.127904	0.0909329	0.110664	0.0807429	0.0325417	0.278857	0.039796	0.0950962	0.0482693	0.0503783	0.0671995	0.0920392	0.115043	0.0843535	0.0179651	0.0327916	0.0891685	0.0310028	0.0531164	0.0730419	0.128304	0.045563	0.181618
759			125.803	183.015	2.86048	1.94121	0.602507	0.383836	0.523727	0.693091	2.78344	4.2397	2.06746	3.36052	6.42101	1.77483	2.31323	1.92079	1.12845	7.17249	2.24013	1.41106	2.4431	2.11855	0.232732	1.31	4.54067	2.19429	7.10902	6.79698	5.48918	4.18216	8.802	4.28344	4.79823	5.57474	8.43419	12.2825	4.93149	5.89213	5.81067	4.0925	6.11138	5.26498	10.0102	11.0473	7.08099	8.10277	4.04705
760			125.811	293.053	0.0174499	0.0380319	0.0169732	0.00661673	0.0403532	0.0119972	0.0217229	0.0188027	0.0200638	0.0542999	0.0168258	0.0152609	0.0317516	0.035109	0.0341355	0.00264262	0.00465181	0.0303251	0.00747192	0.111709	0.0896146	0.0411498	0.0172988	0.0236348	0.0263466	0.00257891	0.000792212	0.0516216	0.00485433	0.0291735	0.0184853	0.0114963	0.0064589	0.0443515	0.0218991	0.00671939	0.00983415	0.0141528	0.0175604	0.00430078	0.00839719	0.0125317	0.0116504	0.00319948	0.00806867
761			125.843	139.025	0.0964759	0.109717	0.0616732	0.120857	0.0468806	0.112776	0.438265	0.521293	0.199205	0.235929	1.21635	0.202909	0.141653	0.183145	0.255837	0.928827	0.165709	0.218147	0.341113	0.183692	0.123998	0.0864276	0.42467	0.17324	0.811156	0.72933	0.52918	0.381276	1.14227	0.472749	0.681296	0.861391	1.04313	1.78926	0.513794	0.777503	0.707431	0.211252	1.07802	0.789354	1.31174	1.49985	1.24042	1.2898	0.562848
762			125.864	184.019	0.0362633	0.028761	0.0152016	0.0184538	0.00454207	0.0158144	0.0333005	0.0698279	0.0355801	0.0439126	0.175754	0.0184595	0.00157223	0.0235053	0.0213261	0.171691	0.0329052	0.0108952	0.0564187	0.027792	0.00303019	0.0192236	0.0801232	4.87288e-05	0.15269	0.178931	0.136847	0.0788928	0.196637	0.0929774	0.105901	0.133843	0.160678	0.277119	0.0742011	0.155506	0.118326	4.16457e-05	0.109834	0.134021	0.214779	0.310675	0.148401	0.214851	0.056338
763			126.94	272.055	0.0446414	0.0596723	0.0205086	0.0308232	0.0079172	0.0073597	0.0522315	0.336275	0.136133	0.0952752	0.412353	4.66206e-05	4.15964e-05	0.0181641	0.0144115	0.00996996	0.112612	0.00937733	0.0478879	0.0375269	0.00110922	0.0241267	0.143236	0.0277831	0.0726979	0.07189	0.0513199	0.0910573	0.571658	0.0358237	0.0842306	0.0594578	0.0703038	0.165501	0.0564622	0.22154	0.0736748	0.0298294	0.0720678	0.0528913	0.0467934	0.0572462	0.126579	0.172803	0.0843315
764			126.999	87.0077	74.5228	55.1205	54.3793	28.5244	138.119	26.0212	48.3962	39.1376	47.2334	94.6648	32.9859	42.6028	90.4787	65.437	56.9147	11.9377	25.0463	78.5373	27.2016	93.1455	114.331	108.824	42.408	82.7175	40.9927	29.2502	23.4601	64.1003	22.8656	45.0798	28.7804	29.368	26.7377	57.5439	41.7305	22.9072	21.6768	37.5384	29.1608	24.4491	27.9013	24.5307	43.5199	34.9364	43.4303
765			127.006	142.998	1.6057	29.2386	43.8494	1.59995	29.79	4.59427	2.71508	9.43076	28.6878	2.50469	2.19047	63.7253	16.3272	2.63051	3.08957	1.82875	1.74626	40.17	0.471874	16.1491	20.7938	49.4953	16.5573	4.93795	3.52276	0.96579	0.869348	19.6463	0.560581	24.1499	2.50326	9.84036	1.71267	5.9213	5.18171	0.897216	1.03763	31.4663	4.17222	0.444171	3.38172	3.13452	3.03714	0.738202	0.418382
766			127.513	278.053	0.308665	2.74647	5.8488	0.106402	10.6135	0.294616	0.389636	0.321038	2.55353	0.84443	0.197081	4.28516	1.18231	0.508962	0.439117	0.0379045	0.0464195	5.9935	0.114804	1.21165	3.07777	8.66447	0.921157	0.393524	0.335772	0.0285663	0.0322738	1.64576	0.122745	0.732567	0.310635	0.148914	0.134908	0.602738	0.418416	0.054017	0.0650217	1.4321	0.499872	0.030441	0.105772	0.124881	0.154499	0.0359326	0.0745275
767			127.984	261.026	0.0652839	0.790626	1.00126	0.0510413	3.92903	0.121655	0.148473	0.0882766	0.864932	0.341996	0.0450365	1.71616	0.445649	0.237176	0.164441	0.0545876	0.0352024	2.03426	0.0437808	0.345851	0.834846	3.16718	0.285973	0.276085	0.184947	0.0308656	0.0174522	0.506486	0.0571917	0.386873	0.0840759	0.148971	0.0184016	0.341203	0.132929	0.028275	0.0246547	0.331129	0.208112	0.0102746	0.0703102	0.0373639	0.0367271	0.0141192	0.0172021
768			127.99	265.058	0.164742	0.104341	0.0388379	0.0130802	0.0882791	0.007292	0.033661	0.0798951	0.0467859	0.215697	0.0861711	0.00426535	0.062773	0.0430631	0.046364	0.0185258	0.0415153	0.0271964	0.0355009	0.110413	0.0178503	0.0584368	0.12646	0.141468	0.0793683	0.11099	0.0772528	0.320963	0.0485257	0.119403	0.0342566	0.0830064	0.0707433	0.0956642	0.165674	0.0436045	0.0424215	0.0112992	0.0849672	0.0542313	0.0644176	0.0887749	0.263601	0.0600605	0.257242
769			128.034	507.277	0.18796	0.211938	0.572732	1.94422	0.194541	0.15993	0.349522	0.141152	0.638664	0.339822	2.03865	0.340672	0.286936	0.147572	0.904789	1.78394	0.148777	0.326325	0.363879	0.392976	0.172238	0.461559	0.859713	1.29978	3.2834	0.744403	0.206991	2.14175	1.12173	1.28585	0.527737	1.74478	0.388059	3.13566	1.58687	1.90878	1.85265	1.05573	0.717482	0.485672	1.64576	0.908611	0.854981	5.10211	1.42428
770			128.055	169.011	0.0864693	0.0811959	0.0425734	0.05239	0.045463	0.0187907	0.0352463	0.0646387	0.0551227	0.107423	0.0315548	0.0147896	0.0908138	0.0726033	0.0652104	0.0149259	0.0380306	0.0702532	0.0769504	0.073858	0.0844543	0.0888938	0.0430928	0.0544399	0.0291676	0.00278078	0.0546508	0.0568232	0.0225781	0.0396997	0.0366134	0.0408071	0.0302178	0.0466109	0.0312648	0.0365259	0.0354419	0.0337648	0.0364447	0.0445699	0.0238982	0.0102471	0.0453571	0.109691	0.089098
771			128.07	88.0109	3.27075	2.14352	1.91515	0.768941	6.58345	0.734637	1.82434	1.69178	1.68537	4.32167	0.79235	1.0532	4.00252	2.85935	2.01673	0.259522	1.02358	3.14961	0.829309	3.86169	5.14017	4.55887	1.36682	3.54685	1.53037	0.844864	0.735691	2.41991	0.628485	1.71216	0.792467	0.470421	0.600646	2.07928	1.50619	0.673393	0.292596	1.07609	0.913681	0.549593	0.770598	0.408357	1.40543	1.23597	2.04427
772			128.253	279.037	0.0767985	0.593494	0.9236	0.0356799	3.6146	0.089046	0.100486	0.0940356	0.659559	0.283897	0.0461161	1.41533	0.38704	0.163897	0.149546	0.0320902	0.0598937	1.54016	0.0246877	0.364312	1.17082	2.28077	0.174954	0.200551	0.13027	0.0116736	0.0093658	0.356433	0.0299954	0.215992	0.0667153	0.0917524	0.0348334	0.195002	0.133432	0.0119982	0.031357	0.437581	0.125977	0.0238253	0.057037	0.0455883	0.0530551	0.0121143	0.00780817
773			129.211	137.986	13.4936	2.63044	0.337413	3.14858	1.5125	8.41149	7.20646	22.498	4.40695	0.199584	2.60169	1.40581	14.9616	28.1517	15.3392	9.64967e-05	4.1007	30.9747	2.85104	9.12362	25.384	1.56466	9.3769	4.87288e-05	7.07627	3.27312	2.3727	1.26187	0.934919	4.09937	6.62111	1.45296	4.31534	0.90005	2.31789	2.2316	4.91398	14.4787	3.94759	8.02531	0.000102707	1.37836	3.98308	2.12449	4.9853
774			129.273	242.177	0.0479035	0.19267	0.0702939	0.0954619	0.0282724	0.217296	0.0677452	0.171588	0.0790545	0.06163	0.0918244	0.0524619	0.0580491	0.0439806	0.0495622	0.12888	0.0968491	0.0275963	0.091491	0.0615868	0.0592969	0.0172403	0.0247443	0.0863477	0.0987366	0.0858954	0.0755145	0.0630812	0.064885	0.0956071	0.0491657	0.0450893	0.0726188	0.183985	0.0746337	0.100495	0.0791194	0.0585824	0.0708606	0.171203	0.126878	0.0797829	0.0389396	0.151765	0.182713
775			130.309	159.102	0.0514179	0.0120502	0.0405371	0.252727	0.0720023	0.718611	0.203054	0.274296	0.0895286	0.0172073	0.0518613	0.00525996	0.0237999	0.298154	0.102418	0.422261	0.191856	0.0166807	0.0568605	0.0276965	0.0247271	0.00542743	0.00697934	0.0204578	0.0276218	0.249567	0.108385	5.28803e-05	0.0540587	0.0342961	0.0466113	0.0171947	0.122507	0.268468	0.0762703	0.0140624	0.0856151	0.17082	0.0820255	0.0753575	0.000102707	0.151144	0.00422437	0.0615094	0.00668983
776			131.545	249.063	0.162479	0.350941	0.0563861	0.0763841	0.0597513	0.118239	0.231902	0.165093	2.06803	0.076955	1.142	0.0808107	0.408785	0.125252	1.13683	0.555696	0.169836	1.09503	0.601649	3.21295	0.27377	0.0896278	0.684276	0.267137	0.16597	1.19159	0.428233	0.218644	0.593444	0.512771	0.831431	0.367369	0.634805	1.50646	0.398407	0.821548	0.300061	1.61436	1.66046	0.718547	2.69973	0.347872	0.869569	0.334227	1.58989
777			132.578	188.02	0.204674	0.242591	0.823527	4.35415	0.198624	0.126294	0.150864	4.44524	0.439771	0.916377	0.263405	0.371825	1.25028	0.347645	0.30511	1.57074	1.92561	0.780743	7.85188	0.893157	0.822766	0.395324	0.50721	0.160939	0.225447	0.489051	0.431274	0.331892	3.43603	0.119248	0.852885	0.112044	0.124681	0.346126	0.102802	0.907954	0.134732	0.171529	1.38294	0.910725	1.65602	0.249841	0.33909	8.43263	0.189366
778			132.626	135.03	0.057396	0.124036	0.10027	0.160107	0.0720346	0.296533	0.270539	0.100809	0.118073	0.171841	0.441808	0.105708	0.076896	0.0957945	0.1086	0.160455	0.175555	0.0789367	0.0912315	0.23539	0.0714041	0.0821494	0.191704	0.105271	0.0852323	0.465201	0.14932	0.110885	0.263951	0.195754	0.173022	0.19152	0.253133	0.539021	0.131862	0.319943	0.415231	0.446461	0.730245	0.240604	0.233537	0.134592	0.171552	0.156538	0.393795
779			133.807	605.414	0.0286131	0.119118	0.51907	0.157549	0.114057	0.341405	0.401877	0.366093	0.396262	0.242328	0.792905	0.19073	0.260688	0.0428155	0.0121332	3.56725	0.0590138	0.155496	0.022298	0.101392	0.386418	0.138967	0.124261	0.750177	2.31547	0.0704114	1.0415	0.119984	4.39279	1.10199	1.99391	0.982147	0.989436	0.0929491	0.104206	1.0426	0.175156	0.368348	0.534772	0.104315	3.147	1.44666	1.22207	0.115522	0.0982247
780			133.821	606.418	0.0101205	0.0466123	0.143943	0.0813005	0.0439717	0.184318	0.13396	0.109066	0.215525	0.0515711	0.250765	0.0391455	0.084006	0.0296142	0.00278195	1.00429	0.0226339	0.0884686	0.00664642	0.0193256	0.162064	0.0615713	0.0458129	0.19529	0.608063	0.0258422	0.256105	0.0413066	1.27819	0.334642	0.539442	0.641301	0.397284	0.0645719	0.0299312	0.302927	0.0817456	0.201096	0.250805	0.0439082	1.13508	0.447907	0.37766	0.058052	0.0246092
781			133.873	71.0128	0.0504734	0.399001	0.198419	0.0446314	0.222611	0.238512	0.20994	0.131932	0.183792	0.075516	0.1056	0.247132	0.0610825	0.20258	0.0936414	0.303989	0.0724184	0.163806	0.0868312	0.0742323	0.0794816	0.330481	0.255332	0.0579515	0.104778	0.102972	0.12122	0.178244	0.0623108	0.156446	0.175714	0.14054	0.0795844	0.275807	0.221766	0.0812495	0.100457	0.169508	0.302032	0.0922792	0.200686	0.0830072	0.104097	0.0756924	0.13519
782			134.963	124.97	0.126263	0.231205	0.310842	0.0915446	0.225916	0.128948	0.0798502	0.104504	0.134538	0.0736745	0.0588146	0.56966	0.150628	0.113877	0.53641	0.0913611	0.0598002	0.209531	0.0622318	0.0894089	0.791944	0.237599	0.1116	0.128721	0.621841	0.25038	0.17014	0.142367	0.0767972	0.523835	0.108325	0.38629	0.140666	0.198671	0.65302	0.0596545	0.0887313	0.481031	0.170062	0.0899907	0.105401	0.487104	0.205418	0.102693	0.0611997
783			135.456	145.013	0.211006	0.691742	2.99467	0.7131	0.77729	0.880658	0.875887	1.05827	2.80896	0.768572	0.546629	2.77307	0.881617	0.824933	0.602577	1.06868	0.274147	2.46876	0.64023	1.28988	1.54457	1.61934	1.01273	0.17547	0.743728	0.12516	0.220189	1.02819	0.599339	1.09804	2.34893	0.698658	0.458556	1.49602	0.72841	0.329253	0.421267	1.44856	0.885502	0.247906	1.43238	0.766349	0.430748	0.515633	0.197424
784			135.982	99.0077	0.581653	1.81262	1.73345	0.838396	1.1284	2.23077	1.4565	0.99691	1.94562	2.07479	3.065	2.20673	0.84869	1.28345	1.10953	1.28004	1.34386	2.18243	0.918198	1.11695	1.58475	1.5121	1.41279	0.724721	2.94066	0.542471	0.459918	1.53978	0.90638	1.40855	1.28897	0.681497	0.748778	2.03223	1.10259	0.610847	0.632736	0.679233	1.39775	0.856649	0.915421	0.929498	0.74112	1.08808	0.526487
785			136.081	190.035	0.360034	9.25257	7.98248	0.662029	7.51574	4.67678	1.73177	1.87866	6.31536	0.848714	1.86069	13.5392	3.70698	2.40458	1.29154	2.91043	0.531554	9.87289	0.628165	1.75073	5.63015	12.0825	5.40023	1.63714	2.95958	0.341078	0.296413	6.4572	1.08856	5.6928	2.82336	1.94615	0.596583	4.68294	1.81445	0.598642	0.964358	6.58263	4.49886	0.539394	3.39845	1.5131	0.951923	0.284063	0.280821
786			136.113	226.012	0.160534	2.11693	4.19827	0.154397	1.45148	0.832096	0.2267	0.260195	1.01914	0.263245	0.341639	3.06509	0.317075	0.520782	0.225676	0.332235	0.190524	1.03006	0.104891	1.37148	0.779338	1.32186	1.16342	0.330302	0.601508	0.0948939	0.0832695	1.19417	0.185808	1.33697	0.254223	0.550977	0.183419	0.828377	0.378178	0.1546	0.125334	2.25696	0.694791	0.0696203	0.687815	0.228115	0.194522	0.0889801	0.0706869
787			137.209	233.03	0.136739	1.41645	1.73833	0.263638	1.78487	1.55444	0.658193	0.430381	1.62851	0.645991	0.546475	2.06165	1.13657	0.849948	0.383553	0.396065	0.175172	1.55874	0.134089	0.728071	0.742663	0.417092	0.663991	0.406748	0.58399	0.134229	0.0967999	0.836145	0.496211	1.17776	0.478543	0.439709	0.36179	1.19553	0.467185	0.235612	0.134612	1.11751	0.391756	0.0837213	0.97036	0.348304	0.316047	0.127688	0.0857573
788			137.223	111.019	2.41922	4.88867	2.62598	0.869575	1.64648	1.31925	1.34119	3.20169	1.76766	0.971251	0.648374	4.36371	2.9873	0.830814	2.31161	2.34315	0.494412	2.11989	0.702686	1.02774	2.10417	2.44138	1.01506	2.09803	1.3581	0.851832	0.717775	2.82135	0.887294	0.815217	0.861136	0.673285	0.760227	1.39498	0.711092	0.463516	0.68184	1.57582	1.02175	1.34986	3.28582	0.730064	0.882422	0.870851	0.489931
789			137.743	226.996	0.0817216	1.25854	2.37377	0.13263	2.11115	1.13294	0.254191	0.297307	1.17645	0.151651	0.227693	3.28271	0.298198	0.315346	0.25119	0.297204	0.351938	2.60337	0.0994783	0.325067	0.636677	1.72863	0.984353	0.243441	0.242842	0.0762529	0.0483452	0.936364	0.183815	0.818966	0.203239	0.583532	0.163258	0.641292	0.351299	0.0831717	0.134191	1.34485	0.27493	0.142144	0.548522	0.178948	0.157978	0.119865	0.131168
790			138.319	591.398	0.0334381	0.0768109	0.053499	0.302138	0.00227381	0.235091	0.106458	0.110649	0.0237693	0.0654097	0.399425	0.114568	0.0107863	0.0606503	0.0061985	0.505482	0.0404797	0.0389999	0.0544198	0.0710836	0.0570767	0.0223522	0.314729	0.0194526	0.204189	0.0217019	0.238724	0.129969	0.354672	0.0786157	0.0983675	0.380357	0.16781	0.0965424	0.0427952	0.565276	0.311894	0.0339115	0.141639	0.0476086	0.568627	0.136932	0.0621199	0.37396	0.143634
791			138.333	96.008	0.406471	0.381912	0.379764	0.275604	0.245525	0.412356	0.409965	0.379417	0.784934	0.415101	0.29548	0.611726	0.453743	0.64309	0.402394	0.170744	0.428912	0.328679	0.112283	0.751981	0.393413	0.259574	0.283704	0.421613	0.282886	0.386233	0.373043	0.39467	0.307111	1.37075	0.111516	0.858667	0.31563	0.66828	1.17911	0.348799	0.658092	1.00191	0.139551	0.14936	0.666239	0.477228	0.318197	0.473367	0.121958
792			138.367	112.987	0.72245	1.33462	2.51025	0.409741	1.58889	1.47455	1.26848	0.991265	1.44487	0.895012	1.13094	2.86581	0.523062	1.1113	0.797884	35.905	0.882743	2.3718	0.750921	1.13759	1.82067	1.39814	1.51153	0.702224	0.957594	1.34225	1.02551	1.66709	0.76706	1.7973	1.02551	1.13037	0.966479	1.76705	1.60317	1.25868	0.901698	2.09892	1.46195	0.975302	64.1474	1.08345	1.98998	1.08932	2.15007
793			138.373	90.734	0.0342212	0.0407441	0.0207196	0.00647373	0.00155165	0.0121375	0.0282827	0.0119336	0.00768836	0.0721023	0.0214555	0.0165482	0.0234652	0.00627333	0.00483872	0.428026	0.015914	4.05949e-05	0.0641557	0.00279157	0.0255386	0.0536368	0.0708233	0.125912	0.0512044	0.0526517	0.0226433	0.0524498	0.0144875	0.0849292	0.205017	0.056983	0.0236678	0.0649944	0.0560292	0.0223962	0.0671454	4.16457e-05	0.107761	0.0960002	0.161948	0.163671	0.0510608	0.188066	0.11544
794			138.381	161.045	0.74146	0.0890842	2.35102	0.14323	0.0880322	0.167316	0.513983	0.244894	0.147041	0.0859097	0.169128	0.250503	0.896039	0.0896154	0.198966	0.266214	0.100835	1.3077	0.110486	0.17724	0.127524	0.370522	0.111501	0.182004	0.132156	0.402109	0.18809	0.183383	0.157411	0.138206	0.180875	0.22955	0.163846	0.210554	0.123283	0.0979386	0.155476	0.563716	0.178357	0.19416	0.356368	0.179639	0.259861	0.320706	0.194702
795			138.432	112.003	0.227442	0.242308	0.179439	0.173614	0.0930158	0.318273	0.354371	0.44987	0.271509	0.289867	0.446812	4.66206e-05	4.15964e-05	0.232186	0.224415	13.9041	0.206984	0.210336	0.239835	0.320741	4.60599e-05	0.182795	0.358498	0.271153	0.495268	0.497558	0.437534	0.320494	0.465056	4.81781e-05	0.389849	0.335979	0.421554	0.81489	0.246824	0.370404	0.383063	0.0253915	0.501751	0.433248	18.8891	0.918201	0.52924	0.582206	0.366477
796			139.297	126.03	0.386678	0.573687	0.49996	0.53662	0.371354	0.528968	0.656621	0.449255	0.533435	1.14437	0.476866	0.381883	0.391387	0.547572	0.497919	0.698224	0.528351	0.392876	0.272935	0.472831	0.511277	0.391003	0.546786	0.603084	0.503159	0.499318	0.495236	0.530978	0.513316	0.477129	0.352374	0.501316	0.51485	0.871901	0.49088	0.582205	0.442114	0.49374	0.461667	0.427554	1.11397	0.487784	0.588818	0.643313	1.0193
797			139.404	817.572	0.67791	1.97933	0.772049	0.322429	0.512213	0.996011	0.862362	0.672896	0.476806	1.45804	1.3098	0.819417	0.693561	0.402461	0.409934	4.30323	0.752184	1.03778	1.27559	0.450427	1.83877	2.25416	1.53228	1.3287	1.68216	1.15326	0.776565	1.43315	0.548273	1.4993	1.6089	1.24167	0.936364	1.97423	2.28171	0.398396	1.1193	0.696557	1.6823	1.28437	2.43952	1.40944	1.2803	2.0963	1.68991
798			140.636	182.003	0.138739	0.10402	0.068294	0.0867121	0.0383759	0.0460402	0.0889836	0.372419	0.221906	0.16108	0.635658	0.188212	0.115546	0.120687	0.913117	0.457298	0.168468	0.104929	0.130248	0.193873	0.639701	0.0838446	0.251078	0.0662419	0.73436	0.249046	0.0837839	0.351889	0.677887	0.207391	0.12398	0.232301	0.207521	1.04935	0.142653	0.373066	0.177116	0.176293	0.176058	0.176221	0.845263	0.212831	0.291919	0.349544	0.234309
799			140.706	152.034	0.0412573	0.0623215	0.0635997	0.0372199	0.033491	0.0370075	0.038983	0.0500095	0.0457573	0.0483961	0.020361	0.0621051	0.0149087	0.0566258	0.0357215	0.0416094	0.0371854	0.0710711	0.0239503	0.0462673	0.0409171	0.0403289	0.0499258	0.0490375	0.0278191	0.0269495	0.0426701	0.0435394	0.0301921	0.0455772	0.0147966	0.0200197	0.0215615	0.0398779	0.0175734	0.0209912	0.0371562	0.0288364	0.0214051	0.0159722	0.105106	0.0309995	0.0289829	0.066017	0.0195233
800			140.706	177.04	1.13517	1.90896	0.980621	0.418261	1.20889	0.309931	0.428366	0.810467	0.688738	0.603511	1.11657	1.02813	0.597216	0.64944	0.640374	0.542851	1.03017	0.257353	0.519496	0.595259	0.550289	0.362207	3.4656	0.300241	1.13529	1.77138	1.37251	1.82842	0.535552	1.33257	0.867882	1.2901	1.57109	2.2066	1.23669	0.974478	0.956645	1.26494	1.32196	1.2311	1.56285	1.06146	1.98649	1.10266	1.54293
801			141.14	109.04	0.902494	0.561123	0.812227	0.238336	0.230356	2.93535	1.82846	0.814945	0.722112	2.32365	1.34148	0.263613	0.363429	0.492012	0.330743	0.309629	0.428386	0.5405	0.408373	0.413692	0.608077	0.952669	0.61819	1.17853	0.316834	0.573277	0.635186	0.686036	0.609972	0.450444	0.47409	0.518057	0.742439	2.43281	0.839354	0.31385	0.582596	0.783023	0.580573	0.387373	0.481721	0.470824	0.429021	0.375786	0.671554
802			142.835	122.975	11.1487	4.89074	6.63899	2.94059	3.49164	4.04228	4.12959	2.04698	1.95256	1.66551	2.03728	10.9628	5.61384	10.162	9.87664	1.32658	2.26851	4.42601	3.36902	1.99793	24.9993	1.44948	1.62523	4.00736	10.7418	10.5723	6.8875	7.15347	1.72063	19.0714	5.03705	13.9376	6.52616	8.56413	8.37388	2.43191	5.17635	13.4526	5.29021	4.47718	3.50882	11.71	8.22121	3.8887	1.75949
803			142.867	181	6.91333	3.22452	1.98873	8.45675	9.70619	1.62978	4.65297	12.5011	18.9545	5.01327	12.5365	1.94138	2.9409	4.84722	1.44662	17.8247	5.19904	1.412	12.2721	8.24963	4.2356	3.58723	11.5457	4.12013	11.0057	10.7083	6.17534	12.596	9.21107	26.654	4.11455	11.6314	16.1847	23.3886	27.8054	30.9823	15.4292	4.49385	14.6939	5.02634	27.6516	9.72168	10.0351	12.0407	17.6435
804			142.918	272.054	0.0495557	0.0882323	0.0275209	0.027034	0.0140984	0.0247672	0.124126	0.193603	0.206517	0.296598	0.514279	4.66206e-05	0.001432	0.0290353	0.0153833	9.64967e-05	0.0810547	0.0117338	0.0627244	0.108502	0.00200882	0.0433594	0.178525	0.0535579	0.110285	0.0730831	0.0879628	0.18992	0.200934	0.0642886	0.112838	0.0981468	0.0990054	0.562511	0.112774	0.216764	0.109818	0.0787631	0.137809	0.0960966	0.0256387	0.115494	0.118029	0.180577	0.120805
805			143.086	139.001	0.157597	0.330073	0.0770191	0.168216	0.195157	0.0823086	0.378904	0.951388	0.464882	0.428294	1.18445	0.155306	0.11619	0.240267	0.139671	0.629307	0.609409	0.0634749	0.399073	0.261576	0.0486649	0.202528	0.614621	0.0814985	0.510956	0.498082	0.509738	0.554427	0.975535	0.319758	0.516306	0.341885	0.600226	1.31769	0.400559	1.03182	0.447229	0.130844	0.702053	0.767868	1.26792	0.45181	0.615258	0.881712	0.887668
806			143.843	196.25	0.022131	0.0464223	4.24652e-05	0.0209047	0.0163667	0.0106948	0.0324209	0.105516	0.051899	0.0424688	0.129987	0.00700237	0.00306402	0.0225129	0.00577707	0.0444087	0.0719456	0.0049506	0.041178	0.0282152	0.00392067	0.0234926	0.0669176	0.0121225	0.0692981	0.0408322	0.0437753	0.0272411	0.138378	0.033071	0.0459813	0.0298386	0.0513527	0.196586	0.0439859	0.115317	0.0373695	0.0235045	0.0558852	0.0636022	0.131689	0.0317452	0.0861366	0.0880127	0.0947593
807			143.897	127.014	0.37241	0.614847	0.342025	0.423897	0.399382	0.442111	0.541131	1.02364	0.681709	0.545889	1.31043	0.326561	0.170396	0.472025	0.355431	0.748123	1.00312	0.313664	0.337475	0.383679	0.613133	0.374841	0.770705	0.35662	0.743937	0.749552	0.717654	0.781316	1.22277	0.527683	0.438361	0.616812	0.831981	1.62867	0.588722	1.25338	0.627308	0.308062	0.570399	0.568388	1.77428	0.637601	0.806816	1.13029	0.673068
808			143.951	121.998	0.312738	0.537917	0.221108	0.306659	0.267996	0.283416	0.60365	1.41391	0.721136	0.646799	1.62965	0.238913	0.182016	0.433773	0.119693	0.696664	0.919638	0.203406	0.508835	0.424843	0.529371	0.270913	0.853524	0.123841	0.74818	0.66254	0.734872	0.891303	1.45057	0.435096	0.560233	0.602545	0.87697	1.75058	0.540713	1.5304	0.674221	0.29705	0.813975	0.802417	1.69754	0.645974	0.917882	1.28346	0.86821
809			143.951	197.031	74.4648	140.757	51.7095	72.6993	83.7743	49.6316	157.353	334.047	184.951	169.042	417.612	52.0914	27.372	98.1027	49.2127	206.578	234.759	40.7391	141.643	106.924	30.849	82.5192	223.477	53.5631	204.844	181.807	197.401	225.384	357.319	128.127	155.455	158.217	223.146	486.211	165.703	385.589	173.748	80.0228	211.123	214.656	459.706	174.797	243.637	324.466	259.105
810			143.959	165.004	2.89399	5.27595	1.78938	2.78183	3.25405	1.85823	6.36645	14.1908	7.53403	6.82162	17.4896	1.83121	0.919402	4.14819	1.81752	7.72277	9.53528	1.44064	5.06699	4.01018	1.03878	3.30415	8.82581	1.91721	8.13201	6.80194	8.35175	9.29657	14.944	5.10842	5.99992	6.34203	9.4487	19.9835	6.40915	16.3447	7.15214	2.95448	8.06739	7.84109	18.5655	6.92175	9.98346	13.2833	9.72246
811			143.96	154.025	1.69354	3.23711	1.11049	1.6246	1.91293	1.15556	3.76893	8.31015	4.43408	4.1054	10.1067	1.09158	0.562975	2.52407	1.10349	4.72436	5.8037	0.888577	3.18289	2.42176	0.661236	1.92258	5.31319	1.18498	4.68448	4.09557	4.93601	5.45583	8.90342	3.06753	3.42814	3.73523	5.59342	11.5868	3.87474	9.53184	4.27358	1.73866	4.8361	4.7434	11.1887	4.31734	5.96711	7.92425	5.74516
812			143.963	198.034	4.9353	9.24164	3.33206	4.98796	5.67421	3.25784	10.7295	23.1784	13.1484	11.4274	28.275	3.47893	1.72925	6.86717	3.28472	14.0625	15.9593	2.65395	9.69167	7.20073	1.95001	5.42431	15.081	3.46373	13.7392	11.8021	13.4384	15.5929	24.7369	8.67113	10.6477	11.0132	15.5956	33.6713	11.2599	26.2971	12.116	5.25361	14.5974	14.5425	31.8645	12.1507	16.9228	22.3667	17.6849
813			143.964	199.034	0.51882	0.92441	0.28836	0.479368	0.549031	0.253104	1.10813	2.32913	1.33777	1.17728	2.92314	0.262263	0.139499	0.684748	0.287345	1.41148	1.74219	0.197552	0.985509	0.713541	0.147861	0.510217	1.60857	0.297945	1.45875	1.23661	1.42018	1.63279	2.61838	0.829814	1.19401	1.05536	1.68257	3.59455	1.13873	2.82613	1.30772	0.432827	1.53491	1.55501	3.22977	1.21053	1.78091	2.37676	1.82545
814			143.97	196.845	0.0581368	0.139831	0.00345512	0.0563205	0.0478926	0.032913	0.149545	0.332633	0.161158	0.131232	0.3976	0.0353715	0.0100062	0.102977	0.0438571	0.150409	0.242024	0.0335836	0.134268	0.0899909	0.00958875	0.0556789	0.222574	0.0561544	0.184526	0.2526	0.222001	0.190959	0.359081	0.136337	0.105838	0.113022	0.195364	0.461452	0.0912954	0.303165	0.186295	0.0734107	0.20327	0.204025	0.502939	0.196894	0.219093	0.367368	0.261934
815			143.971	166.008	0.0737283	0.126083	4.24652e-05	0.0666441	0.0806188	4.88902e-05	0.171217	0.504012	0.225307	0.212	0.648625	4.66206e-05	0.0586119	0.102318	0.0447556	0.198795	0.304636	0.0183338	0.140553	0.099932	0.00722985	0.0637121	0.299032	4.87288e-05	0.262225	0.202191	0.231178	0.293846	0.521658	0.147612	0.171606	0.173707	0.286529	0.667774	0.170502	0.572057	0.20788	0.0861248	0.270559	0.257583	0.583126	0.179435	0.299855	0.4756	0.335657
816			144.004	200.038	0.0124659	0.0207925	0.0125048	0.00556065	0.00282607	4.88902e-05	0.0271965	0.0408536	0.0288948	0.0136013	0.0802947	0.0525418	0.00415644	0.0242715	0.0038312	0.0248805	0.0719165	0.00481627	0.025432	0.0219342	0.00197479	0.0204492	0.0520997	0.0203588	0.052635	0.0447894	0.0334343	0.0506231	0.405239	0.0396474	0.0330686	0.0402355	0.0592276	0.0909895	0.0191703	0.0986797	0.047024	0.0103469	0.0548927	0.0485034	0.0965203	0.0202517	0.0498142	0.105699	0.0559893
817			144.055	196.121	0.00567917	0.00834778	4.24652e-05	0.00471624	0.0059464	0.00962032	0.0227845	0.039565	0.0250942	0.00957297	0.0668964	0.00354078	4.15964e-05	0.0129259	4.47863e-05	0.0219363	0.0210551	4.05949e-05	0.0216754	0.0196201	0.00169849	0.00561152	0.0246302	0.00214827	0.0169949	0.0211459	0.0243791	0.0348624	0.0420122	0.0158607	0.0250428	0.0290318	0.0288639	0.0503251	0.0220668	0.0547006	0.0192036	0.00891025	0.0326736	0.031299	0.0550067	0.0313375	0.0171541	0.0503001	0.0303171
818			145.118	180.016	0.143485	0.0688227	0.0499276	0.0831466	0.0741262	0.0666076	0.0984063	0.271871	0.151208	0.180193	0.190939	0.0469941	0.0966544	0.111021	0.102561	0.117499	0.322424	0.10593	0.265006	0.215491	0.0829861	0.0613777	0.127136	0.0893028	0.214122	0.0441075	0.295217	0.135299	0.346545	0.111497	0.165244	0.10195	0.240792	0.169363	0.131218	0.403244	0.244993	0.10197	0.133417	0.407125	0.172936	0.0922493	0.134024	0.587063	0.388069
819			145.141	202.09	0.211891	0.130991	0.183048	0.189939	0.116095	0.287024	0.128734	0.0769785	0.115921	0.0885476	0.215949	0.159415	0.191126	0.23999	0.198761	0.504311	0.0965937	0.185101	0.288752	0.172339	0.167637	0.142513	0.220922	0.282365	0.258115	2.07276	0.346828	0.172798	0.508885	0.259064	0.384648	0.14772	0.199622	0.514245	0.249956	0.292987	0.250293	0.279681	0.420508	0.435027	0.372285	0.343305	0.28582	0.608717	0.586977
820			145.147	773.538	0.00762018	0.00433288	0.0823022	0.0812582	0.298715	0.0560965	0.0333301	0.0101971	0.102664	0.0138274	0.0406071	0.0749031	0.0735269	0.031889	0.123378	0.0225788	0.00734434	0.0797923	4.15662e-05	0.139621	0.155927	0.0787955	0.029448	0.0293551	0.00618007	0.0196283	0.00214793	0.0996666	0.141481	0.0196014	4.43217e-05	0.0225224	0.0459761	0.0365554	0.0389572	0.0446089	0.0219508	0.0997457	4.84341e-05	0.00163253	0.127184	0.0109822	0.0101888	0.0229069	0.00641028
821			145.218	818.604	1.10195	0.262276	0.32705	0.521737	0.605987	0.784303	0.780414	0.602969	0.533567	0.617091	0.35461	0.665877	0.985872	0.969826	0.572165	1.37432	0.413083	0.513568	0.904445	0.805071	0.72591	0.205046	0.538715	0.365953	0.377062	0.513979	0.497586	0.252215	0.405936	0.35433	0.421904	0.295402	0.221265	0.417996	0.231542	0.456166	0.255142	0.527733	0.412465	0.752533	0.665753	0.29376	0.273218	0.380011	0.533622
822			146.276	228.16	0.0361614	0.151428	0.0422977	0.0284381	0.0172988	0.0979329	0.0170454	0.0543208	0.0161769	0.071361	0.0212357	0.0015724	0.113901	0.0025792	0.0324982	0.0136104	0.00731914	0.00290271	0.0177324	0.0292079	0.0204724	3.945e-05	0.0104343	0.0735126	0.0551712	0.0336158	0.0378296	0.0118201	0.01374	0.0858765	0.0401868	0.0281449	0.0340833	0.0394592	0.0411516	0.0122737	0.0136639	0.00987957	0.0393863	0.0432522	0.0137888	0.0532934	0.00949521	0.041032	0.0561473
823			146.287	283.007	0.0222504	0.0152079	0.296133	0.00176297	0.0393201	4.88902e-05	0.00294041	4.49333e-05	0.122707	0.136541	0.0715275	0.230512	0.319483	0.0016796	0.0271779	0.115661	0.0169948	0.0015624	0.0398823	0.0671329	0.041687	0.0105375	0.0424162	0.104352	0.134328	0.0893972	0.0668643	0.131899	0.0452995	0.0967383	0.0339409	0.0420754	0.0019277	0.226502	0.122864	0.0591358	0.0588748	0.209602	0.133481	0.0453582	0.0564324	0.134933	0.210581	0.161529	0.0936756
824			146.294	343.026	23.458	24.8588	150.493	3.53806	34.5932	0.184041	22.2001	0.238153	87.6888	93.9479	74.5779	136.917	171.118	8.29762	21.2017	95.6287	29.4964	9.82705	34.6729	53.6695	39.8554	15.5787	33.9279	70.9648	92.2661	69.9208	60.2284	105.218	51.9756	74.8136	37.2813	39.0739	7.66823	180.741	93.0087	63.8093	65.7703	143.031	93.6264	49.145	91.1801	106.518	176.313	135.151	76.2739
825			146.322	303.014	0.00813705	0.0209746	0.230515	0.00184588	0.0382254	0.00584737	0.00750063	4.49333e-05	0.116787	0.106525	0.0813091	0.182783	0.272576	0.00200122	0.00968012	0.112652	0.0077996	0.00454459	0.0391121	0.0646694	0.0400709	0.0145119	0.0206621	0.0869137	0.103745	0.0652473	0.067034	0.14918	0.036248	0.0678822	0.0336948	0.0339225	0.00157947	0.188884	0.0976547	0.0420907	0.0645487	0.181568	0.104322	0.0463927	0.0639519	0.125605	0.209167	0.133296	0.076043
826			146.337	85.7568	0.231131	0.2276	1.45294	0.0110084	0.333586	4.88902e-05	0.21183	4.49333e-05	0.865264	0.905919	0.710577	1.28666	1.59825	0.0561192	0.192198	0.89424	0.283517	0.0879065	0.344352	0.544714	0.374568	0.142269	0.31968	0.694892	0.905446	0.702877	0.585157	1.03712	0.501003	0.711657	0.373269	0.38453	0.0501148	1.7811	0.912311	0.601521	0.640137	1.38185	0.926491	0.489027	0.850287	1.04981	1.68315	1.30958	0.746175
827			147.156	344.029	1.5254	1.10486	14.9878	0.0970057	2.23909	0.0131165	0.774561	0.00936263	8.03685	8.27756	5.57328	13.6505	16.8866	0.235199	1.18277	8.53633	1.16779	0.326153	2.25734	3.99395	2.88205	0.607954	1.80759	6.37119	8.43819	5.68277	5.09715	9.5213	3.24904	6.64225	2.4193	2.35624	0.269776	16.6198	8.28045	4.35727	5.62839	13.7218	8.69129	3.5939	6.58928	10.432	17.7365	12.166	6.09768
828			147.222	263.001	0.0158473	0.0259314	0.248105	0.003015	0.0218566	0.00307775	0.0136338	4.49333e-05	0.111875	0.142846	0.0788735	0.193257	0.260367	0.00943627	0.0159653	0.106849	0.0168228	0.0213967	0.0250807	0.0443843	0.0357934	0.0108	0.021258	0.0834646	0.114397	0.0590848	0.0567515	0.120714	0.0433114	0.0723158	0.0365502	0.0331882	0.00178939	0.124595	0.0913431	0.0655239	0.0735785	0.184669	0.110355	0.0378524	0.0813707	0.123029	0.193037	0.138221	0.096937
829			147.284	173.118	0.0935308	0.136596	0.146323	0.215483	0.149315	0.120908	0.156226	0.0935126	0.168359	0.0862743	0.103249	0.087152	0.368881	0.064632	0.0925347	0.240552	0.207417	0.170468	0.128234	0.227938	0.12096	0.064386	0.103651	0.0657438	0.116735	0.125205	0.122483	0.106416	0.0965321	0.0721637	0.116069	0.131349	0.088526	0.181297	0.107823	0.0815111	0.0973401	0.0752741	0.151217	0.162537	0.567714	0.220931	0.0803093	0.147751	0.143208
830			147.288	323.02	0.202879	0.184762	3.11939	0.0307863	0.318708	4.88902e-05	4.69274e-05	4.49333e-05	1.14763	1.28504	0.616081	2.41642	3.80295	0.0329072	0.163042	0.958719	0.119721	0.0739327	0.282802	0.481755	0.351882	0.118173	0.23271	0.947082	1.13089	0.590428	0.578474	1.37086	0.457641	0.752561	0.0754056	0.319821	4.1793e-05	2.05179	0.938424	0.530211	0.6162	2.32991	1.12773	0.430932	0.797964	1.41492	2.46569	1.57741	0.791377
831			147.343	406.024	0.143381	0.154986	1.14291	0.0470218	0.00847123	4.88902e-05	0.14934	4.49333e-05	0.762568	0.94744	0.831327	0.521573	0.838479	0.0493247	0.112876	0.404977	0.484382	0.0655516	0.18159	0.487049	0.161233	0.0748366	0.312607	0.405362	0.766918	0.570669	0.448646	1.16725	0.604518	0.550558	0.149217	0.170334	0.078243	1.92472	0.979656	0.772909	0.786938	1.03325	0.374305	0.309081	0.76398	0.750683	2.25436	1.97504	0.831967
832			147.377	345.03	0.105054	0.0600256	1.74992	0.0116836	0.164954	0.00137602	0.0605728	4.49333e-05	0.6834	0.732357	0.451388	1.58972	2.40528	0.00620908	0.0694789	0.645436	0.0982342	0.0233368	0.113603	0.266455	0.167637	0.0401749	0.0980504	0.625433	0.718659	0.39236	0.318551	0.743228	0.229672	0.342364	0.176214	0.128395	0.0215165	1.33403	0.623905	0.254809	0.352512	1.48305	0.721414	0.226121	0.398147	0.995623	1.78906	0.893753	0.458427
833			148.288	301.043	0.018471	0.0102115	0.00712796	0.0531604	0.0052643	0.499885	0.739406	0.0359595	0.0114893	4.42259e-05	0.0222509	0.00268521	4.15964e-05	0.0578327	0.213465	0.0201146	0.0210832	0.0103813	0.0233867	0.0109478	0.00221625	0.00788058	0.00758691	0.00163134	0.0122244	0.0841972	0.148566	0.0182408	0.0310133	0.0184641	0.431871	0.0177958	0.0593606	0.0745002	0.029649	0.0233909	0.0471595	0.0431635	0.0501497	0.0488636	0.0529796	0.00925411	0.0308721	0.102013	0.170017
834			148.345	300.04	0.527583	0.10712	0.186529	1.68609	0.213352	18.8931	25.6189	0.701563	0.289021	0.125951	0.866816	0.239279	0.116733	1.68513	6.47568	0.557357	0.345826	0.349875	0.51854	0.368939	0.0775503	0.179555	0.126239	0.0860117	0.555833	1.78501	4.27805	0.420747	0.700694	0.483395	13.0428	0.507624	1.89772	1.69662	0.608772	0.654543	1.1863	1.05719	1.44932	1.08801	1.65768	0.334653	0.746997	2.40341	3.84652
835			148.512	269.629	3.97662e-05	0.0874166	4.24652e-05	0.00184416	4.14577e-05	4.88902e-05	0.0146387	4.49333e-05	4.37874e-05	0.022861	0.10018	0.0136497	4.15964e-05	0.00130325	0.00140708	0.0351111	5.31606e-05	0.00644397	0.005868	0.0125392	0.00147859	0.0183264	0.00179352	0.00174706	0.0983011	0.0440872	0.0839263	0.0432248	0.109798	0.106985	0.0262008	0.0615085	0.0243831	0.100185	0.0477178	0.0656565	0.0101691	0.0171378	0.152119	0.0337045	0.0349104	0.0896156	0.020077	0.0731648	0.067564
836			148.537	121.028	0.616466	0.657882	0.495453	0.818252	0.689328	1.73267	1.8398	0.699995	0.895428	0.647763	0.81768	0.581601	0.517655	0.683122	0.653779	0.510853	0.857317	0.589268	0.308661	0.845543	0.653379	0.655755	0.674598	0.731516	0.774967	0.631392	0.707084	0.696022	0.946608	0.7597	2.7849	0.759746	0.73416	2.03867	0.684336	0.784215	0.911041	0.873855	0.905105	0.368331	1.10937	0.902446	1.02351	0.794606	0.377848
837			148.539	206.155	0.0506889	0.0232642	0.0549443	0.0559899	0.0740617	0.0368659	0.0223617	0.0452038	0.0372369	0.0417816	0.0464165	0.0307147	0.0338307	0.0501621	0.0445079	0.132216	0.0625434	0.0294344	0.0583702	0.0520704	0.0506201	0.0336517	0.043283	0.0568657	0.0565882	0.0517685	0.0327346	0.164019	0.0481078	0.0470396	0.0617891	0.0519934	0.0529088	0.0745028	0.0312973	0.0934347	0.0493702	0.041958	0.0582723	0.093572	0.113261	0.0509857	0.113001	0.0479544	0.0684051
838			149.547	469.028	3.97662e-05	4.5531e-05	4.24652e-05	4.9747e-05	0.00321635	4.88902e-05	0.00401614	4.49333e-05	0.00693305	0.0710856	0.0163969	4.66206e-05	0.0735174	4.68336e-05	4.47863e-05	9.64967e-05	5.31606e-05	4.05949e-05	0.0377773	0.162513	4.60599e-05	3.945e-05	4.65748e-05	0.00202317	4.40292e-05	0.00974868	0.00362187	0.00511519	4.98425e-05	0.00828091	4.43217e-05	4.60088e-05	4.1793e-05	0.0699992	0.0250754	0.00581741	0.013087	0.125561	0.0096731	0.00233635	0.000102707	0.00738274	0.00410316	0.0433069	0.0398918
839			149.579	156.066	0.0480959	0.285811	0.0508302	0.0078328	1.06143	2.62892	0.420056	0.0170553	0.76428	0.562076	0.228146	0.319836	0.009367	0.266435	0.370686	9.64967e-05	0.00831828	0.180827	0.0268876	0.148397	0.0477045	0.0588746	0.152172	0.141207	0.226347	0.113766	0.0173173	0.0935568	0.0178716	0.232402	0.11906	0.356431	0.490466	1.19669	0.379348	0.0539541	0.0562778	0.0840872	0.10594	0.0131178	0.0367538	0.0367905	0.152497	0.0257148	0.00803588
840			149.619	187.087	0.0126946	0.014499	4.24652e-05	0.245303	4.14577e-05	0.0115939	0.0153941	0.00937572	0.00311329	0.0214586	4.26651e-05	0.161983	0.0192062	0.124244	0.0187521	0.0874833	0.0335987	0.023745	0.151587	0.0859841	0.223903	0.109802	0.0100726	0.0172709	0.0233163	0.157008	0.0334422	0.0044799	0.08374	4.81781e-05	0.433801	0.0262543	0.0150497	0.0336097	0.0144385	0.0610383	0.0291359	0.0472745	0.035418	0.328075	0.0769866	0.0219755	0.0963821	0.712284	0.441659
841			149.631	288.049	0.0143036	0.0174807	0.0146606	0.00767201	0.00601178	0.00400867	0.0128097	0.0856491	0.0187723	0.102567	0.0983442	0.00191765	0.00719811	0.00630122	0.0043826	0.0249194	0.0105491	0.0203793	0.014488	0.0473904	0.00502557	0.0196724	0.153954	0.0135626	0.0786161	0.189794	0.0861543	0.0157455	0.284966	0.0352973	0.017777	0.0415141	0.112946	0.17486	0.0287196	0.145057	0.168841	0.0966455	0.0465364	0.046127	0.0104754	0.034863	0.0243522	0.166532	0.0532132
842			149.631	331.056	0.117044	0.219299	0.0424263	0.0746727	0.0676376	0.0191195	0.0774119	0.182018	0.119278	0.46835	0.489492	0.0543078	0.0682128	0.0333305	0.00783239	0.159235	0.124939	0.0309181	0.0979757	0.175866	4.60599e-05	0.182478	1.16247	0.0373766	0.215699	0.331677	0.610267	0.191049	1.05877	0.196299	0.188931	0.176943	0.698715	1.40146	0.357755	0.357996	1.21303	0.5855	0.338312	0.368575	0.109294	0.409173	0.19206	0.767483	0.199109
843			149.639	257.078	0.188641	0.0948581	0.0369401	0.062075	0.172657	1.07296	2.41034	0.258356	0.126177	0.118444	0.581028	0.0921768	0.323899	0.286026	0.316324	0.40791	0.133334	0.0827693	0.430427	0.0451291	0.287304	0.0939004	0.0693658	0.150978	0.0753662	0.195289	0.0825647	0.063763	0.325987	0.0667044	0.0708801	0.0948726	0.081546	0.519755	0.0629221	0.486048	0.296058	0.521	0.143011	0.571841	0.0804023	0.0394693	0.284529	0.68546	0.34279
844			149.679	286.604	0.00102595	0.00573169	0.0344819	4.9747e-05	4.14577e-05	4.88902e-05	0.00754248	0.00508607	0.38453	0.0219782	0.0543651	0.0851698	0.227864	4.68336e-05	0.026142	0.013962	5.31606e-05	0.613109	0.00417192	0.977208	0.0038017	0.107634	0.00553992	0.0488717	0.0220303	0.015246	0.00797676	0.0640354	0.0131764	0.0044072	0.00694035	0.0489225	0.0129568	0.0868783	0.0502491	0.0241171	0.0159459	0.214264	0.028624	0.0278709	0.00351748	0.0345265	0.0102521	0.0189475	0.0852239
845			149.723	167.97	0.178336	0.0864797	0.111409	0.0186624	0.180634	0.0169855	0.0166815	0.0451917	0.0989365	0.0226198	0.133114	0.0211942	0.163961	0.0221954	0.0575966	0.111363	0.0183625	0.0470562	0.0614681	0.0632733	0.0570549	0.13368	0.212042	0.130974	0.173899	0.0795451	0.0727307	0.309141	0.0987496	0.109375	0.0371932	0.104447	0.0698619	0.374685	0.116635	0.109437	0.0232552	0.112736	0.124019	0.0372376	0.0901976	0.100946	0.377989	0.12371	0.0896972
846			150.781	126.986	0.148688	0.170831	0.127875	0.203538	0.312725	0.328188	0.386527	0.268446	0.20646	0.491413	0.31237	0.20243	1.159	0.1949	0.12936	0.206171	0.276027	0.127675	1.61182	3.54633	1.24299	0.179918	0.276463	0.161385	0.196582	0.242495	0.287462	0.201918	0.333432	0.215697	0.26175	0.274048	0.235244	0.478146	0.179866	0.257047	0.185969	1.18407	0.127125	0.127271	0.529046	0.261523	0.234321	0.439703	0.399868
847			150.789	479.27	0.0959868	0.122117	0.0860007	0.160502	0.0513518	0.022121	0.108564	0.230197	0.0354954	0.0265281	0.0298299	0.109145	0.0627861	0.0419306	0.0196061	0.05757	0.0256074	0.0955473	0.0785858	0.0823029	0.386642	0.131763	0.0538285	0.0114328	1.23751	0.0671799	0.0316531	0.179461	0.598127	0.0714734	0.0970037	0.0558687	0.364468	0.110598	0.0684616	0.044849	0.0232674	0.0150662	0.121134	0.330049	0.130316	0.0305611	0.0281577	0.270954	0.0805505
848			150.816	106.04	1.02169	2.59294	5.50588	0.494293	0.433823	4.14375	5.47791	1.75646	2.07856	3.93871	2.24056	0.412433	0.784096	1.90329	0.672708	0.598429	1.47975	2.19836	0.38471	0.778925	0.744123	2.35529	2.76512	9.36758	1.09655	1.12207	1.61544	0.643546	0.51711	1.1823	0.742985	1.80591	0.481209	12.8275	1.68807	0.729581	0.843155	2.81764	2.13701	0.427754	0.657797	1.50611	0.896882	0.610899	0.427431
849			150.827	97.0397	0.207788	0.131085	0.136531	0.194729	0.0277609	0.104895	0.174436	0.157494	0.119505	0.154475	0.0356159	0.24317	0.244809	0.341688	0.086887	0.24002	0.222419	0.128854	0.223863	0.0796731	0.245422	0.191696	0.219092	0.109473	0.155328	0.189149	0.127025	0.213616	0.084503	0.333705	0.103701	0.216133	0.14235	0.23196	0.204266	0.193706	0.153187	0.206452	0.131583	0.281157	0.222693	0.217754	0.149428	0.194956	0.207393
850			150.91	253.032	0.0754046	0.721853	0.922614	0.107273	0.792478	0.264534	0.155499	0.195605	0.525558	0.238217	0.204939	1.24223	0.223039	0.254271	0.195629	0.137969	0.127353	1.00718	0.0194872	0.261948	0.440908	0.789504	0.619858	0.23103	0.286003	0.0575404	0.0546895	0.553582	0.114863	0.627081	0.142399	0.280746	0.115482	0.328634	0.39931	0.0993798	0.12082	0.584379	0.393934	0.0320928	0.543494	0.148897	0.137717	0.0702411	0.0419587
851			151.702	556.282	0.285096	0.187529	0.283052	0.376641	0.436165	0.0637031	0.241918	0.250348	1.01614	1.04072	0.421094	0.863803	0.0834035	0.0756049	0.371309	0.732993	0.0734183	0.152608	0.128258	0.103706	0.0280179	0.0638315	0.0552891	0.156914	0.499181	0.389434	0.208965	0.971058	0.29485	0.267161	0.162524	0.402462	0.285833	1.72364	0.619725	0.626702	0.144068	0.121797	0.189238	0.14192	0.839543	0.168961	0.364241	0.341953	0.252358
852			151.815	555.278	0.987064	0.533552	1.50085	1.47161	1.4932	0.343566	0.949679	1.00034	4.82727	6.0347	1.43899	4.25471	0.349377	0.408972	1.45846	2.71585	0.210523	0.779349	0.495562	0.784851	0.113326	0.198161	0.179759	0.625627	1.81627	1.28005	0.883083	22.791	0.969169	0.883059	0.706014	1.58281	0.94148	8.93942	2.23784	2.75339	0.698003	0.557033	0.711304	0.804289	2.77869	0.567268	1.49589	1.26096	1.06426
853			151.916	169.007	0.104144	0.141312	0.347081	0.0162999	0.0343485	0.00298234	0.00559787	0.1349	0.223868	0.103131	0.0612036	0.50901	0.538052	0.0189696	0.048912	0.0458435	0.0459042	0.136803	0.247975	0.0673911	0.180305	0.164757	0.0542498	0.291786	0.160919	0.471583	0.144757	0.323895	0.12447	0.607264	0.0799996	0.262938	0.17794	0.123875	0.15181	0.121868	0.0375427	0.205579	0.960212	0.0877326	0.0441255	0.704912	0.154065	0.188322	0.0372424
854			151.934	115.039	0.292225	0.315339	0.196847	0.545109	0.368061	4.11611	0.679351	0.357983	0.38487	0.330123	0.591707	0.320756	0.255528	0.350155	0.270779	13.4522	0.347154	0.306955	0.257079	0.342477	0.433098	0.233665	0.315986	0.534009	0.369645	0.425056	0.460041	0.332443	0.402799	0.368484	0.278672	0.507304	0.363794	0.549964	0.53127	0.420416	0.371095	0.317448	0.107868	0.40919	17.3087	0.371866	0.57847	0.386528	0.257511
855			151.981	532.283	0.0308035	0.0117777	0.0417026	0.293687	0.00835986	4.88902e-05	0.0232658	0.0130447	0.111413	0.00550664	0.160917	4.66206e-05	0.0059905	0.0235156	0.0773968	0.108054	0.0198131	0.00549912	0.0261099	0.0912693	0.00908418	0.0290776	0.0364474	0.103984	0.168284	0.0321638	0.0469844	0.269408	0.179273	0.0307649	0.00230579	0.0127702	0.0134493	0.117362	0.0241057	0.200365	0.081521	0.106159	0.0844628	0.0688581	0.186589	0.0146982	0.0447745	0.144835	0.113977
856			151.992	186.088	0.0617621	0.0121155	0.0108628	0.0323978	0.0235206	0.179819	0.300637	0.265794	0.0187298	4.42259e-05	0.012242	12.5472	0.0160613	0.142856	0.0304349	0.109425	0.312909	0.00541501	0.0361539	0.00927385	0.00680609	0.00169995	0.0480054	0.0179153	0.0149334	0.0362669	0.127118	0.0188403	0.0332137	0.00309071	0.0647946	0.0184759	0.0502198	0.0275729	0.0195013	0.027305	0.122039	0.0442119	0.0161578	0.0758527	0.0781828	0.0107757	0.0114321	0.0685939	0.0208552
857			152.006	531.278	0.131277	0.0439605	0.242405	1.1673	0.0781447	0.0837032	0.098497	0.0559385	0.497039	0.0253078	0.668947	0.048602	0.0497118	0.125032	0.435477	0.6998	0.0654186	0.0966952	0.119998	0.48296	0.0400158	0.0918534	0.11998	0.429586	0.686577	0.0822998	0.25445	1.2199	0.639161	0.321992	0.03566	0.218327	0.0482671	0.470659	0.181979	0.951579	0.343977	0.544183	0.374559	0.347321	0.768622	0.0982569	0.221833	0.631161	0.483971
858			152.951	205.028	0.544258	0.11263	1.65334	1.45892	0.164517	2.12202	3.72547	1.86769	0.388479	0.741669	0.146191	0.378321	1.71661	1.81556	0.600608	0.158504	2.09172	0.613337	0.946153	1.17651	2.30684	0.196693	0.286585	0.131188	0.216553	0.411397	0.366192	0.180387	1.04716	0.290616	1.33933	0.789659	1.75485	0.690296	0.401351	0.135762	1.66017	1.3192	0.137553	1.8154	0.205102	0.337074	0.106603	0.78778	0.152801
859			152.973	99.0077	1.01832	3.34525	2.79185	1.38572	1.23322	2.33479	1.37927	1.58037	1.05019	0.513914	1.04363	4.38062	1.64036	2.01539	4.00956	1.99241	2.33096	3.06552	1.38689	1.51839	2.34936	3.00387	1.31727	0.432443	1.67	1.01054	0.935704	2.01831	1.31515	2.29133	2.01442	1.97412	0.936955	1.19892	1.70534	1.07894	1.07609	2.39872	2.50133	2.19684	2.59754	1.54776	1.32041	1.88926	0.955108
860			153.046	124.825	3.97662e-05	4.5531e-05	0.48754	4.9747e-05	0.00319551	4.88902e-05	4.69274e-05	0.00922356	0.026527	0.968722	0.00961423	4.66206e-05	0.0332545	4.68336e-05	4.47863e-05	9.64967e-05	5.31606e-05	4.05949e-05	0.00353523	0.160651	4.60599e-05	0.0819317	4.65748e-05	0.0233804	4.40292e-05	4.74629e-05	4.54476e-05	0.183102	4.98425e-05	4.81781e-05	0.00231029	0.0033968	0.0710907	0.26723	0.136266	0.0719423	0.0729011	0.155328	0.00339424	5.10473e-05	0.00356844	4.46628e-05	4.91703e-05	6.33191e-05	0.383269
861			153.074	499.296	0.31927	0.77407	54.645	0.0073201	2.19349	0.0102186	1.04723	1.60638	5.83419	130.775	4.91398	5.95884	6.26076	0.0538886	0.252279	0.774366	0.0748732	0.599453	1.53071	23.2941	0.597997	11.979	2.29668	6.29188	1.27313	0.59391	1.26124	24.2072	1.72583	0.942581	1.30279	2.6376	10.9034	41.5126	19.8485	10.2507	12.3449	23.6547	0.980413	1.07549	1.64593	0.174766	0.463988	1.55845	51.6209
862			153.077	124.574	0.00467007	0.0196267	1.63593	4.9747e-05	0.121358	4.88902e-05	0.0646681	0.119197	0.283411	4.02978	0.247868	0.291452	0.260599	4.68336e-05	0.00476815	0.0286083	5.31606e-05	0.031389	0.0907697	0.782383	0.0192428	0.425159	0.12076	0.294758	0.0865585	0.0171357	0.0775575	0.817521	0.113197	0.0130408	0.102055	0.176782	0.438558	1.42962	0.819418	0.360721	0.455295	0.819838	0.0418455	0.040391	0.102219	4.46628e-05	0.0144669	0.0642502	1.69086
863			153.09	145.013	0.104842	0.789837	0.974402	0.519448	1.64059	0.846251	0.869144	1.00966	0.579371	0.609984	0.588818	2.17726	0.636328	0.577806	0.444827	0.809514	0.419487	0.807247	0.414086	0.524846	0.691101	1.56182	0.749071	0.188627	0.516775	0.130495	0.196125	0.788205	0.478389	0.874706	0.605117	0.0865927	0.348655	1.01727	0.590789	0.259921	0.31881	0.925585	0.660454	0.203567	1.02262	0.388003	0.331139	0.45728	0.21556
864			154.184	533.294	0.0604854	0.0281168	0.122944	0.427506	0.353848	0.131774	0.0700564	0.0436895	0.389285	0.0629383	0.314032	0.213319	0.125678	0.0989625	0.475404	0.302441	0.0450967	0.146141	0.0670328	0.251121	0.0614493	0.0661078	0.114739	0.240022	0.514706	0.0885429	0.0954035	1.03852	0.289745	0.2536	0.0341258	0.317674	0.0680252	0.242768	0.190562	0.403802	0.270391	0.340751	0.259406	0.1416	0.315706	0.128624	0.253426	0.192209	0.203618
865			154.185	236.005	0.0783571	2.83396	1.79785	0.0631321	2.91245	0.324766	0.115148	0.621619	0.745092	0.461412	0.611023	2.2149	0.224255	0.431068	0.434143	0.0316091	0.0823842	2.91289	0.0349249	0.325644	0.527503	2.45024	1.46584	0.166958	0.366191	0.030581	0.023582	1.03895	0.145581	0.662074	0.118714	0.35631	0.136813	0.679299	0.426061	0.119861	0.116954	0.867615	0.122867	0.00345779	0.274672	0.243208	0.140729	0.00638483	0.0179299
866			154.204	535.31	0.0166346	0.0187705	0.0571996	0.144146	0.114368	0.0663614	0.0414829	0.0273357	0.114587	0.0610837	0.194348	0.104086	0.0198854	0.0413656	0.506277	0.0454919	0.0116829	0.10684	0.0311825	0.0556439	0.0439945	0.126224	0.0632411	0.110924	0.175712	0.0941037	0.0310487	0.337847	0.110028	0.117743	0.0534724	0.152006	0.0382624	0.301697	0.120232	0.14977	0.168168	0.132037	0.132054	0.0583203	0.207206	0.0919585	0.205578	0.159671	0.0526236
867			154.251	254.016	0.124909	6.53595	4.38443	0.383225	4.73296	0.746607	0.308029	0.442511	1.97522	0.465816	0.416033	5.92068	0.504365	0.80356	0.477922	0.18637	0.176885	3.52828	0.103156	0.868294	1.61301	6.03748	2.11975	0.440213	1.0605	0.0932942	0.0588906	2.82018	0.260683	1.74243	0.248754	0.773377	0.388301	1.21249	0.998493	0.239233	0.257454	2.72742	0.300765	0.0360566	0.528986	0.319693	0.261763	0.0621321	0.0805775
868			155.186	232.029	0.0104818	0.00731762	0.00355991	0.00621883	0.0231832	0.00535513	0.0281762	0.00938028	0.0182469	0.0140465	0.0278531	0.0154339	0.16392	0.00335847	0.0174823	0.0169187	0.0127012	0.0335335	0.0105563	0.00629344	0.0336156	0.00138286	0.020219	0.0177025	0.056535	0.0658856	0.0390748	0.0813558	0.0592789	0.0716743	0.0522612	0.0380229	0.0706006	0.0616843	0.0575822	0.0235334	0.0344145	0.0607497	0.0355771	0.0703042	0.0394089	0.0951653	0.116933	0.0400128	0.0315462
869			155.219	233.03	0.109337	0.687419	1.12799	0.122593	1.23965	0.408888	0.358453	0.294993	0.511034	0.374026	0.205798	1.43001	0.311824	0.382986	0.196132	0.240543	0.105672	1.68606	0.0726683	0.369607	0.734603	0.791429	0.35239	0.23206	0.311378	0.0835328	0.0787454	0.533704	0.222261	0.549883	0.317132	0.427712	0.212399	0.61625	0.292059	0.14023	0.374053	0.458401	0.618837	0.0510672	0.542329	0.241965	0.200933	0.0703419	0.0752937
870			155.259	457.285	0.121911	0.192273	0.11109	4.9747e-05	0.123695	0.00303161	0.148653	0.326833	0.00490749	0.11558	0.0290605	0.699418	0.251802	0.0099879	0.171672	0.0838635	5.31606e-05	0.0434066	0.211574	0.00392636	0.31067	0.226637	0.0145204	0.00900616	0.820462	0.0275555	0.055314	0.120598	0.180682	0.253282	0.167001	0.293307	0.809377	0.18087	0.218963	0.0348564	0.0829956	0.174013	0.0571329	0.104742	0.0817163	0.116952	0.0325085	0.187345	0.0317539
871			155.266	271.076	0.00766665	0.00585832	0.00531697	0.0747675	0.0096167	1.82005	1.30392	0.0261199	0.0504722	0.00947993	0.0118509	0.00268362	0.0142277	0.103055	0.0768736	0.0181062	0.0316348	0.0396637	0.00962703	0.023425	0.0358948	0.00436318	0.00312494	0.00443342	0.0135602	0.0157131	0.0190992	5.28803e-05	0.0248025	0.0105904	0.090585	0.0428423	0.0627177	0.119416	0.0158534	0.00316075	0.0574588	0.106615	0.00776343	0.0120145	0.0114391	0.0105628	0.0140009	0.0415208	0.018922
872			155.282	226.012	0.148025	2.25741	1.65245	0.143874	0.952423	0.637022	0.206627	0.428117	1.65547	0.285464	0.399524	1.43835	0.532678	0.267199	0.338863	0.280331	0.224502	1.09451	0.067129	0.459044	1.08426	2.67694	1.41609	0.333118	0.544536	0.0835084	0.105479	0.877734	0.123336	0.883195	0.219207	0.53534	0.174511	0.715009	0.565839	0.15356	0.123432	1.10958	0.294601	0.0571967	0.36881	0.274717	0.199845	0.0788697	0.067754
873			155.318	142.998	1.36259	12.1774	7.88216	1.21763	14.222	6.56322	4.39404	3.5668	7.90777	1.52007	2.64321	18.4512	4.2626	3.80595	2.78609	2.43188	1.56276	12.6487	0.685543	3.36474	4.51106	13.4512	7.00983	2.98091	4.14433	0.55009	0.658907	4.39018	0.794815	7.84965	2.82371	4.5187	1.41374	7.88979	3.5004	0.73352	1.24707	8.59557	3.72863	0.187197	2.39885	2.97002	1.89041	0.143059	0.0857741
874			155.36	226.996	0.196275	3.53699	3.43672	0.198814	4.1786	1.20257	0.317602	0.304499	2.38224	0.490131	0.472807	1.52294	0.710103	0.78759	0.385851	0.294482	0.404995	1.63113	0.142554	0.780844	1.92614	3.14427	1.47629	0.456695	0.82399	0.110817	0.104567	1.44789	0.274379	1.35058	0.326082	0.745262	0.306837	0.914043	0.843443	0.195268	0.22337	0.531698	0.444931	0.121865	0.544127	0.490248	0.190477	0.11955	0.183493
875			155.381	281.249	0.285042	0.178673	0.542511	0.217549	0.412777	0.170469	0.462906	0.235921	1.01096	0.42324	1.35868	1.03933	0.529399	0.0991395	1.38178	0.437111	0.083088	1.05213	0.432095	0.184333	0.477417	0.322001	0.184896	0.260993	1.07297	0.443805	0.235161	0.745434	0.399846	0.293135	0.226818	0.728471	0.442083	2.90204	0.911838	0.525072	0.600349	0.846497	0.232358	0.172368	1.41315	0.282199	0.52897	0.445101	0.314258
876			155.433	511.299	0.148066	0.119512	0.0440708	0.254425	0.319716	0.165766	0.325291	0.0961906	0.566306	0.106166	0.338698	0.69974	0.0829077	0.103926	0.779905	0.333657	0.0137412	0.71824	0.0646781	0.344554	0.0523733	0.103674	0.290856	0.426501	0.782126	0.816969	0.145549	0.697485	0.374753	0.268227	0.256091	0.727652	0.144347	1.50688	0.631928	0.448431	0.543899	0.264715	0.360868	0.10407	0.81305	0.106636	0.769647	0.349979	0.0721951
877			155.834	86.0238	0.189864	0.0691763	0.0641058	0.0818096	0.0801075	0.15547	0.122556	0.0785581	0.0827516	0.0658535	0.0876177	0.0731793	0.095046	0.0949805	0.0918608	0.587461	0.14811	0.0613499	0.0897268	0.0556978	0.0780007	0.0725291	0.096216	0.0916647	0.0339828	0.0953452	0.0979534	0.0629011	0.0742682	0.0865153	0.112689	0.0847956	0.113687	0.146666	0.033812	0.0838307	0.0694291	0.0620742	0.0960698	0.062849	1.09889	0.0765657	0.0635839	0.0889894	0.067413
878			155.891	228.993	0.0490549	0.387153	0.806407	0.0600324	0.728608	0.256905	0.101999	0.141494	0.423396	0.101804	0.112349	1.52825	0.164962	0.151745	0.133658	0.0879991	0.0933618	0.752074	0.0346358	0.231561	0.32764	0.769321	0.484925	0.131254	0.210021	0.0308693	0.0320437	0.623607	0.0739173	0.268649	0.0914902	0.184169	0.0794728	0.346432	0.276916	0.0611947	0.0682389	0.396407	0.131967	0.00571395	0.160028	0.101532	0.075904	0.0204518	0.0166578
879			156.396	510.294	0.545589	0.324961	1.52435	2.77537	1.08932	0.192029	0.726108	0.153418	7.15089	1.96305	0.93359	5.3103	0.974297	0.141328	8.80773	3.23147	0.188733	1.54987	0.597406	1.35227	0.66792	0.781957	0.806304	1.70456	9.62504	1.75096	0.913835	13.8273	2.89541	1.63733	1.02067	5.18183	0.655699	13.6739	6.46988	3.91897	8.50004	2.89952	1.16067	1.0482	5.71093	1.15271	3.0723	4.12177	1.39005
880			156.456	509.288	4.76504	1.44972	1.15679	19.7206	10.2517	1.15346	3.60502	1.24162	37.1034	16.2597	19.6911	32.6865	8.87012	0.977093	45.789	24.4488	1.27603	16.6815	6.51048	13.2304	4.36159	6.82211	7.94951	15.3421	47.7815	19.1365	4.9515	61.2413	25.1336	14.7715	9.78712	31.7156	5.40837	74.4105	35.33	25.2996	41.9719	23.7443	11.1165	9.58101	39.7132	11.1825	23.2382	32.4309	12.7331
881			156.461	127.324	0.0378678	0.00930481	0.078524	0.164721	0.0846866	0.0127896	0.0404642	0.00395428	0.303618	0.127563	0.17434	0.277993	0.0726079	0.00672022	0.394639	0.20054	0.0017128	0.145652	0.0426585	0.115871	0.0436923	0.0597515	0.0690461	0.131348	0.405302	0.168094	0.0736257	0.560331	0.193262	0.112296	0.059332	0.295514	0.0453162	0.711938	0.316567	0.229447	0.369328	0.192452	0.0929822	0.0613232	0.36093	0.073643	0.200111	0.282246	0.0884564
882			156.496	436.957	0.0300528	0.0215177	0.0109499	4.9747e-05	0.0281951	4.88902e-05	0.00889332	0.0163255	0.0722202	0.0947324	0.0193112	0.00270686	0.101424	0.0326348	0.0758479	9.64967e-05	5.31606e-05	0.0335869	0.00240218	0.0272529	0.0778294	0.0435076	4.65748e-05	0.0754817	0.0132052	0.0146935	0.00393541	0.0381526	0.00282201	0.0277343	0.00806023	0.008465	0.0136413	0.0108051	0.0373083	0.0109774	0.0310001	0.0194198	0.00486533	0.00167027	0.000102707	0.0149779	0.0285793	6.33191e-05	0.0332905
883			156.499	267.109	0.0546948	0.11838	0.00622562	0.0268015	0.0805689	0.243451	0.144476	0.576212	0.0493012	0.0730125	0.339648	0.0274532	0.0232293	0.12576	0.135143	0.0556688	0.153177	0.0661633	0.102369	0.0260795	0.0272904	0.0811734	0.0818363	0.0318784	0.120255	0.17437	0.127026	0.144666	0.0313667	0.231905	0.151048	0.192083	0.522838	0.300429	0.120045	0.100929	0.0786105	0.0839812	0.0918356	0.220937	0.000102707	0.114282	0.231907	0.0996267	0.117118
884			156.519	159.029	0.163744	0.604772	1.31045	0.254695	0.0942935	0.0495523	0.0539369	0.198574	0.094565	0.141378	0.0988159	0.0938651	0.298148	0.794375	0.0575062	0.57551	1.96963	0.0483388	1.07482	0.0613138	0.39408	0.126378	0.234601	0.513484	0.242841	0.366136	0.431094	0.295675	0.192701	0.156404	0.697878	0.41165	0.164897	0.0852433	0.280435	0.19729	0.171874	0.132537	0.243269	1.86433	0.548355	0.676468	0.889421	0.531735	0.176275
885			156.574	113.023	3.22263	4.68825	1.54814	0.328617	1.0401	1.15753	1.8417	2.46057	0.77867	1.05804	2.79752	2.9687	0.775852	1.35412	0.254074	38.2633	0.383504	1.8017	1.7288	1.09282	1.3106	2.64261	3.1849	1.14692	3.49432	5.96819	2.33526	2.94798	1.33198	2.92151	2.75339	3.73381	2.78144	7.5577	2.86215	2.00587	2.16797	2.6154	3.19756	1.24693	62.8169	4.53497	4.95771	1.25184	1.93278
886			157.541	187.019	0.0395931	0.690173	0.00221429	4.9747e-05	0.147836	0.12483	0.178619	0.292848	0.103802	0.0798426	0.36134	4.66206e-05	0.0463803	0.101366	0.0442398	9.64967e-05	5.31606e-05	0.150618	4.15662e-05	0.0074309	4.60599e-05	0.504725	0.275646	0.0392751	0.424655	0.251572	0.181377	0.28161	4.98425e-05	0.544935	4.43217e-05	0.539619	0.385552	1.43399	0.688386	0.173614	0.181402	0.166302	0.164767	5.10473e-05	0.0269874	0.754563	0.447723	6.33191e-05	5.36879e-05
887			157.571	239.077	0.018103	0.0626372	0.0112075	0.015208	0.0431196	0.0432543	0.0432076	0.0382816	0.0331089	0.0161021	0.0396391	0.0153057	0.0193713	0.0531054	0.034658	0.0401001	0.0141678	0.0310142	0.0293322	0.0316282	0.0109767	0.0575573	0.0530238	0.0220438	0.0687958	0.0991335	0.0481703	0.0524099	0.0162597	0.0538602	0.0544261	0.0751883	0.0428432	0.112575	0.104651	0.0347967	0.0418749	0.0194358	0.0210045	0.0236682	0.0560663	0.113439	0.0744896	0.020108	0.0170794
888			157.576	185.022	0.156635	3.16486	4.24652e-05	0.0262158	0.818675	0.581553	1.00307	1.54487	0.448246	0.329249	1.61966	0.183452	0.211582	0.915942	0.29239	0.00636854	0.0518164	0.741323	0.312781	0.387856	0.0830806	2.16938	1.35578	0.156192	1.95654	1.19274	1.4296	1.12122	0.105923	2.3868	1.01915	2.65541	1.76952	5.87092	2.79767	0.832433	0.794322	0.650878	0.881963	0.0999565	0.16284	3.22357	2.22196	0.155964	5.36879e-05
889			157.591	118.058	0.867374	0.0999739	0.199429	0.230256	0.388084	4.88902e-05	0.616275	1.78639	0.210361	0.181648	0.584114	4.66206e-05	0.285294	0.336164	0.860964	0.162508	0.219169	0.364153	0.280129	0.412024	0.272857	0.0615619	0.281043	0.512261	0.318414	0.857781	0.151758	0.312953	0.238134	0.261939	0.0665008	0.400544	1.46513	0.382148	0.112169	0.50192	0.203585	0.357659	0.316893	0.957978	0.374301	0.20163	0.673631	0.579197	0.405472
890			157.609	85.0285	0.402468	0.31563	0.359806	0.421817	0.428809	0.417026	0.416643	0.401601	0.369917	0.416053	0.178999	0.461514	0.407	0.424601	0.350194	0.255661	0.485115	0.485199	0.207264	0.39566	0.425917	0.28572	0.502991	0.459294	0.438793	0.429751	0.449158	0.526647	0.504994	0.610118	0.562915	0.451861	0.160533	0.46501	0.301354	0.450629	0.449498	0.428221	0.497852	0.133185	1.22437	0.659411	0.283675	0.542607	0.148386
891			157.614	212.041	0.0224236	0.394273	0.00715365	0.00996264	0.0950923	0.0578501	0.089638	0.193162	0.0699235	0.0760107	0.210482	0.0167934	0.0341861	0.117384	0.0226994	0.00278269	0.0833985	0.0908008	0.04634	0.0490372	0.0191314	0.304693	0.184243	0.0169944	0.279995	0.0871393	0.18944	0.193112	0.00828811	0.341037	0.128205	0.399789	0.22388	0.870406	0.407727	0.12422	0.111979	0.0951105	0.108184	0.0595317	0.011702	0.477871	0.305192	0.034336	5.36879e-05
892			157.621	192.051	0.416238	7.02405	0.0106976	0.0519447	1.78974	0.92178	1.75136	2.76797	0.82805	0.72888	3.07185	0.374862	0.447224	1.32326	0.467161	0.0221654	0.0934884	1.62157	0.238575	0.730842	0.17342	4.91091	2.83775	0.337033	3.78801	2.19486	3.19116	2.48926	0.298134	4.8027	0.41699	5.2364	3.32931	10.4203	5.30466	2.1344	1.47321	1.65666	0.452083	0.100681	0.35792	5.77769	4.01218	0.337023	0.0892102
893			157.626	455.269	0.0650158	0.466007	0.124079	4.9747e-05	0.0380178	0.00424501	0.148773	0.459765	4.37874e-05	0.0937554	0.0407349	0.444094	0.0738912	0.0174687	0.104871	0.068846	5.31606e-05	0.018395	0.421061	0.00806641	0.437169	0.472816	0.0290987	0.0107242	8.32495	0.0208194	0.0809703	0.468095	0.558815	0.286862	0.486838	0.382206	2.09121	0.290793	0.428994	0.0511951	0.0436329	0.0467283	0.175837	0.342206	0.288528	0.135652	0.0475231	0.87316	0.0577418
894			157.627	71.0128	0.178361	2.26816	0.157632	0.0673911	0.786495	1.06845	0.723983	1.01875	0.42245	0.230691	1.12881	0.376127	0.309545	0.594866	0.27315	0.601093	0.243809	0.694624	0.355574	0.462169	0.214182	1.4409	0.988517	0.230488	1.19294	0.796954	0.899819	0.874143	0.176448	1.8298	1.20972	1.7864	1.07943	3.32185	1.83497	0.604152	0.501686	0.560813	1.20803	0.243128	0.953668	2.01485	1.38332	0.1933	0.0791241
895			157.635	150.048	0.0420625	1.3372	0.0790628	0.0710898	0.306071	0.203102	0.391338	0.611669	0.154753	0.129544	0.660806	0.138768	0.198246	0.266977	0.058883	0.0660852	0.0717598	0.303728	0.172274	0.127426	0.102904	0.877727	0.540423	0.0948174	0.771168	0.460598	0.543907	0.487603	0.124475	1.07766	0.684773	1.19977	0.700364	2.30931	1.11985	0.307421	0.28389	0.28361	0.698158	0.0860355	0.142003	1.3544	0.883904	0.144962	0.0942595
896			157.636	237.062	0.0742409	0.627617	0.0160594	0.0139293	0.181524	0.0502522	0.121737	0.200726	0.092985	0.150458	0.36908	0.0170436	0.0803145	0.154667	0.0551944	0.0325173	0.0546628	0.121928	0.098447	0.106095	0.0331885	0.288271	0.246029	0.117473	0.400699	0.218384	0.280514	0.475991	0.0789908	0.406425	0.185273	0.254194	0.220003	0.374328	0.469428	0.198149	0.15561	0.112497	0.582185	0.107988	0.0911832	0.356804	0.54363	0.101416	0.167068
897			157.642	210.07	0.0227743	0.447908	0.0285348	0.0554294	0.0985577	0.0690309	0.104935	0.173932	0.0640497	0.0528553	0.232687	0.0164394	0.0223165	0.0932126	0.0471542	0.0408845	0.0386205	0.0986791	0.0580379	0.066339	0.0226739	0.293871	0.170626	0.0352976	0.273553	0.143117	0.177278	0.185312	0.0359855	0.371744	0.263788	0.405678	0.212323	0.839927	0.414814	0.107313	0.112776	0.0901325	0.217458	0.0487033	0.0354522	0.512284	0.294693	0.0444559	0.105503
898			157.644	90.0267	0.0436811	0.17829	0.0232865	0.0245368	0.0582803	0.0509809	0.051557	0.129752	0.0411163	0.0193271	0.0998082	0.0569305	0.0380695	0.0523143	0.0297283	0.0650892	0.026708	0.0691352	0.06002	0.0546651	0.0305867	0.121033	0.0863974	0.0322549	0.0873135	0.111247	0.100422	0.0776282	0.0175014	0.164566	0.117787	0.191527	0.107961	0.209992	0.124252	0.0700141	0.0529448	0.0367676	0.115232	0.0503142	0.0353767	0.208147	0.123622	0.0417471	0.0346691
899			157.647	227.129	0.141304	0.0087082	4.24652e-05	4.9747e-05	0.0321614	0.0168746	4.69274e-05	0.00307468	0.0158103	0.195249	4.26651e-05	0.0213345	4.15964e-05	0.00281727	0.0142743	9.64967e-05	5.31606e-05	4.05949e-05	4.15662e-05	4.81026e-05	4.60599e-05	3.945e-05	4.65748e-05	4.87288e-05	4.40292e-05	1.14815	0.234023	5.28803e-05	0.00267355	4.81781e-05	0.0418298	0.0045055	0.072763	0.143423	0.480599	4.81403e-05	0.0131275	0.00231596	0.148579	0.0433327	0.000102707	0.103797	0.0797637	6.33191e-05	5.36879e-05
900			157.689	132.037	3.97662e-05	0.191495	0.00591372	0.0230223	0.0622299	0.0900751	0.0864362	0.104948	0.0466208	0.0338962	0.079198	0.0309117	0.0778066	0.0736303	0.0524852	9.64967e-05	0.0308444	0.024538	0.0387332	0.055596	0.0240262	0.125757	0.0831912	0.0316369	0.106632	0.0780513	0.0724492	0.080927	0.0189602	0.137611	0.0931637	0.169219	0.0935031	0.325521	0.0823978	0.0495113	0.0266978	0.063918	0.102874	0.0202308	0.0263528	0.198685	0.139204	0.0280045	0.0126153
901			158.595	161.045	0.28266	0.0955552	0.464315	0.128057	0.113421	0.171362	0.399983	0.147095	0.467674	0.106019	0.143857	0.246834	0.627118	0.117254	0.188914	0.255488	0.118107	1.39696	0.1098	0.173918	0.129471	0.351209	0.121851	0.513018	0.146349	0.704394	0.172709	0.177456	0.139871	0.136335	0.108858	0.202126	0.144032	0.226209	0.150024	0.129713	0.141682	0.453198	0.156621	0.180893	0.332598	0.171019	0.240762	0.302213	0.216104
902			158.706	130.93	0.0445215	0.186026	0.21988	0.0678525	0.112631	0.370905	0.520469	0.188559	0.0704491	0.314363	0.404559	0.141263	0.0964151	0.0503769	0.144845	9.64967e-05	0.0792929	0.180859	0.0175605	0.168997	0.0705197	0.103673	0.0575007	0.126563	0.121961	0.16102	0.190936	0.119079	0.0653709	0.141678	0.135172	0.0740617	0.386796	0.641913	0.343524	0.205647	0.144806	0.116119	0.0571199	0.0209039	0.0593387	0.0633445	0.0689976	0.0721413	0.0396006
903			158.75	495.278	0.00387437	0.00447126	0.0471153	0.0479572	0.00322441	0.0172344	0.0189022	0.0116198	0.0541988	0.0438937	0.0872439	0.00321985	0.00783419	0.00329379	0.356315	0.0346766	0.0113185	0.0491757	0.0285106	0.0347483	0.0087245	0.0181513	0.0117172	0.00246129	0.0572591	0.0189632	0.0345733	0.0997783	0.0867147	0.00232698	4.43217e-05	0.0175071	0.0110631	0.0770073	0.025807	0.12178	0.058561	0.0200999	0.0324678	0.0326133	0.0168285	0.0182785	0.0165717	0.0841223	0.161929
904			158.754	137.035	0.0894311	0.0830624	0.212021	0.094205	0.0723688	0.105727	0.729992	0.920647	0.103298	0.559102	1.78479	0.105161	0.280633	0.0571121	0.0709897	0.394485	0.0522944	0.0728283	0.0597751	0.105783	0.131052	0.954638	0.0805543	0.0759208	2.67762	0.790275	1.46842	0.989513	1.5879	1.26695	1.50521	2.65865	1.62287	7.14522	2.48348	1.85958	2.82053	1.92833	4.0629	0.909663	2.42663	1.48003	1.41996	0.139931	1.2526
905			158.773	177.04	1.10727	1.83962	0.867552	0.260808	0.456219	0.296923	0.316632	1.12867	0.446267	0.81409	1.50814	0.950134	0.470992	0.196782	0.430274	2.55917	0.546921	0.677548	1.00426	0.856395	0.592318	0.693163	2.63624	1.05811	0.943826	1.9573	1.44088	2.44796	0.970725	1.51531	3.94666	1.26391	0.957058	1.95521	1.6003	2.48702	1.02305	0.668772	5.27326	4.59492	2.84619	4.10275	3.10862	2.17504	1.68914
906			158.784	188.019	0.0535249	0.0866473	0.195427	1.05272	0.178649	4.88902e-05	0.0475885	2.33402	0.207255	0.203904	0.0775647	0.146394	0.0292267	0.186198	0.090751	0.212899	0.94207	0.429605	1.90876	0.284669	0.259142	0.179916	0.394109	0.146401	0.10509	0.171995	0.104546	0.184603	0.517365	0.0334586	0.217151	0.0250666	0.0334939	0.0628621	0.0143263	0.304908	0.0618922	0.0474237	0.339266	0.130709	0.164501	0.0647288	0.052818	0.379092	0.109806
907			158.81	508.28	0.102968	0.117482	0.332445	1.5166	0.122046	0.111726	0.197348	0.0838673	0.439419	0.430298	1.22401	0.248587	0.140093	0.11492	0.521679	2.53641	0.128015	0.17802	0.252344	0.22224	0.138672	0.424412	0.524284	0.579952	4.7218	0.489003	0.374264	8.16363	0.730044	0.910254	0.144554	1.3186	0.158467	3.54144	1.1837	1.91915	2.03279	0.73494	0.322771	0.283057	2.42604	0.683781	0.931477	5.64006	1.25882
908			158.832	775.54	0.0362761	0.0669204	0.0143997	4.9747e-05	0.0103478	0.17135	0.219704	0.0775029	0.0146408	0.00709123	4.26651e-05	0.00298465	0.00884921	0.0907392	0.0225816	0.100009	0.187805	0.00455179	0.0468662	0.0171469	0.019564	0.011323	0.0448514	0.0133038	0.00913594	0.0834757	0.0345973	0.0416203	0.0161335	0.0437437	0.089915	0.0832907	0.0521026	0.0871209	0.0245334	0.0218659	0.0509852	0.0245107	0.0239761	0.0293072	0.156022	0.0341675	0.0318667	0.0115715	0.0437701
909			159.282	107.043	0.0233232	0.00851038	0.0325355	0.00847091	0.00164547	0.120746	0.110687	0.0204034	0.0417431	0.0448526	0.0284619	0.00383052	0.0185691	0.00818937	0.013722	9.64967e-05	0.0111421	0.0223556	0.0141705	0.0193824	0.0131306	0.017289	0.0142601	0.0683238	0.00423594	0.0193323	0.0224627	0.00989697	0.0136649	0.012771	0.0200029	0.0150597	0.0139958	0.050616	0.0139628	0.0114778	0.0211193	0.0411081	0.0187395	0.00805061	0.0100828	0.013577	0.0163721	0.0111128	0.0150664
910			159.758	126.82	0.00162449	0.00185234	0.0142667	0.077416	4.14577e-05	4.88902e-05	4.69274e-05	4.49333e-05	0.00466287	0.00773405	0.0793987	0.00673689	4.15964e-05	4.68336e-05	0.00839415	0.124324	5.31606e-05	0.00788428	0.00518667	0.0062331	4.60599e-05	0.017659	0.02268	0.0244229	0.0719891	0.018838	0.00480933	0.322439	0.0402958	0.0436629	0.00277178	0.0352602	0.00239283	0.212262	0.0810767	0.126321	0.105349	0.0295192	0.0171604	0.0100015	0.185485	0.0105585	0.0622824	0.19309	0.0828499
[truncated: 1,318 more rows]
[truncated: 5 more columns]

## Sheet: positive mode
id	MS2 name	MS2 score	rt	mz	C1	C2	C3	C4	C5	C6	C7	C8	C9	C10	C11	C12	C13	C14	C15	C16	C17	C18	C19	C20	C21	C22	C23	C24	C25	P1	P2	P3	P4	P5	P6	P7	P8	P9	P10	P11	P12	P13	P14	P15	P16	P17	P18	P19	P20
[truncated: 1,995 more rows]
[truncated: 5 more columns]
