# Supplementary material for: Rapid, label-free histopathological diagnosis of liver cancer based on Raman spectroscopy and deep learning
Source: Nat Commun. 2023 Jan 4;14:48. doi: 10.1038/s41467-022-35696-2 (PMC9813224; doi:10.1038/s41467-022-35696-2)
Supplement: Supplementary file 5 — Dataset 2 [file 41467_2022_35696_MOESM5_ESM.xlsx]

## Sheet: Sheet1
item	description
id	data number
Mode	Positive and negative electrospray ionization source
rt	Chromatographic retention time of the substance
FC	Fold change, Relative metabolite content in HCC tissues compared with the corresponding adjacent non-tumour tissues.
VIP	Variable importance in the project

## Sheet: Sheet2
	id	Metabolite	Mode	RT(s)	Extract mass	FC	VIP	P value
	1	3-Dehydroxycarnitine	ESI+	415.197	146.117	1.84762	1.19165	0.0322023
	2	N-Methylnicotinamide	ESI+	45.7107	137.07	1.95011	1.13754	0.0269988
	3	Beta-Leucine	ESI+	37.9445	132.101	2.02034	1.07092	0.00527235
	4	Arachidyl carnitine	ESI+	196.668	456.398	5.67429	1.66462	0.0372356
	5	Glucose 6-phosphate	ESI-	492.94	259.023	1.53551	1.10814	0.0406464
	6	Nervonic acid	ESI-	38.3439	365.343	2.0978	1.06819	0.0321948
	7	2-Oxoarginine	ESI+	367.207	174.086	4.00366	1.69002	0.00109615
	8	L-Arginine	ESI-	539.101	173.104	2.32888	1.16773	0.0143594
	9	O-Phosphoethanolamine	ESI-	501.354	140.011	1.8325	1.56991	<0.001
	10	Eicosadienoic acid	ESI-	41.8021	307.263	1.84762	1.19165	0.0322023
	11	Ethyl oleate	ESI-	40.7606	309.279	2.86932	1.63334	0.0033736
	12	2-O-Methylcytosine	ESI+	82.7771	126.066	1.42426	1.37851	0.00753475
	13	Glutathione	ESI-	378.443	306.079	9.425	1.867	0.014
	14	3,4,5-Trimethoxycinnamic acid	ESI+	344.618	277.046	5.59878	1.61424	0.00824838
	15	Inosine	ESI+	235.641	269.086	1.35982	1.20034	0.0380988
	16	Guanosine	ESI+	285.021	284.097	3.36966	1.97655	<0.001
	17	trans-Hexadec-2-enoyl carnitine	ESI+	203.651	398.324	2.23642	1.29201	0.0172581
	18	5'-Methylthioadenosine	ESI-	91.3358	296.084	3.86048	1.20704	<0.001
	19	PC(16:0/14:0)	ESI+	152.179	706.538	7.04627	2.31498	0.00425438
	20	PC(15:0/15:0)	ESI+	175.121	706.537	6.51491	2.46708	<0.001
	21	PC(18:0/15:0)	ESI+	171.73	748.581	6.15821	2.29898	<0.001
	22	PC(18:1(11Z)/15:0)	ESI+	171.751	746.569	2.8153	2.19111	0.00490014
	23	PC(15:0/14:1(9Z))	ESI+	175.431	690.507	5.00392	1.32822	0.0153085
	24	PC(18:1(11Z)/14:0)	ESI+	146.478	732.552	2.81029	1.75479	0.00189717
	25	PC(16:1(9Z)/14:0)	ESI+	174.451	704.522	4.38328	1.64744	0.0153076
	26	Oxoadipic acid	ESI-	39.6786	159.029	1.79703	1.10597	0.00986468
	27	Hydroxypyruvic acid	ESI-	281.357	220.107	1.81955	1.54368	0.0131956
	28	Dehydroascorbic acid	ESI-	83.3099	173.008	1.41453	1.35428	0.0274585
	29	Ornithine	ESI+	530.571	133.096	0.588393	1.72312	0.00453571
	30	N4-Acetylcytidine	ESI+	177.393	286.101	0.761035	1.34717	0.0185291
	30	Aniline	ESI+	284.801	94.0651	0.492015	1.14176	0.0118309
	31	Sarcosine	ESI-	419.16	88.0394	0.732197	1.02825	0.0112488
	32	L-Aspartic acid	ESI-	419.421	132.029	0.620082	1.33608	0.00658721
	34	Glycine	ESI+	385.68	76.0395	0.502681	1.35115	<0.001
	35	L-Tyrosine	ESI-	322.801	180.065	0.394827	1.4997	<0.001
	36	L-Asparagine	ESI-	408.647	131.045	0.568057	1.13935	0.00761087
	37	L-Threonine	ESI-	372.481	118.05	0.607399	1.11457	0.00866893
	38	Taurine	ESI-	316.604	124.006	0.692446	1.75934	<0.001
	39	5-HETE	ESI-	51.4276	319.228	0.202751	2.26405	<0.001
	40	1-Methylhypoxanthine	ESI+	100.517	151.061	5.97988	1.49533	0.0463665
	41	Hypoxanthine	ESI+	131.962	137.045	0.527821	1.44075	0.00320261
	42	D-Alanine	ESI+	389.227	90.055	0.636089	1.62489	0.0175254
	43	DL-Dopa	ESI-	320.575	196.061	0.276761	1.58527	<0.001
	44	Docosahexaenoic acid	ESI-	42.9113	327.233	0.480235	1.10948	0.0376812
	45	10E,12Z-Octadecadienoic acid	ESI-	39.0361	279.233	0.545785	1.66174	0.00157865
	46	Alpha-Linolenic acid	ESI-	43.9545	277.218	0.388175	1.70403	0.0236202
	47	Succinic acid	ESI-	399.143	117.018	0.641446	1.24785	0.00482255
	48	2-Butenoic acid	ESI-	88.4543	85.0285	0.579269	1.86006	<0.001
	49	D-Ribose	ESI-	87.0737	149.045	0.47935	1.54541	<0.001
	50	Dimethylmalonic acid	ESI-	86.761	131.034	0.509	1.55757	<0.001
	51	8,9-DiHETrE	ESI-	50.8327	337.239	0.47535	1.40024	<0.001
	52	3-Hydroxymethylglutaric acid	ESI-	623.531	161.045	0.821276	1.27004	0.00903664
	53	Cytidine	ESI+	206.217	244.091	0.341419	1.62205	0.00719094
	54	Sucrose	ESI-	413.492	341.111	0.340828	1.47778	<0.001
	55	Eicosapentaenoic acid	ESI-	42.5194	301.217	0.520219	1.36695	0.0297173
	56	6-trans-Leukotriene B4	ESI-	61.3122	335.225	0.330821	1.57093	0.0017453
	57	13S-hydroxyoctadecadienoic acid	ESI-	53.2731	295.228	0.30895	2.03267	<0.001
	58	(10E,12Z)-9-HODE	ESI-	38.494	295.227	0.436266	1.85443	0.00428365
	59	1,3,5-Trihydroxybenzene	ESI-	323.688	125.023	0.507126	1.38682	<0.001
	60	D-Tagatose	ESI-	319.205	179.055	0.454149	1.47727	<0.001
	61	beta-Alanine	ESI-	366.64	88.0394	0.66414	1.25892	0.00617186
	62	Sedoheptulose	ESI-	157.647	209.066	0.439246	1.16854	0.00280764
	63	Methylsuccinic acid	ESI-	157.668	131.034	0.52438	1.15006	0.00632879
	64	Creatine	ESI-	370.117	130.061	0.612895	1.16201	0.0144671
	65	Cysteine-S-sulfate	ESI-	324.915	199.969	0.253533	1.52195	<0.001
	66	Uridine 5'-monophosphate	ESI-	432.633	323.031	0.353712	1.58299	0.00423078
	67	3'-AMP	ESI-	424.609	346.058	0.312803	1.89291	0.0162183
	68	9,10-DiHOME	ESI-	64.9699	313.24	0.136239	2.05734	<0.001
	69	Fumaric acid	ESI-	108.473	115.007	0.429832	1.09404	0.0400729
	70	Trimethylaminoacetone	ESI+	232.668	116.107	0.507558	1.78947	0.0126619
	71	Linoleamide	ESI+	94.0383	280.261	0.546339	1.72993	0.0335433
	72	PC(22:6(4Z,7Z,10Z,13Z,16Z,19Z)/18:0)	ESI+	161.601	834.594	0.602701	1.87284	0.00598938
	73	PC(22:6(4Z,7Z,10Z,13Z,16Z,19Z)/16:0)	ESI+	150.252	806.564	0.328165	2.25103	<0.001
	74	PC(22:6(4Z,7Z,10Z,13Z,16Z,19Z)/16:1(9Z))	ESI+	163.871	804.55	0.500802	2.01594	<0.001
	75	PC(22:5(7Z,10Z,13Z,16Z,19Z)/16:1(9Z))	ESI+	117.303	806.563	0.581959	1.5343	0.0298386
	76	Dihydrothymine	ESI+	383.325	129.065	0.560163	1.95637	<0.001
	77	PC(22:5(4Z,7Z,10Z,13Z,16Z)/14:0)	ESI+	127.486	780.551	0.441017	1.65543	0.00750278
	78	PC(18:4(6Z,9Z,12Z,15Z)/18:1(11Z))	ESI+	166.122	780.552	0.5076	1.88283	<0.001
	79	PC(20:3(8Z,11Z,14Z)/14:0)	ESI+	169.78	756.552	0.608543	1.68812	<0.001
	80	PC(20:4(8Z,11Z,14Z,17Z)/14:0)	ESI+	169.543	754.539	0.66569	1.49044	0.0033821
	81	Xanthine	ESI+	327.276	153.04	0.222198	2.42581	<0.001
	82	Fructosamine	ESI+	323.512	180.086	0.221881	1.97321	0.00220851
	83	Glycerophosphocholine	ESI+	555.662	258.108	0.374361	1.14026	0.0364245
	84	PC(18:3(6Z,9Z,12Z)/18:1(11Z))	ESI+	165.124	782.566	0.74304	1.52006	0.00459918
	85	L-Ribulose	ESI-	133.685	149.045	0.525873	1.20317	0.0203459
	86	Persicaxanthin	ESI+	152.368	385.271	0.460346	1.12879	0.010402
	87	Propionylcarnitine	ESI+	303.706	218.137	0.464969	1.13466	0.0273748
	88	Acetic anhydride	ESI+	376.149	103.039	0.831345	1.21274	0.00591244
	89	Adenine	ESI+	225.615	136.061	0.509103	1.44666	0.00404076
	90	PC(20:2(11Z,14Z)/14:0)	ESI+	170.655	758.566	0.731872	1.53955	0.00328517
	91	3-Hydroxyanthranilic acid	ESI+	83.8462	154.049	0.290869	2.41007	<0.001
	92	D-Glucuronic acid	ESI-	402.791	193.035	0.352961	1.74471	<0.001
	93	Uridine	ESI+	176.263	245.075	0.562393	1.86827	<0.001
	94	Uracil	ESI+	176.278	113.034	0.588897	1.8831	<0.001
	95	Choline	ESI+	297.825	104.107	0.860161	1.00825	0.00461034
	96	Perillic acid	ESI-	60.2608	165.091	0.368469	2.02088	<0.001
	97	3-Methylcytosine	ESI+	272.208	126.066	0.653115	1.27956	0.0146279
	98	Xanthosine	ESI+	237.25	285.081	0.367	1.976	0.003
	99	Betaine	ESI+	293.156	118.086	0.754309	1.6907	0.00652721
	100	L-Hexanoylcarnitine	ESI+	251.015	260.184	0.595001	1.17971	0.00376163
	101	myo-Inositol	ESI+	320.027	203.051	0.566144	1.30637	0.00270059
	102	Allantoin	ESI-	202.044	157.036	0.372363	2.33021	<0.001
	103	Uric acid	ESI-	335.597	167.02	0.48471	1.55579	0.0131764
	104	Nebularine	ESI+	151.589	253.091	0.309555	2.18748	<0.001
	105	Deoxyinosine	ESI-	150.829	251.079	0.300964	2.28149	<0.001
	106	Dihydroxyacetone phosphate	ESI-	450.553	168.99	0.348647	1.94972	<0.001
	107	Glycerol 3-phosphate	ESI+	452.632	173.02	0.232795	1.8714	<0.001
	108	Phosphoric acid	ESI+	452.606	98.9842	0.208195	2.11667	<0.001
