# Supplementary material for: Rapid, label-free histopathological diagnosis of liver cancer based on Raman spectroscopy and deep learning
Source: Nat Commun. 2023 Jan 4;14:48. doi: 10.1038/s41467-022-35696-2 (PMC9813224; doi:10.1038/s41467-022-35696-2)
Supplement: Supplementary file 7 — Source Data [file 41467_2022_35696_MOESM7_ESM.xlsx]

## Sheet: Fig.2a
Raman Shift	Paracarcinoma	SD	Paracarcinoma	SD	Paracarcinoma-Carcinoma
2000.49	112.704	110.086	68.4968	75.0164	44.2071
1998.96	113.45	115.717	68.0522	78.8144	45.3977
1997.43	108.985	114.186	64.9481	77.2488	44.0367
1995.9	100.576	106.585	60.1755	71.5155	40.4001
1994.37	98.7086	104.314	59.1877	69.2188	39.5208
1992.83	107.955	107.334	62.6882	71.6382	45.2664
1991.3	125.845	113.645	69.7432	77.2302	56.1019
1989.77	135.764	117.109	73.8381	80.4992	61.9258
1988.24	148.089	120.634	78.7008	84.7784	69.3885
1986.71	155.191	123.02	81.109	86.1734	74.0821
1985.17	158.112	124.059	82.6513	87.7414	75.4602
1983.64	168.178	125.774	86.8191	90.2412	81.3589
1982.11	168.414	124.792	86.4299	89.6558	81.9846
1980.57	166.888	121.842	85.5099	88.2042	81.3783
1979.04	167.896	121.584	85.6733	87.1297	82.2228
1977.5	173.228	123.436	87.786	87.7123	85.4417
1975.97	177.435	125.622	89.0777	88.2224	88.3578
1974.44	179.703	127.573	90.0328	88.2405	89.6704
1972.9	177.971	126.064	89.3564	87.2785	88.6146
1971.36	160.552	120.413	81.9413	80.9845	78.6109
1969.83	149.717	116.623	77.1254	77.2759	72.5919
1968.29	134.897	110.218	70.0652	73.2868	64.832
1966.76	105.047	101.732	57.0913	68.1449	47.956
1965.22	65.7013	97.5689	40.1696	64.9461	25.5317
1963.68	39.295	100.623	28.4504	65.502	10.8446
1962.14	37.3373	101.335	27.3099	66.0528	10.0274
1960.61	42.1327	100.324	29.221	65.9238	12.9116
1959.07	56.7057	99.2228	35.6327	66.0288	21.073
1957.53	76.755	100.16	44.464	66.8237	32.291
1955.99	90.0494	103.033	50.1695	67.073	39.8799
1954.45	116.235	110.901	61.1878	69.936	55.0474
1952.91	123.014	113.961	64.2541	71.9636	58.7594
1951.37	123.529	114.051	65.3086	72.1664	58.2204
1949.83	91.4812	101.073	51.6593	64.7395	39.8219
1948.29	83.0178	96.6035	48.5235	63.0949	34.4943
1946.75	80.7175	95.2819	48.3027	62.7995	32.4148
1945.21	85.2468	95.2878	51.0228	63.5053	34.224
1943.67	92.9355	97.8942	54.5031	64.0299	38.4324
1942.13	100.825	99.9341	57.9712	64.6404	42.8539
1940.59	105.39	101.161	60.477	65.5651	44.9126
1939.04	123.129	106.905	68.0035	70.3634	55.1256
1937.5	138.083	113.018	74.361	75.2388	63.7219
1935.96	143.787	116.004	77.2013	77.0539	66.5852
1934.41	134.599	111.579	73.15	74.8301	61.4494
1932.87	152.777	119.954	81.8901	80.4961	70.8866
1931.33	163.094	123.049	86.7923	83.2076	76.3013
1929.78	184.933	132.964	97.0257	90.0945	87.9069
1928.24	193.864	136.285	101.593	93.1205	92.2708
1926.69	189.335	133.8	100.596	91.0627	88.7388
1925.15	178.001	128.904	96.3442	87.1988	81.6572
1923.6	179.029	129.618	97.3389	87.5772	81.6896
1922.06	171.821	126.355	94.4483	84.9213	77.3731
1920.51	151.302	116.189	85.7286	77.5257	65.5734
1918.96	131.919	106.586	77.4275	71.9223	54.4914
1917.42	116.892	100.487	71.4009	67.8606	45.4915
1915.87	111.103	98.9215	69.6685	66.6391	41.4342
1914.32	119.27	101.144	73.6463	68.1804	45.6238
1912.78	124.595	103.349	76.4289	69.918	48.1659
1911.23	127.312	105.776	77.7777	70.5044	49.5347
1909.68	137.482	109.455	82.3745	72.8384	55.1071
1908.13	154.783	115.001	90.3503	77.8787	64.4324
1906.58	159.833	117.096	92.2262	78.8898	67.6073
1905.03	163.184	118.577	93.1667	79.7536	70.0172
1903.48	152.795	115.521	88.4826	76.3674	64.3127
1901.93	147.32	112.281	86.1085	74.3486	61.2113
1900.38	151.299	112.567	88.4457	74.2784	62.8528
1898.83	159.144	114.526	92.1109	75.647	67.0336
1897.28	162.637	115.339	94.0991	76.8037	68.5378
1895.73	167.869	117.227	96.8182	78.1812	71.051
1894.18	174.266	119.715	100.498	79.7112	73.7676
1892.63	175.679	119.168	101.491	80.0419	74.1882
1891.07	169.908	115.891	99.2232	78.2622	70.6849
1889.52	161.038	112.081	96.3995	76.8422	64.6381
1887.97	149.465	109.239	91.9845	75.13	57.4807
1886.42	153.57	110.541	94.0972	76.8075	59.4726
1884.86	165.579	113.421	99.5449	79.0023	66.0344
1883.31	181.944	119.118	106.826	83.2887	75.1183
1881.75	190.683	122.226	110.185	85.0947	80.4979
1880.2	197.473	125.424	112.798	87.1051	84.6744
1878.64	202.779	127.802	115.107	88.4231	87.6718
1877.09	192.49	123.168	110.471	84.2754	82.0196
1875.54	181.884	119.697	105.996	81.3354	75.8877
1873.98	175.887	117.602	103.912	79.7573	71.9748
1872.42	170.726	116.813	101.456	78.1311	69.2706
1870.87	176.529	121.345	103.997	79.4593	72.5318
1869.31	188.089	127.372	109.552	83.0082	78.5364
1867.75	194.52	131.403	113.311	86.3351	81.2095
1866.2	199.446	134.528	115.813	89.5459	83.6329
1864.64	195.846	132.798	113.75	89.6001	82.096
1863.08	187.952	128.677	109.722	87.385	78.2299
1861.52	173.056	121.613	102.682	82.3827	70.3742
1859.96	170.243	119.728	100.629	81.1064	69.6142
1858.4	165.791	115.342	98.158	79.3156	67.6332
1856.84	151.148	108.142	90.8778	74.442	60.2698
1855.29	146.195	105.826	88.6098	72.1968	57.5856
1853.72	140.698	104.028	86.6011	70.8501	54.0964
1852.16	130.465	100.534	82.7033	69.0209	47.7619
1850.6	128.437	100.951	82.0974	69.2554	46.3392
1849.04	121.507	99.5217	79.0082	68.167	42.4983
1847.48	105.421	93.9508	71.8655	64.8107	33.5553
1845.92	94.8359	90.9151	67.0829	62.3979	27.753
1844.36	90.2536	90.2167	64.6598	60.9161	25.5938
1842.79	69.6843	88.8928	55.2197	57.9697	14.4646
1841.23	49.3149	90.8655	45.7596	56.5761	3.55529
1839.67	46.5611	92.0026	43.9088	57.3409	2.65229
1838.11	53.1988	91.5642	46.1081	57.5604	7.09071
1836.54	65.5763	90.9743	50.7315	57.7592	14.8448
1834.98	80.6747	91.3776	56.9091	58.05	23.7656
1833.42	94.8375	91.2796	63.4584	59.6149	31.3791
1831.85	90.7567	88.8939	62.2073	58.9756	28.5494
1830.29	87.0056	87.8036	60.7786	58.5293	26.227
1828.72	73.4809	85.3484	55.6542	57.7644	17.8267
1827.15	49.4434	84.3123	44.8115	56.5209	4.63191
1825.59	36.8649	85.0663	39.1345	56.3653	-2.26963
1824.02	39.767	86.1088	39.86	56.0977	-0.09298
1822.46	56.1978	84.4273	46.6268	56.3589	9.57107
1820.89	82.1511	87.8346	57.5186	58.9175	24.6325
1819.32	96.7825	91.4134	64.2569	61.6761	32.5256
1817.75	105.649	95.077	68.0971	63.9327	37.552
1816.19	107.213	96.2704	68.4606	64.284	38.7523
1814.62	106.047	97.3939	67.7727	64.1129	38.2744
1813.05	100.503	95.6857	65.0477	62.7845	35.4558
1811.48	88.9832	91.1731	59.5235	60.2289	29.4597
1809.91	90.1115	89.7481	59.3871	59.7888	30.7244
1808.34	89.9306	88.182	59.5499	59.5224	30.3807
1806.77	100.203	89.3018	63.9328	61.944	36.2702
1805.2	109.383	91.5014	68.5983	64.5048	40.7843
1803.63	117.89	95.2321	73.1301	67.3542	44.7595
1802.06	123.281	97.6221	75.1989	68.5929	48.0825
1800.49	128.655	100.285	76.8331	69.417	51.8221
1798.92	131.459	102.973	77.6059	70.0144	53.8534
1797.35	126.989	101.412	74.413	68.6836	52.5758
1795.77	113.459	96.3807	68.435	65.4673	45.0244
1794.2	110.922	95.704	66.8038	64.6868	44.1185
1792.63	104.247	93.4648	63.9869	62.9111	40.2606
1791.05	102.85	93.9491	63.2791	62.3144	39.5713
1789.48	104.101	95.403	63.9457	62.7039	40.1552
1787.91	109.106	97.2772	66.3429	64.1591	42.7634
1786.33	104.361	95.2957	63.8526	64.0651	40.5086
1784.76	102.566	93.426	62.5661	64.6261	40.0004
1783.18	106.755	96.1884	63.8575	66.4397	42.8974
1781.61	101.596	94.774	61.2812	64.6516	40.3148
1780.03	99.6009	93.3404	60.1515	63.8138	39.4494
1778.46	107.535	96.2425	63.257	66.201	44.2775
1776.88	116.025	100.225	66.5798	68.4829	49.4453
1775.3	128.584	106.282	71.8031	72.2841	56.7812
1773.73	133.219	108.041	73.7761	73.6939	59.4426
1772.15	131.787	107.116	72.9342	74.0152	58.8532
1770.57	132.698	108.143	72.9394	74.3156	59.7582
1768.99	135.314	109.188	74.2553	75.7788	61.0591
1767.42	133.955	108.598	73.8652	75.1069	60.09
1765.84	126.071	106.553	70.8902	72.3855	55.1807
1764.26	123.762	107.265	69.3391	71.0927	54.4228
1762.68	135.051	112.485	74.0709	74.4245	60.9806
1761.1	151.13	119.656	80.9741	80.3527	70.1557
1759.52	168.51	127.609	88.8266	87.1511	79.6835
1757.94	175.067	130.405	91.8565	89.8292	83.2102
1756.36	182.35	134.676	94.2346	92.3356	88.115
1754.78	188.803	137.939	96.6994	94.5312	92.1034
1753.2	187.307	137.107	95.7998	94.1317	91.5071
1751.61	178.576	133.058	91.9103	91.4852	86.6655
1750.03	163.713	127.396	85.4562	86.9732	78.2563
1748.45	156.063	123.686	81.401	83.5359	74.6618
1746.87	157.532	122.768	82.5904	83.688	74.9413
1745.28	155.225	120.248	81.6954	82.9599	73.5293
1743.7	148.206	115.548	78.5554	80.005	69.6503
1742.12	142.683	112.038	75.9407	78.0709	66.7424
1740.53	140.629	110.969	74.3789	76.7086	66.2502
1738.95	141.998	111.612	74.5792	76.7162	67.4188
1737.36	142.142	112.321	73.84	77.5665	68.3019
1735.78	137.119	111.008	70.8783	76.1058	66.2412
1734.19	135.626	111.565	70.3391	76.1487	65.2869
1732.61	137.163	112.981	70.5885	76.1142	66.5742
1731.02	140.118	115.634	71.8374	76.8715	68.2803
1729.44	130.378	111.842	66.259	72.9428	64.1192
1727.85	124.868	109.956	63.3644	71.4308	61.5041
1726.26	127.085	111.186	64.5046	73.147	62.5809
1724.67	124.314	109.948	62.6484	72.1548	61.6656
1723.09	119.19	108.061	59.7663	70.6814	59.4239
1721.5	112.773	105.455	56.5031	69.3441	56.2699
1719.91	96.3059	98.9416	48.6559	65.6582	47.6501
1718.32	89.0189	95.2541	45.7169	64.9435	43.3019
1716.73	85.5142	93.6424	43.9718	64.074	41.5424
1715.14	84.0627	93.0237	43.1598	63.8274	40.9029
1713.55	74.3926	91.2006	37.7009	61.5707	36.6917
1711.96	74.3659	91.3402	36.9815	61.0697	37.3844
1710.37	77.1403	91.9004	37.9885	61.5506	39.1518
1708.78	76.4112	91.0032	36.8456	60.5113	39.5656
1707.19	77.683	90.464	37.1515	60.6998	40.5315
1705.6	79.8044	91.6385	38.587	61.9901	41.2174
1704.01	69.1619	88.0693	33.7539	59.5798	35.408
1702.41	69.2567	87.7317	34.097	59.7774	35.1597
1700.82	71.4092	87.8773	34.9381	59.5427	36.4711
1699.23	69.6412	85.8897	34.144	59.2582	35.4971
1697.63	65.0754	83.9205	31.6739	57.5594	33.4014
1696.04	61.0779	83.8287	29.5236	56.4475	31.5543
1694.45	52.108	82.7748	25.529	55.1202	26.579
1692.85	40.411	81.3615	20.3384	54.6841	20.0726
1691.26	31.388	80.6065	17.1922	54.7231	14.1958
1689.66	26.3691	80.9522	15.5108	54.8941	10.8583
1688.07	16.4946	81.4482	12.0681	56.2959	4.42644
1686.47	15.12	82.9585	12.936	56.5999	2.18395
1684.88	15.9142	83.6873	14.1241	56.013	1.79012
1683.28	21.287	84.0093	17.2316	54.9683	4.05541
1681.68	30.138	83.1239	22.498	53.7464	7.64007
1680.08	38.9444	82.9072	27.9948	53.4132	10.9496
1678.49	44.4836	82.9499	31.4955	53.878	12.9881
1676.89	44.4018	83.6961	32.815	54.3526	11.5869
1675.29	45.7822	84.9803	34.7715	54.8438	11.0107
1673.69	44.5344	86.4937	35.478	55.3966	9.05646
1672.09	46.3257	87.7917	37.4745	55.6969	8.8512
1670.49	41.3937	87.2477	36.9401	56.3002	4.45361
1668.89	43.4903	86.4445	39.042	57.4272	4.44831
1667.29	59.7642	87.1159	47.3623	57.1404	12.402
1665.7	77.4968	89.6437	57.0985	58.3896	20.3983
1664.09	97.9078	93.7997	68.0166	60.6409	29.8912
1662.49	123.256	99.9535	81.2479	64.7307	42.0084
1660.89	139.206	105.031	89.9663	67.7138	49.2395
1659.29	154.698	110.638	98.2968	71.4021	56.4009
1657.69	165.425	114.08	103.482	74.1231	61.9433
1656.09	179.414	119.431	109.144	78.2834	70.2706
1654.48	179.002	118.385	107.464	78.5996	71.5384
1652.88	178.798	118.356	104.12	78.3138	74.6782
1651.28	179.265	118.534	100.011	77.1375	79.2541
1649.67	179.061	119.005	95.9516	75.7273	83.1091
1648.07	191.272	122.811	96.839	76.5108	94.4325
1646.46	224.625	136.742	106.613	81.2278	118.012
1644.86	269.684	165.656	120.519	88.7981	149.165
1643.26	331.857	208.798	142.165	102.514	189.692
1641.65	395.42	256.776	163.171	116.708	232.25
1640.04	456.766	296.831	183.283	129.644	273.483
1638.44	487.202	321.637	190.787	135.838	296.415
1636.83	491.928	327.155	187.371	135.003	304.557
1635.22	470.036	314.042	173.406	128.434	296.63
1633.62	433.946	289.383	155.365	120.428	278.581
1632.01	396.942	261.893	138.646	114.199	258.296
1630.4	360.022	240.674	122.111	108.733	237.911
1628.79	343.605	230.802	115.263	107.93	228.342
1627.18	350.923	231.103	119.497	112.67	231.426
1625.58	372.166	238.24	128.955	120.719	243.21
1623.97	406.627	249.353	144.688	132.515	261.939
1622.36	439.507	260.869	160.129	144.501	279.379
1620.75	472.08	273.687	174.564	156.103	297.515
1619.14	494.159	281.822	185.025	165.15	309.134
1617.53	514.275	289.431	193.886	173.255	320.389
1615.91	533.8	294.484	201.481	178.591	332.32
1614.3	554.014	299.007	206.48	179.299	347.534
1612.69	595.679	312.655	218.812	183.037	376.866
1611.08	659.313	337.862	237.499	188.954	421.814
1609.47	736.117	374.603	259.839	198.397	476.277
1607.85	818.007	418.201	283.226	210.09	534.781
1606.24	886.335	458.479	300.438	219.309	585.898
1604.63	927.48	484.638	307.689	222.862	619.791
1603.01	938.61	492.872	306.387	220.797	632.223
1601.4	924.76	484.367	297.853	214.491	626.907
1599.78	885.67	464.947	281.175	204.269	604.495
1598.17	845.787	445.711	267.241	196.691	578.546
1596.55	814.409	431.697	258.768	191.924	555.641
1594.94	802.7	424.935	258.179	190.113	544.521
1593.32	808.31	424.276	265.063	190.782	543.247
1591.71	838.792	429.537	282.264	197.068	556.527
1590.09	870.981	437.678	298.528	201.942	572.453
1588.47	897.23	444.761	311.741	205.394	585.489
1586.85	911.159	449.693	319.169	207.132	591.991
1585.24	912.848	449.796	320.139	205.587	592.71
1583.62	894.66	441.089	312.38	200.718	582.28
1582	869.9	425.193	302.887	196.776	567.013
1580.38	819.267	402.101	282.379	187.805	536.888
1578.76	756.032	375.433	257.116	176.987	498.916
1577.14	692.529	350.152	232.475	166.482	460.054
1575.52	639.821	328.142	213.621	160.085	426.199
1573.9	585.355	307.451	193.382	149.286	391.974
1572.28	541.533	289.997	176.257	138.996	365.275
1570.66	514.043	278.594	164.943	131.27	349.1
1569.04	505.257	276.119	159.606	126.263	345.651
1567.42	511.538	280.073	159.394	125.252	352.144
1565.79	533.773	290.036	164.982	128.346	368.791
1564.17	555.72	302.914	169.363	130.948	386.357
1562.55	587.366	318.624	177.533	136.344	409.833
1560.93	619.875	336.951	185.423	141.318	434.452
1559.3	654.52	356.105	195.247	148.116	459.273
1557.68	681.855	375.587	202.521	153.092	479.334
1556.05	707.567	394.381	209.102	158.673	498.465
1554.43	732.603	412.299	215.832	164.312	516.771
1552.8	749.798	429.247	219.645	168.816	530.153
1551.18	768.306	445.06	224.047	173.319	544.259
1549.55	785.489	457.523	228.075	177.799	557.415
1547.93	799.237	466.6	230.895	181.184	568.342
1546.3	807.553	468.706	231.959	181.665	575.594
1544.67	803.731	461.916	229.851	178.579	573.88
1543.05	786.446	445.225	223.521	172.624	562.925
1541.42	743.266	419.028	207.163	162.18	536.103
1539.79	700.793	390.525	192.852	153.044	507.94
1538.16	659.798	367.114	180.654	146.571	479.145
1536.53	624.852	356.734	172.688	145.844	452.164
1534.9	614.182	372.156	174.853	154.423	439.329
1533.28	626.42	413.887	186.482	173.279	439.938
1531.65	677.334	484.129	214.104	204.568	463.23
1530.02	748.658	569.954	250.258	241.51	498.4
1528.38	837.071	663.73	293.089	281.528	543.981
1526.76	915.991	751.433	330.3	318.76	585.691
1525.12	980.25	826.826	359.98	351.551	620.27
1523.49	1042.79	890.236	388.913	379.605	653.873
1521.86	1078.91	933.47	406.596	399.655	672.315
1520.23	1086.63	956.534	412.097	411.401	674.531
1518.6	1075.54	963.368	409.294	416.064	666.246
1516.96	1050.42	954.588	400.527	414.644	649.891
1515.33	1015.22	932.081	387.427	406.481	627.794
1513.7	961.826	893.671	366.463	390.929	595.364
1512.06	907.356	843.127	345.324	369.492	562.032
1510.43	834.591	777.536	316.275	341.201	518.316
1508.79	758.97	703.689	285.421	308.629	473.548
1507.16	682.777	626.281	254.838	274.629	427.939
1505.52	600.194	548.711	221.597	239.883	378.597
1503.89	518.094	475.584	188.111	207.38	329.983
1502.25	448.595	413.449	160.5	180.505	288.095
1500.61	391.528	363.536	138.348	159.372	253.18
1498.98	340.405	323.255	118.258	142.107	222.147
1497.34	300.441	293.358	103.178	128.728	197.263
1495.7	274.331	273.276	94.3741	121.12	179.957
1494.06	244.667	254.02	83.4455	112.657	161.221
1492.43	219.579	238.258	73.8354	104.78	145.744
1490.79	192.799	222.137	63.2385	96.8928	129.56
1489.15	168.6	208.175	53.9217	89.697	114.679
1487.51	148.485	195.287	46.9727	84.5299	101.512
1485.87	138.401	186.922	44.5291	82.791	93.8719
1484.23	130.951	179.868	42.9811	81.2199	87.9703
1482.59	128.644	174.43	43.1579	80.4072	85.4859
1480.95	142.87	174.635	51.4698	84.2975	91.4002
1479.3	157.951	174.752	59.0056	87.6895	98.9455
1477.66	171.943	173.414	65.7366	89.0852	106.206
1476.02	184.737	170.51	71.1721	89.8846	113.565
1474.38	186.763	164.172	72.3941	87.7063	114.369
1472.74	184.272	157.339	72.3671	84.6247	111.905
1471.09	184.542	154.102	74.4323	83.9524	110.11
1469.45	184.867	151.976	76.3001	83.2812	108.567
1467.81	181.797	150.192	77.8935	83.0619	103.903
1466.16	179.833	151.4	80.1937	82.9158	99.6397
1464.52	186.143	154.893	87.2458	86.3375	98.8968
1462.87	183.867	155.412	89.1417	88.1309	94.7251
1461.23	187.423	158.052	93.6483	91.2419	93.7751
1459.58	188.116	158.37	95.8732	92.8973	92.243
1457.94	189.55	160.308	98.3619	94.9953	91.1879
1456.29	191.282	161.421	100.481	96.6433	90.8007
1454.64	196.871	163.758	104.279	98.4504	92.5923
1453	203.831	166.67	108.34	99.563	95.4916
1451.35	204.095	167.258	109.586	99.0971	94.5093
1449.7	196.973	163.812	106.865	96.1824	90.1082
1448.05	203.881	166.602	110.657	98.3328	93.2238
1446.4	199.269	162.88	108.809	96.8888	90.46
1444.75	182.4	152.793	100.948	91.617	81.451
1443.11	149.421	137.05	85.3404	82.6883	64.081
1441.46	120.698	124.755	71.504	76.5957	49.1936
1439.8	82.2902	114.702	52.3416	72.5466	29.9486
1438.15	51.4696	112.228	36.3297	71.4081	15.1399
1436.5	28.9648	114.885	22.7432	72.518	6.22157
1434.85	11.3958	122.492	9.87425	76.1153	1.52159
1433.2	11.4178	126.536	5.22152	76.7457	6.19628
1431.55	25.8958	127.117	7.1676	75.3962	18.7282
1429.9	42.9396	125.953	10.5416	72.412	32.398
1428.24	57.5749	123.038	13.4274	69.9271	44.1475
1426.59	67.9312	119.053	15.8415	67.3614	52.0897
1424.94	89.1606	110.152	24.7348	62.7235	64.4258
1423.28	101.011	102.982	30.0847	60.239	70.926
1421.63	109.101	99.9639	34.837	60.251	74.2642
1419.97	109.189	101.038	36.7635	62.3692	72.4253
1418.32	99.1315	102.295	33.7726	63.8263	65.3588
1416.66	85.2649	102.536	29.7842	64.3746	55.4807
1415.01	64.8731	98.151	22.6967	62.0899	42.1765
1413.35	49.7902	95.1445	16.6853	60.0807	33.1049
1411.7	35.888	89.9451	10.0216	57.6865	25.8665
1410.04	20.8686	84.3568	2.05607	55.3514	18.8125
1408.38	18.163	84.9684	-0.75122	53.2721	18.9142
1406.73	21.2937	88.8858	-1.61658	52.5884	22.9103
1405.07	27.8567	97.9715	-1.19581	53.4052	29.0525
1403.41	49.498	110.733	5.99776	54.9764	43.5003
1401.75	71.3252	126.728	11.998	57.5452	59.3272
1400.09	103.708	142.08	22.9177	59.868	80.7899
1398.43	137.419	154.649	34.6155	62.7883	102.803
1396.77	160.914	164.481	40.8962	64.587	120.018
1395.11	174.844	168.105	44.57	66.0233	130.274
1393.45	174.758	166.399	42.9599	65.625	131.798
1391.79	160.567	160.317	36.6849	63.4208	123.882
1390.13	144.275	151.165	31.1799	59.9827	113.096
1388.47	131.631	141.945	28.3187	57.816	103.313
1386.81	122.407	137.414	27.6045	56.8622	94.8024
1385.14	111.561	140.847	25.0235	57.8316	86.5378
1383.48	122.352	152.052	31.3767	61.1737	90.9758
1381.82	143.961	170.976	42.0209	67.0363	101.94
1380.16	168.577	193.35	51.9263	73.4359	116.651
1378.49	194.658	214.419	61.7118	79.5008	132.946
1376.83	217.126	230.409	68.1462	83.4705	148.98
1375.16	233.074	238.807	71.4107	83.6598	161.663
1373.5	250.118	240.119	75.2891	82.6537	174.829
1371.83	269.013	236.547	79.7092	80.9932	189.304
1370.17	282.438	233.229	82.4491	79.7336	199.989
1368.5	293.79	231.641	85.034	79.7554	208.756
1366.83	314.889	232.925	93.0008	82.758	221.888
1365.17	343.859	238.144	104.582	88.1238	239.277
1363.5	375.48	247.4	116.722	94.2402	258.758
1361.83	403.845	260.593	127.458	100.388	276.387
1360.17	431.136	273.438	137.473	106.973	293.663
1358.5	459.621	284.526	148.263	113.156	311.358
1356.83	472.864	288.9	153.497	116.482	319.367
1355.16	471.172	284.065	154.069	117.126	317.103
1353.49	455.049	269.997	150.301	114.534	304.748
1351.82	422.951	246.81	142.028	108.677	280.923
1350.15	393.173	223.164	136.686	105.152	256.487
1348.48	367.959	203.383	133.693	103.701	234.265
1346.81	348.589	189.627	132.463	102.474	216.126
1345.14	337.456	183.535	132.429	100.547	205.027
1343.46	344.407	185.79	137.171	100.687	207.236
1341.79	364.136	194.157	145.548	103.102	218.588
1340.12	377.919	203.872	149.733	104.521	228.186
1338.45	382.225	211.211	148.997	103.987	233.228
1336.78	375.645	211.755	144.561	102.498	231.084
1335.1	359.486	203.612	138.115	99.8781	221.371
1333.43	348.989	192.051	135.92	100.89	213.069
1331.75	320.621	175.954	127.41	99.2131	193.212
1330.08	288.162	161.463	117.68	98.2873	170.482
1328.4	258.363	152.283	109.131	98.5781	149.232
1326.73	225.934	143.014	98.6787	96.1813	127.255
1325.05	197.444	133.623	89.2035	92.4522	108.241
1323.38	174.345	123.512	81.0087	87.6615	93.3361
1321.7	156.281	115.457	74.22	81.9303	82.061
1320.02	146.696	111.324	71.8312	78.3645	74.8645
1318.35	147.865	110.627	73.8989	77.6429	73.9665
1316.67	167.977	117.514	83.812	83.1242	84.165
1314.99	179.813	119.491	89.249	83.4406	90.5642
1313.31	193.485	121.676	94.5419	83.4349	98.9436
1311.63	208.153	123.835	99.4327	83.1616	108.721
1309.95	213.822	123.091	99.2361	79.3339	114.586
1308.27	223.27	127.033	99.6612	76.6659	123.609
1306.59	233.505	133.654	100.19	74.498	133.315
1304.91	238.651	140.879	99.3703	73.4817	139.281
1303.23	235.948	144.856	96.8367	73.0793	139.111
1301.55	215.806	140.73	88.359	69.8553	127.447
1299.87	190.911	130.07	79.7084	66.485	111.202
1298.19	151.725	113.978	65.0254	60.9873	86.6994
1296.51	109.541	96.6622	49.7746	56.4584	59.7661
1294.82	73.1774	82.9841	36.8866	53.3912	36.2908
1293.14	43.6697	74.0652	25.9806	51.7254	17.6891
1291.46	21.4421	69.6944	16.8252	50.3938	4.61698
1289.77	13.334	69.3433	13.0076	49.8765	0.32636
1288.09	17.9594	71.7539	14.3215	50.2142	3.63793
1286.4	22.0875	73.4056	14.8396	49.4641	7.24786
1284.72	26.6514	76.7772	16.4081	50.0551	10.2433
1283.03	32.8979	79.1065	19.4621	50.5465	13.4358
1281.35	31.4057	80.1306	19.1675	50.4207	12.2382
1279.66	26.2853	77.992	17.727	50.2499	8.55831
1277.97	19.1408	76.3854	16.2611	50.2283	2.87974
1276.29	7.67736	75.4962	12.3366	48.8403	-4.65923
1274.6	-3.36536	76.0963	8.97276	48.6584	-12.3381
1272.91	-5.38759	77.9851	9.64809	50.2794	-15.0357
1271.22	-8.95325	81.5982	9.27448	51.6904	-18.2277
1269.54	-6.81811	83.4349	11.0939	52.7651	-17.912
1267.85	-0.17965	83.4427	15.0362	53.5789	-15.2158
1266.16	2.97198	81.3511	16.9582	53.5225	-13.9862
1264.47	0.66121	78.2956	16.2481	52.3656	-15.5869
1262.78	-5.16675	73.6359	13.4556	50.6308	-18.6223
1261.09	-12.4173	71.3185	10.2862	49.1921	-22.7035
1259.4	-24.0902	71.0243	3.99034	48.0565	-28.0806
1257.71	-29.2661	70.9252	1.15345	47.3622	-30.4195
1256.02	-35.7105	73.3769	-2.6387	46.8558	-33.0718
1254.32	-39.7423	75.4181	-5.41654	46.9166	-34.3258
1252.63	-30.2628	75.0149	-2.11985	47.0419	-28.1429
1250.94	-16.015	74.3714	3.17099	46.924	-19.186
1249.25	0.21893	73.5579	8.71421	47.7471	-8.49528
1247.55	13.1913	74.7827	13.0789	49.543	0.11242
1245.86	22.7534	76.9643	16.2816	50.3168	6.47176
1244.17	30.1156	79.5803	18.375	50.4027	11.7406
1242.47	37.8851	81.6066	19.9844	50.646	17.9007
1240.78	48.4238	83.468	23.7936	52.5252	24.6302
1239.08	60.52	85.074	27.9803	54.228	32.5396
1237.38	74.8221	87.5961	33.002	55.768	41.82
1235.69	90.2929	91.8279	38.592	57.7502	51.7009
1233.99	113.531	97.5981	47.5005	62.1679	66.0308
1232.3	137.157	104.912	56.3589	67.029	80.7983
1230.6	152.371	111.253	61.2222	68.4552	91.1484
1228.9	166.047	117.79	65.7203	69.6365	100.326
1227.2	183.828	124.417	71.5177	71.4882	112.311
1225.51	205.023	131.478	79.2256	75.7498	125.797
1223.81	219.113	134.161	85.0533	78.4695	134.06
1222.11	232.601	131.657	90.2021	81.427	142.399
1220.41	242.284	129.327	93.3219	82.4975	148.963
1218.71	254.882	129.217	98.1591	84.0687	156.723
1217.01	282.253	137.14	109.81	91.1268	172.442
1215.31	299.625	144.59	117.39	95.5465	182.234
1213.61	305.941	147.997	120.306	96.3842	185.635
1211.9	303.527	148.513	119.626	95.4615	183.901
1210.2	291.93	147.075	115.371	93.361	176.559
1208.5	275.153	143.167	109.413	91.3074	165.739
1206.8	249.718	138.05	99.6153	87.0207	150.103
1205.1	224.642	135.607	89.1696	83.4421	135.472
1203.39	209.682	138.716	83.0167	81.867	126.666
1201.69	204.491	146.55	80.7557	81.72	123.736
1199.98	218.294	161.858	86.9949	87.7848	131.299
1198.28	225.75	173.454	90.7212	91.1242	135.029
1196.57	234.43	183.62	94.6911	94.6635	139.739
1194.87	234.593	188.522	94.5468	95.4367	140.046
1193.16	234.429	191.154	95.2037	96.3757	139.226
1191.46	232.326	189.923	94.5465	95.8922	137.779
1189.75	219.478	182.871	88.573	91.8817	130.905
1188.04	207.533	173.442	82.9923	87.8097	124.541
1186.34	200.385	163.887	79.122	83.7023	121.263
1184.63	198.553	154.415	76.5362	79.2173	122.017
1182.92	211.646	147.851	80.3866	77.3199	131.259
1181.21	234.138	146.067	87.4996	76.5235	146.638
1179.5	264.588	151.093	96.6951	77.8456	167.893
1177.79	301.558	162.194	108.332	81.1221	193.226
1176.08	342.049	178.466	121.6	85.8933	220.449
1174.38	376.539	195.163	131.871	90.9001	244.668
1172.66	391.942	208.952	134.347	94.1222	257.595
1170.95	404.867	218.202	137.073	97.8079	267.794
1169.24	418.861	228.005	141.981	103.181	276.881
1167.53	440.753	248.682	152.16	114.123	288.592
1165.82	480.233	296.269	171.226	136.302	309.007
1164.11	549.468	382.057	203.742	173.312	345.725
1162.39	642.92	497.744	246.599	221.962	396.32
1160.68	750.715	623.679	296.028	275.881	454.687
1158.97	845.757	733.856	339.065	324.361	506.692
1157.25	909.138	807.058	367.551	357.764	541.587
1155.54	913.717	826.887	369.61	369.464	544.107
1153.82	875.471	794.591	352.696	358.724	522.775
1152.11	788.988	717.177	314.595	327.994	474.394
1150.39	676.618	613.918	265.874	285.054	410.744
1148.68	553.442	504.372	212.582	237.842	340.86
1146.96	436.039	407.422	161.806	194.25	274.234
1145.25	338.929	331.55	120.313	159.64	218.616
1143.53	268.548	276.729	90.5113	133.919	178.037
1141.81	215.522	238.638	68.0943	116.546	147.428
1140.09	181.031	213.44	53.1159	104.826	127.915
1138.38	161.442	197.645	44.7571	97.2987	116.685
1136.66	159.678	187.968	44.6354	91.7958	115.043
1134.94	161.51	184.624	46.2934	89.5475	115.216
1133.22	181.679	181.685	57.9068	85.7564	123.772
1131.5	194.644	181.278	67.0931	84.3042	127.551
1129.78	200.609	179.668	72.5265	83.008	128.082
1128.06	199.532	174.492	74.0853	80.6503	125.447
1126.34	189.173	166.679	70.1791	76.762	118.994
1124.62	168.256	157.235	60.7389	71.3732	107.517
1122.89	147.151	145.86	50.4079	65.1281	96.7431
1121.17	133.358	133.705	43.2381	58.5254	90.1197
1119.45	124.079	122.543	38.6248	53.7229	85.4544
1117.73	117.94	113.332	35.9941	50.1577	81.9463
1116	120.287	105.094	39.0664	47.9819	81.2207
1114.28	115.943	98.1049	39.3226	47.0886	76.6208
1112.55	109.861	91.1299	39.1377	47.3359	70.7235
1110.83	91.8999	84.9294	33.433	46.2365	58.4668
1109.11	71.7777	79.4814	26.8417	45.2338	44.936
1107.38	49.8928	73.5084	19.6493	43.7213	30.2434
1105.65	32.3608	69.9806	13.9516	42.8033	18.4092
1103.93	22.6464	67.9739	11.3134	42.1536	11.333
1102.2	20.4657	66.4284	11.8054	42.1543	8.66027
1100.47	23.4627	65.3015	15.0259	42.9193	8.43682
1098.75	37.361	65.252	23.3398	45.5381	14.0212
1097.02	48.547	66.7868	29.0443	47.3074	19.5027
1095.29	57.9694	67.998	33.5939	48.6012	24.3755
1093.56	68.4709	70.66	37.8418	49.52	30.6291
1091.83	84.6444	75.0597	44.076	51.1888	40.5684
1090.11	102.351	79.8437	50.9303	52.9353	51.4204
1088.38	113.579	83.8445	54.8904	53.6989	58.6885
1086.64	120.619	86.3262	57.4288	54.0224	63.1899
1084.91	128.769	88.7826	60.6681	55.7953	68.1013
1083.18	133.156	88.8426	63.1198	57.3843	70.0358
1081.45	138.413	90.2078	66.1753	60.0219	72.2373
1079.72	133.491	88.736	64.2426	59.9865	69.2485
1077.99	121.286	85.4335	59.017	57.7814	62.2693
1076.26	112.312	83.2848	54.6818	56.3226	57.6305
1074.52	102.158	80.8969	49.6635	53.878	52.4942
1072.79	93.3672	78.4606	45.4509	52.2844	47.9164
1071.06	77.0302	74.5941	38.3043	49.7008	38.7258
1069.32	61.1938	71.7796	32.026	47.983	29.1679
1067.59	54.7865	70.2747	30.0694	47.6915	24.7171
1065.85	48.3238	69.5668	28.0084	47.3736	20.3153
1064.12	50.2834	70.0871	29.8209	48.7211	20.4625
1062.38	50.5516	70.8419	30.4468	49.64	20.1048
1060.65	51.3177	71.5464	31.2571	50.9092	20.0606
1058.91	49.3445	71.3457	30.0587	50.9502	19.2859
1057.17	47.6125	70.1607	28.7852	50.739	18.8273
1055.44	38.0604	66.4181	23.2777	47.746	14.7827
1053.7	27.3206	63.4108	17.8471	45.342	9.47351
1051.96	19.4336	61.7185	14.0922	44.1428	5.34138
1050.22	13.1855	59.5834	10.7893	42.8723	2.39625
1048.48	4.15442	58.4033	6.45952	40.5346	-2.3051
1046.74	5.42544	58.9015	6.47299	41.0229	-1.04755
1045	0.76751	58.4007	3.89979	40.585	-3.13228
1043.26	-2.92309	58.1381	2.15935	40.0444	-5.08244
1041.52	-9.5015	57.5263	-1.25851	39.412	-8.24299
1039.78	-12.4285	57.2176	-2.7634	39.444	-9.6651
1038.04	-16.628	55.914	-4.88258	38.9154	-11.7454
1036.3	-16.1908	56.3144	-4.48349	38.4832	-11.7073
1034.56	-14.9746	58.2264	-4.21339	38.4462	-10.7612
1032.82	-11.4639	59.6593	-2.71413	38.1044	-8.74977
1031.07	-5.08706	61.266	-0.14975	38.193	-4.93731
1029.33	7.9447	63.8824	4.21769	38.7831	3.72702
1027.59	16.0016	67.1918	5.74347	39.9714	10.2581
1025.84	19.5559	70.9433	5.08515	40.9997	14.4707
1024.1	19.6911	75.153	3.30512	42.1339	16.386
1022.35	19.5362	80.1408	1.8322	44.1272	17.704
1020.61	21.3858	85.773	1.69176	46.0868	19.6941
1018.86	27.1713	92.2912	3.87318	48.6362	23.2981
1017.12	42.6089	101.07	10.3097	51.0254	32.2991
1015.37	69.3608	111.631	22.0047	54.2326	47.3562
1013.62	109.864	127.372	39.8003	59.0602	70.0641
1011.88	158.877	149.752	60.9141	68.0263	97.9628
1010.13	209.886	176.988	84.0123	80.1859	125.874
1008.38	257.246	203.03	106.529	93.0261	150.716
1006.63	295.974	224.284	125.814	103.93	170.16
1004.88	318.509	236.331	137.831	110.999	180.678
1003.13	320.117	235.166	139.328	111.833	180.789
1001.38	307.112	222.164	133.408	106.521	173.704
999.633	279.559	199.874	119.599	96.9569	159.959
997.881	248.803	173.433	104.603	84.9608	144.2
996.131	225.343	148.3	93.0465	73.8528	132.296
994.379	196.717	128.109	79.0881	64.9356	117.629
992.627	174.708	113.501	69.8756	59.6926	104.832
990.875	158.992	103.683	64.0516	57.259	94.9403
989.123	146.099	97.566	59.9491	56.5371	86.1501
987.371	132.559	93.6407	56.2859	60.0951	76.2733
985.617	123.88	90.7983	54.8168	72.1869	69.0635
983.863	123.045	89.9227	56.6654	91.4441	66.38
982.109	124.146	90.2962	58.6328	109.989	65.5134
980.354	138.996	92.8269	66.9135	121.655	72.0829
978.6	159.072	96.0927	76.258	124.137	82.8138
976.844	171.437	99.3423	80.8299	115.979	90.6071
975.088	185.82	102.467	85.8831	100.895	99.937
973.332	192.037	104.573	86.4773	83.5302	105.56
971.574	196.481	106.968	86.4963	71.3851	109.984
969.818	194.698	107.292	84.8215	66.2704	109.876
968.061	196.284	108.683	86.0098	67.3607	110.274
966.303	197.811	110.472	88.341	70.0519	109.47
964.545	196.882	112.048	89.6224	71.7931	107.26
962.785	206.004	117.635	95.4825	76.5872	110.522
961.027	213.568	123.179	100.56	81.8934	113.008
959.268	212.598	126.219	101.269	83.4544	111.329
957.508	209.353	127.859	100.12	83.8624	109.233
955.746	201.717	126.659	96.4527	82.0193	105.264
953.986	190.624	123.229	91.0056	78.4289	99.6188
952.225	173.366	116.46	82.3493	72.3927	91.0163
950.463	156.492	109.968	74.1758	67.0894	82.3167
948.701	138.097	102.753	65.9381	62.6503	72.1586
946.939	122.196	96.2774	58.6556	58.6177	63.5408
945.176	118.757	93.33	57.6092	57.7287	61.1475
943.414	104.503	85.8257	52.0502	54.8929	52.453
941.65	93.9058	80.1281	48.2604	53.0494	45.6454
939.887	92.3606	77.8377	48.2072	53.4649	44.1534
938.121	83.7035	73.5339	44.6578	52.1574	39.0458
936.357	75.7065	70.2504	41.3905	50.2463	34.316
934.592	72.094	68.9214	39.6228	48.5472	32.4712
932.826	62.2361	65.6672	34.7076	44.9218	27.5285
931.061	53.4129	62.125	29.8621	42.2236	23.5509
929.293	51.2575	60.3192	28.1122	41.1482	23.1453
927.525	50.3072	60.7032	27.5172	40.8773	22.7899
925.76	40.1464	58.5677	22.8405	39.4535	17.306
923.992	39.1709	58.9404	22.3852	39.5831	16.7857
922.223	33.522	57.8336	19.6865	38.7619	13.8355
920.455	16.9384	54.8511	11.2232	37.0679	5.71521
918.686	4.6226	54.2229	5.17332	35.8878	-0.55072
916.916	-4.44042	53.8219	0.48138	35.6796	-4.9218
915.146	-17.9256	53.6779	-6.33441	35.3092	-11.5912
913.377	-24.9664	53.367	-10.0594	35.4496	-14.907
911.605	-29.5364	53.6402	-12.2178	35.6837	-17.3186
909.834	-28.8631	52.3152	-11.6303	35.9838	-17.2328
908.062	-32.4487	52.4292	-12.9505	36.7066	-19.4982
906.291	-38.1369	53.0602	-15.0234	36.992	-23.1135
904.52	-49.4362	55.9375	-19.9215	37.8312	-29.5147
902.746	-58.0219	59.4615	-24.1576	38.5342	-33.8643
900.973	-63.3863	61.024	-26.7334	39.5267	-36.653
899.199	-64.9797	60.8772	-27.8486	39.973	-37.131
897.426	-66.8127	60.724	-28.28	40.1161	-38.5326
895.652	-63.3914	60.5078	-26.1538	39.5794	-37.2377
893.877	-57.6187	58.8697	-22.9984	38.5231	-34.6203
892.102	-40.3597	54.9146	-14.8596	35.9152	-25.5001
890.326	-32.0106	53.6081	-10.8077	35.3886	-21.2029
888.551	-29.6357	52.3853	-9.43276	35.6947	-20.2029
886.773	-29.3672	52.1491	-9.08843	36.031	-20.2788
884.996	-25.1507	52.4768	-7.11087	35.6649	-18.0399
883.219	-22.5987	53.0194	-5.53685	35.4163	-17.0618
881.441	-21.9032	54.5572	-5.19155	36.2141	-16.7116
879.664	-21.3418	57.2353	-3.9083	37.3522	-17.4335
877.885	-17.3448	58.5383	-1.41783	37.3778	-15.9269
876.107	-8.46473	59.804	3.39386	37.0179	-11.8586
874.326	7.44899	59.7615	10.8667	37.1486	-3.41766
872.547	20.3673	60.6804	16.8485	37.9981	3.51876
870.768	24.3499	60.7056	18.3509	39.1133	5.99906
868.986	32.932	61.7539	22.217	40.2346	10.715
867.205	44.2463	64.4934	27.6588	42.7993	16.5875
865.424	48.5987	65.6953	29.4463	43.0659	19.1524
863.643	54.4323	68.0443	32.108	44.1832	22.3243
861.859	59.2334	70.0674	34.7826	45.8398	24.4508
860.078	63.1169	71.4731	37.1712	47.5456	25.9457
858.295	68.743	73.1348	41.1505	48.9543	27.5925
856.512	80.5072	77.4957	47.5576	51.6075	32.9496
854.727	80.6599	76.3368	47.9283	50.7288	32.7317
852.943	72.794	72.1083	44.1618	48.4522	28.6322
851.158	74.3782	71.9047	44.8668	48.8012	29.5113
849.373	75.5647	71.9759	44.9462	49.5814	30.6185
847.586	72.4347	70.7643	41.9202	47.9865	30.5145
845.801	77.0595	73.0272	43.2864	49.6539	33.7731
844.014	82.8641	75.5308	45.0538	51.4049	37.8103
842.227	89.2932	78.4221	47.7099	53.8869	41.5832
840.439	100.493	83.9701	52.9877	57.6098	47.5052
838.652	117.861	93.0879	60.9441	63.3909	56.917
836.863	122.582	94.517	63.1882	64.9625	59.3943
835.076	122.248	93.3454	63.0485	63.9629	59.1997
833.287	122.488	91.1269	63.4425	63.7208	59.0451
831.498	118.249	86.2725	61.5778	60.7538	56.6712
829.707	109.324	79.4743	57.1087	56.0838	52.2156
827.918	105.152	75.5095	54.7396	53.1898	50.4124
826.127	99.7103	72.1466	51.0258	50.0303	48.6844
824.336	93.378	69.3038	47.4746	48.0687	45.9034
822.543	92.9716	70.0369	46.4214	47.5637	46.5502
820.752	90.7643	70.7717	44.6624	47.2922	46.1019
818.959	83.5672	68.6622	40.983	46.1961	42.5842
817.166	74.2104	65.9643	36.5175	44.8188	37.6929
815.373	62.8933	62.557	31.4408	42.6528	31.4524
813.58	52.3247	59.0663	26.7783	40.3117	25.5464
811.785	39.2848	55.0814	20.9262	37.4937	18.3586
809.99	31.7191	52.81	16.9166	36.2743	14.8025
808.195	28.1386	52.5738	14.5293	35.6068	13.6093
806.4	25.748	52.2991	13.0148	35.8369	12.7332
804.605	30.0685	52.5981	14.4062	36.5856	15.6622
802.809	32.1114	52.5518	14.6292	36.2466	17.4823
801.012	32.0247	52.2688	13.9039	35.6944	18.1209
799.215	26.9713	51.7076	10.6486	34.7283	16.3226
797.418	15.0573	53.7268	4.42927	34.5829	10.6281
795.619	2.49671	58.4418	-2.16037	36.2438	4.65709
793.822	-13.7919	66.1715	-10.3408	40.2155	-3.45116
792.023	-21.7883	71.3023	-14.7679	43.019	-7.02035
790.223	-26.6795	74.9236	-17.2172	44.8323	-9.46232
788.424	-30.7795	76.0223	-18.4766	45.4001	-12.3029
786.623	-27.7577	72.6784	-15.6093	43.3621	-12.1485
784.824	-21.9888	67.6386	-11.6577	40.6452	-10.331
783.021	-20.0681	63.6448	-9.69482	39.4866	-10.3733
781.221	-20.5117	62.2081	-9.81486	39.3192	-10.6969
779.42	-28.1455	62.5657	-13.5321	40.1225	-14.6134
777.617	-32.4931	61.8655	-15.5222	40.4471	-16.9708
775.814	-35.0483	62.283	-17.47	41.0054	-17.5783
774.012	-28.3869	61.6897	-15.0025	40.2092	-13.3844
772.207	-24.5318	62.2934	-13.5396	39.5738	-10.9922
770.404	-17.5529	62.3291	-10.2359	38.3983	-7.31699
768.6	-2.93874	61.0609	-3.36641	36.3802	0.42768
766.795	11.2982	60.6008	2.93495	35.6296	8.36328
764.99	27.0157	62.6183	9.18463	36.0739	17.8311
763.184	41.357	68.4261	13.7305	37.1308	27.6265
761.379	54.3821	78.548	16.9216	38.99	37.4604
759.572	74.9963	90.9642	24.2791	41.3704	50.7172
757.764	100.77	103.722	34.672	44.9813	66.098
755.957	131.798	113.813	50.038	50.0234	81.7602
754.148	157.913	121.968	65.6123	57.7986	92.3005
752.342	183.663	126.016	82.6337	66.2416	101.029
750.533	203.845	125.948	97.372	73.3514	106.473
748.723	199.284	121.338	99.8713	76.9012	99.4128
746.914	180.984	113.363	94.1839	75.2477	86.8004
745.104	147.662	101.52	79.2237	68.3315	68.4383
743.293	109.748	87.5203	59.9034	58.2417	49.8443
741.482	72.049	73.0879	39.9991	47.67	32.0499
739.672	43.4205	61.5215	25.0693	39.2363	18.3512
737.859	25.2722	54.2928	15.717	34.947	9.55524
736.047	20.0598	51.3983	13.611	33.7024	6.44884
734.234	22.0841	50.2879	15.285	33.667	6.79909
732.422	29.247	51.508	19.5972	35.3841	9.64975
730.609	33.1732	52.5361	22.4312	36.4088	10.7421
728.795	35.4829	53.6829	24.5951	36.7875	10.8878
726.98	38.4392	54.7943	26.2134	37.3707	12.2258
725.166	42.6283	55.3571	28.2387	37.3659	14.3896
723.352	47.6806	55.9684	30.9356	37.4886	16.7449
721.535	50.7041	56.2489	32.6888	37.6297	18.0153
719.719	50.2677	55.6538	31.9706	37.3542	18.2971
717.902	52.8906	57.1407	33.4634	38.3013	19.4272
716.086	53.8597	58.3512	34.1087	38.6179	19.751
714.268	58.8131	61.1788	36.4061	40.7094	22.407
712.451	60.7452	64.0262	36.8909	42.0344	23.8543
710.633	59.7409	64.7133	35.8891	42.3254	23.8518
708.814	59.0059	65.1765	35.0768	42.965	23.929
706.994	57.9535	65.1565	34.9316	43.299	23.0219
705.176	60.0427	66.5485	36.5682	44.9118	23.4745
703.355	56.6345	64.7217	35.4888	44.3463	21.1457
701.535	57.2639	65.3551	36.289	45.0877	20.9749
699.715	62.679	67.9298	39.2522	47.1173	23.4269
697.893	72.1912	71.6629	43.7795	50.254	28.4117
696.07	82.4192	76.415	48.3405	53.888	34.0787
694.248	89.1191	80.8873	51.0208	55.7038	38.0982
692.426	93.6878	83.2229	52.9096	57.2302	40.7782
690.604	92.4921	81.3982	51.9692	56.0765	40.5228
688.779	89.6425	78.1735	50.373	54.2893	39.2695
686.955	88.7016	74.6842	49.4117	52.5588	39.2899
685.131	90.1715	71.6841	49.6125	50.6825	40.559
683.307	97.8424	70.1744	52.0996	50.1491	45.7428
681.48	108.519	69.4761	55.0747	49.6051	53.444
679.656	131.028	74.0846	63.6272	52.5994	67.4011
677.83	154.211	80.1781	73.1211	57.3283	81.0896
676.004	172.73	85.7514	80.2811	61.3531	92.4493
674.176	184.615	90.4917	84.7876	64.7527	99.8279
672.348	182.893	90.8187	83.954	65.0367	98.9387
670.521	171.48	88.7254	79.255	63.4909	92.2245
668.691	153.594	85.0965	71.8918	60.671	81.702
666.863	136.134	82.4964	65.0059	59.0983	71.1278
665.035	113.122	76.9521	55.142	54.5806	57.9795
663.205	96.7147	74.002	48.1156	52.0367	48.5991
661.375	93.2367	76.4988	46.7554	52.8922	46.4813
659.543	88.01	76.3409	45.2069	52.949	42.8032
657.713	81.9424	75.3351	42.2605	51.1435	39.6819
655.881	77.2757	74.3237	40.621	50.26	36.6546
654.049	70.8671	72.0242	38.4178	48.8246	32.4493
652.217	64.2186	69.2252	35.5188	47.0156	28.6999
650.385	59.3866	67.0801	33.4425	45.4658	25.9441
648.551	56.2393	64.9145	32.5469	43.8038	23.6924
646.717	49.2193	61.4146	29.6803	41.3214	19.539
644.883	47.3477	60.0669	28.8463	39.7198	18.5013
643.049	50.848	61.1373	30.3129	39.8778	20.5351
641.215	49.3431	60.4656	29.4736	38.8891	19.8694
639.379	46.897	59.0064	27.471	37.8056	19.426
637.543	43.6018	58.0275	25.2704	37.675	18.3314
635.707	42.3168	58.4017	23.5754	37.6556	18.7414
633.869	37.2638	56.5943	20.1655	36.3616	17.0983
632.031	34.6549	56.0452	17.9198	35.5535	16.7351
630.195	30.6318	54.903	15.6387	34.4834	14.9931
628.355	22.9208	51.3085	12.3718	33.3666	10.549
626.518	17.7177	48.7055	9.93955	32.7675	7.77818
624.678	15.4262	48.2846	9.05896	32.81	6.36722
622.84	8.02822	46.654	5.80344	31.8597	2.22478
621	-0.66082	45.4607	1.4605	31.6056	-2.12132
619.158	-14.3612	44.9464	-5.43041	31.7718	-8.9308
617.318	-24.3875	45.8552	-10.7145	33.3965	-13.673
615.477	-36.5521	47.8625	-16.6229	35.7679	-19.9292
613.635	-43.58	49.6725	-19.7307	36.8793	-23.8493
611.793	-48.0382	50.8545	-21.3667	37.4326	-26.6715
609.949	-49.2826	51.6565	-21.1424	37.3061	-28.1402
608.107	-44.1258	50.8884	-17.5186	36.2682	-26.6071
606.264	-37.6151	49.4642	-13.2722	35.3039	-24.343
604.42	-35.9996	50.1119	-11.4826	34.9936	-24.517
602.574	-40.3738	51.7179	-13.5442	36.1862	-26.8295
600.73	-47.1587	54.3864	-17.2162	37.7704	-29.9425
598.885	-53.7783	56.3581	-20.6672	38.9556	-33.1111
597.039	-60.6217	58.7636	-24.86	39.8122	-35.7617
595.193	-63.9818	59.4387	-27.5346	39.9141	-36.4471
593.346	-65.6119	59.8959	-29.7056	40.4051	-35.9064
591.498	-61.301	58.0424	-28.7915	38.9886	-32.5095
589.65	-53.0006	54.5265	-25.3721	36.7663	-27.6285
587.803	-45.1508	51.6542	-21.9856	35.2975	-23.1652
585.955	-39.4012	50.1607	-19.2055	34.383	-20.1957
584.105	-36.5454	48.9254	-18.0316	33.9821	-18.5138
582.256	-33.9038	47.3991	-16.4461	33.5236	-17.4578
580.406	-35.5306	48.0466	-16.3814	33.8782	-19.1492
578.557	-32.4698	47.9194	-14.3276	33.0717	-18.1423
576.705	-26.34	46.2629	-11.0935	31.9213	-15.2465
574.854	-21.4576	46.3658	-8.3903	31.0623	-13.0673
573.002	-14.0053	45.7206	-4.65875	30.2058	-9.34653
571.15	-4.51298	44.4932	-0.01536	29.3578	-4.49762
569.297	4.4906	43.2737	4.27183	29.1914	0.21877
567.443	8.68197	43.0846	5.98182	29.1358	2.70015
565.59	8.7991	43.171	5.7957	29.1719	3.0034
563.736	7.77605	43.68	5.10252	29.7029	2.67353
561.883	7.397	44.0961	4.81939	29.9312	2.57761
560.027	9.85153	44.8428	6.2473	30.3556	3.60423
558.172	14.5434	46.4597	8.29873	30.8999	6.2447
556.316	17.8858	47.9652	10.3919	31.1581	7.49391
554.459	24.0474	49.7486	13.5601	32.2488	10.4872
552.604	31.8699	51.0756	17.6778	33.6091	14.1921
550.746	39.3506	52.5957	21.6815	35.2318	17.6691
548.889	40.939	53.281	22.409	35.3998	18.53
547.029	41.9425	53.8785	22.9548	35.2803	18.9877
545.172	44.4642	55.0012	23.8706	35.7893	20.5936
543.312	44.4484	55.6019	23.7936	36.4499	20.6547
541.453	44.5891	57.1478	24.1226	37.2892	20.4666
539.592	49.0842	59.3449	26.2439	38.6291	22.8403
537.732	52.0406	60.8084	27.8692	39.461	24.1714
535.871	56.7617	61.6392	30.0877	40.4976	26.6739
534.01	62.0506	62.5693	32.6838	41.387	29.3668
532.148	66.0379	62.6576	34.8825	42.2195	31.1554
530.285	66.1341	60.6727	35.0298	41.7164	31.1043
528.424	62.7043	57.7949	33.2786	39.8774	29.4258
526.561	58.9331	55.4992	31.7143	38.2929	27.2187
524.695	52.9381	52.4217	29.1864	36.1703	23.7517
522.832	47.2017	50.0715	26.4171	34.3203	20.7846
520.967	44.5049	49.2648	24.9529	33.0844	19.552
519.102	40.0345	47.5383	22.285	32.1498	17.7494
517.236	39.1502	46.6689	21.4582	31.7221	17.692
515.371	40.2154	45.1502	21.7442	31.7106	18.4711
513.504	39.5393	44.2189	21.0387	31.5073	18.5006
511.637	35.4559	43.495	18.6977	30.6941	16.7582
509.77	27.7941	42.8016	14.4185	30.1736	13.3757
507.902	21.7633	43.4037	11.4844	29.4553	10.2789
506.033	15.5281	43.9575	8.41497	29.3578	7.11316
504.164	11.6454	44.2273	6.50573	29.2953	5.13968
502.295	9.27605	45.0231	5.29826	29.6326	3.97779
500.426	9.15633	44.4135	5.15339	29.3538	4.00294

## Sheet: Fig.2b
Raman Shift	HCC	SD	ICC	SD	HCC-ICC
2000.49	66.7682	72.3903	69.984	78.6228	3.21579
1998.96	66.5951	76.074	68.2141	82.7332	1.61905
1997.43	63.3425	74.4128	64.8566	80.3609	1.51412
1995.9	58.7632	68.6372	59.3712	73.7605	0.60796
1994.37	57.7931	66.1017	57.9396	70.678	0.14649
1992.83	60.7306	67.8383	62.6339	73.4742	1.9033
1991.3	67.4951	73.4674	69.7467	76.7048	2.25157
1989.77	71.6907	76.76	73.0381	78.7982	1.34737
1988.24	76.3408	81.1807	78.687	82.1585	2.34622
1986.71	78.6207	82.9408	81.4841	82.6274	2.86338
1985.17	80.1544	84.8704	83.1295	83.1469	2.97505
1983.64	84.2783	87.2697	86.9328	84.3324	2.6545
1982.11	84.0448	86.6334	85.7045	83.1954	1.65978
1980.57	83.3826	85.2162	84.1663	82.2309	0.78364
1979.04	83.4486	83.7506	84.6282	82.7745	1.17966
1977.5	85.4814	83.7141	86.8153	85.2212	1.33383
1975.97	86.9466	84.0977	87.8641	87.9951	0.91746
1974.44	87.9853	83.7623	88.5632	89.4697	0.57791
1972.9	87.1609	82.7916	88.245	88.4785	1.08411
1971.36	80.0395	77.0824	80.6242	81.2172	0.5847
1969.83	75.4601	74.0627	75.7724	76.4681	0.31221
1968.29	68.5068	70.364	69.162	72.1666	0.6552
1966.76	56.2063	65.7526	55.1996	68.5551	-1.00666
1965.22	40.2468	62.6813	36.5523	65.6148	-3.69453
1963.68	28.9923	63.2209	24.5684	65.4226	-4.42382
1962.14	27.9004	63.8107	23.1957	64.2758	-4.70466
1960.61	29.7473	64.0701	25.027	62.086	-4.7203
1959.07	35.7786	64.1383	31.9547	61.772	-3.82383
1957.53	44.1396	64.6671	41.8624	65.0872	-2.27721
1955.99	49.5808	64.6545	48.2475	67.6566	-1.33331
1954.45	60.0361	67.3695	60.6252	72.2013	0.58907
1952.91	62.8376	69.5692	64.8231	73.8474	1.98555
1951.37	63.9845	69.9943	65.5896	74.2115	1.60506
1949.83	51.2559	63.01	50.5258	66.9906	-0.73004
1948.29	47.9283	60.8714	48.8683	67.0883	0.93998
1946.75	47.6292	60.4747	49.014	65.9522	1.38486
1945.21	50.1755	61.1614	52.044	66.8286	1.86847
1943.67	53.8802	61.8568	54.7886	67.3704	0.90839
1942.13	57.4362	62.656	57.8786	68.1727	0.44245
1940.59	59.9903	64.2349	59.6935	66.767	-0.29681
1939.04	66.8305	68.7189	68.3512	71.6117	1.52067
1937.5	72.4711	72.9298	76.1269	76.4582	3.65579
1935.96	75.1525	74.4844	79.0434	77.7115	3.89093
1934.41	71.5312	72.4942	73.8472	75.7786	2.316
1932.87	79.5872	77.4552	84.0224	81.7419	4.43523
1931.33	84.3601	79.6723	88.7912	85.442	4.43115
1929.78	94.1336	85.5515	99.3481	93.6691	5.21451
1928.24	98.8975	88.6955	103.062	96.5145	4.16428
1926.69	98.0254	87.0312	101.952	93.9552	3.92651
1925.15	94.1791	83.6838	96.5247	88.9817	2.34566
1923.6	94.7923	83.7231	98.9231	90.1358	4.13078
1922.06	91.7146	80.735	97.2533	89.2868	5.53874
1920.51	83.4908	74.1405	88.4172	82.2671	4.92646
1918.96	75.6497	68.9174	79.8151	76.4694	4.16534
1917.42	69.8914	65.1534	73.7293	72.0098	3.83798
1915.87	68.4638	64.3937	71.2171	69.348	2.75323
1914.32	72.7578	66.3507	73.5309	69.3946	0.7731
1912.78	75.9505	68.9205	74.1706	68.2155	-1.77984
1911.23	77.4615	69.3762	74.9013	68.806	-2.56022
1909.68	81.8823	70.967	79.3687	73.0489	-2.51356
1908.13	88.9085	74.8954	90.0003	81.7323	1.09177
1906.58	90.3393	75.2154	93.5231	85.4285	3.18373
1905.03	91.1443	75.7988	94.9314	87.4299	3.78709
1903.48	86.8679	73.172	89.5003	81.324	2.63242
1901.93	84.7678	71.9778	86.5141	77.2042	1.74632
1900.38	87.0897	71.5756	88.9196	78.3307	1.82988
1898.83	90.9226	72.713	91.6204	80.3832	0.69781
1897.28	92.9077	73.7795	93.3555	81.2054	0.4478
1895.73	95.4101	74.79	96.7598	83.8496	1.34963
1894.18	98.9461	76.1228	100.184	85.4515	1.23837
1892.63	99.8937	76.6742	101.176	85.2958	1.28199
1891.07	97.7477	75.2545	98.7374	82.5223	0.98974
1889.52	95.2659	74.338	94.7863	79.5547	-0.47958
1887.97	91.0796	72.7083	90.4124	78.1429	-0.66721
1886.42	93.1697	74.089	92.3376	79.6582	-0.83209
1884.86	98.5184	76.0876	97.9888	83.064	-0.52965
1883.31	105.44	79.7871	105.633	87.8139	0.19325
1881.75	108.561	81.5827	109.421	89.0602	0.85981
1880.2	111	83.5883	112.413	91.0755	1.41265
1878.64	113.06	84.9184	115.838	92.6581	2.77811
1877.09	108.641	80.9838	111.235	88.528	2.5947
1875.54	104.236	77.9714	107.089	86.1332	2.85276
1873.98	102.473	76.3767	104.62	84.9839	2.14699
1872.42	100.483	75.0181	100.803	82.754	0.31961
1870.87	103.364	76.5778	101.598	83.3244	-1.76617
1869.31	108.756	79.956	107.228	87.578	-1.52777
1867.75	112.106	82.7206	111.503	91.3351	-0.60318
1866.2	114.114	85.6798	115.248	94.6224	1.13344
1864.64	111.759	85.9227	114.536	93.6618	2.77715
1863.08	107.574	83.7094	111.534	91.6704	3.95961
1861.52	100.837	79.2023	103.966	86.2777	3.12935
1859.96	98.7214	77.8633	102.892	85.0061	4.17055
1858.4	96.5091	76.1625	99.8763	82.6603	3.36719
1856.84	89.8314	71.7639	90.7711	75.6202	0.93965
1855.29	87.8271	69.7992	87.4908	72.5524	-0.33633
1853.72	85.9432	68.6813	85.1473	71.2528	-0.79587
1852.16	82.3263	67.2778	80.3602	67.8667	-1.96614
1850.6	81.8378	67.6432	79.4273	68.6061	-2.41046
1849.04	79.0136	66.8522	75.7322	67.5577	-3.28144
1847.48	72.0545	63.4876	68.8765	65.8211	-3.17799
1845.92	67.1416	61.0351	65.6972	64.5019	-1.44434
1844.36	64.5926	59.1132	64.4094	64.5033	-0.18322
1842.79	55.5107	55.5952	54.3935	62.215	-1.11712
1841.23	46.5648	54.1877	43.7799	59.3088	-2.78495
1839.67	44.9466	55.1473	41.1274	58.8438	-3.8192
1838.11	47.2349	55.7395	42.8202	58.1779	-4.41471
1836.54	52.0525	56.0853	46.6602	58.5658	-5.39225
1834.98	58.2435	56.2516	52.6342	60.4357	-5.60926
1833.42	64.5538	58.1718	59.8054	61.4727	-4.74842
1831.85	63.2618	57.4998	59.242	61.1047	-4.01986
1830.29	61.4532	57.1861	59.3438	60.5076	-2.10942
1828.72	56.327	56.4237	54.3922	59.5089	-1.93483
1827.15	45.6777	54.8131	43.5605	58.2009	-2.11719
1825.59	39.9997	54.3781	38.07	58.7584	-1.92971
1824.02	40.5696	54.1976	39.0103	59.5941	-1.55927
1822.46	47.0205	54.8505	45.9032	60.0289	-1.11726
1820.89	57.6629	57.5133	57.0334	61.5451	-0.62951
1819.32	64.4625	60.3969	63.0827	61.8692	-1.37978
1817.75	68.5697	62.8491	65.7747	61.267	-2.79504
1816.19	69.1525	63.0806	65.4259	61.784	-3.72664
1814.62	68.2585	62.7068	65.9294	63.0866	-2.32907
1813.05	65.5098	61.5082	63.6551	62.1399	-1.85467
1811.48	59.8382	59.0438	59.0046	60.3338	-0.83356
1809.91	59.0896	58.7409	61.0462	60.7809	1.95657
1808.34	59.1345	58.3749	61.0913	61.6969	1.9568
1806.77	63.1248	60.2357	66.0878	65.3898	2.96292
1805.2	67.4743	62.223	71.3127	69.0415	3.83836
1803.63	71.8582	64.6045	75.0934	72.0186	3.23525
1802.06	74.1993	65.7059	75.3747	72.9515	1.17541
1800.49	75.6257	66.5152	77.3112	74.0368	1.68549
1798.92	76.3756	67.4526	78.2117	73.9328	1.83613
1797.35	73.37	66.2378	74.6896	72.8577	1.31966
1795.77	67.5349	62.6388	69.1392	71.3807	1.6043
1794.2	66.007	61.8996	67.5988	70.0055	1.59179
1792.63	63.444	59.8286	64.4419	69.3594	0.99798
1791.05	62.6619	59.8905	64.1412	67.5983	1.47926
1789.48	63.3044	60.4335	64.5702	66.8465	1.26588
1787.91	65.4704	62.0879	67.0219	66.4678	1.55149
1786.33	63.1605	62.4351	64.0064	64.4723	0.8459
1784.76	61.6203	63.014	63.5246	64.7426	1.90432
1783.18	62.5707	64.5291	65.5985	67.4006	3.0278
1781.61	59.911	62.5427	63.7999	67.4258	3.88888
1780.03	58.6153	61.2933	63.3678	67.5283	4.75254
1778.46	61.3769	63.2511	67.0972	69.7261	5.72026
1776.88	64.6124	65.4862	70.4944	72.3795	5.88202
1775.3	69.7475	69.2229	75.2233	76.3189	5.47583
1773.73	71.6289	70.5173	76.8534	77.1833	5.22453
1772.15	70.7092	71.1748	76.1705	76.1375	5.4613
1770.57	70.8159	71.8389	75.823	76.6792	5.00709
1768.99	72.0643	73.5245	77.194	77.0392	5.12968
1767.42	71.5266	72.8039	77.1612	75.5116	5.63458
1765.84	68.7756	70.1615	73.8669	73.8182	5.09121
1764.26	67.0816	68.4788	72.5604	73.9856	5.47885
1762.68	71.4192	70.5764	77.7566	80.0172	6.33736
1761.1	77.9807	75.5662	84.63	87.954	6.64926
1759.52	85.6061	81.0461	92.318	96.4257	6.71186
1757.94	88.7324	83.5941	94.525	99.0683	5.79258
1756.36	91.1429	86.427	96.8294	102.156	5.68655
1754.78	93.6118	88.6675	99.6092	105.089	5.99743
1753.2	92.8439	89.1636	98.6068	102.194	5.7629
1751.61	89.1052	87.058	94.7059	98.4374	5.60071
1750.03	83.0678	82.747	87.4934	94.5298	4.4256
1748.45	79.1427	78.9725	83.0491	92.3292	3.90639
1746.87	80.3778	79.1675	83.6072	91.6588	3.22932
1745.28	79.5397	78.5169	81.9932	89.061	2.45343
1743.7	76.7273	75.5264	77.9729	86.0605	1.24561
1742.12	74.2887	73.899	75.4316	84.3796	1.14295
1740.53	73.0116	73.5218	73.3069	80.8668	0.29538
1738.95	72.9773	73.2751	74.0928	80.9759	1.11549
1737.36	72.0491	73.9032	74.5454	83.5342	2.49631
1735.78	69.0445	72.1248	71.9562	83.2833	2.91168
1734.19	68.3133	71.9592	72.1297	84.2809	3.81646
1732.61	68.1832	71.8975	73.7238	83.969	5.54059
1731.02	69.2634	72.7748	74.8811	82.6726	5.61762
1729.44	63.8687	69.1926	68.6446	77.0749	4.77589
1727.85	60.8844	67.5047	66.0902	76.5021	5.20582
1726.26	61.7414	69.1386	67.9809	78.6316	6.2395
1724.67	60.1105	68.7511	65.2794	74.9798	5.16892
1723.09	57.2668	67.179	62.0526	73.2629	4.78582
1721.5	54.1077	66.4017	59.2863	72.055	5.17863
1719.91	46.6199	63.2452	51.0875	67.4386	4.46758
1718.32	43.6018	61.9958	48.5273	68.5513	4.92546
1716.73	41.5059	60.4143	48.2448	69.3248	6.73896
1715.14	40.8484	60.5891	46.8253	68.1514	5.9769
1713.55	35.7492	58.822	40.5202	64.5659	4.77103
1711.96	34.9487	58.2851	40.0509	64.3069	5.1022
1710.37	35.8933	58.9258	41.4114	64.1394	5.51805
1708.78	35.1162	58.1229	39.3225	62.8037	4.2063
1707.19	35.7911	58.3681	38.3186	62.3844	2.52744
1705.6	37.1991	59.843	40.2187	63.6722	3.01964
1704.01	32.7896	57.9488	34.8003	59.9897	2.01072
1702.41	33.0652	57.9398	35.2264	60.8346	2.16124
1700.82	33.6033	57.6408	37.2365	60.4215	3.63321
1699.23	32.8984	57.7476	36.7202	59.4678	3.82182
1697.63	30.3727	56.1291	34.8165	58.0371	4.4438
1696.04	28.3907	54.8369	32.3281	58.405	3.93742
1694.45	24.7448	53.0703	27.5381	57.2404	2.7933
1692.85	20.2496	52.3219	20.0267	55.989	-0.22289
1691.26	17.4487	52.6748	15.3452	53.7267	-2.10359
1689.66	15.8249	52.5438	13.684	53.5557	-2.14085
1688.07	12.8889	53.585	8.96896	55.4581	-3.91993
1686.47	14.119	53.8931	8.43306	56.9352	-5.68596
1684.88	15.3467	53.7173	8.96018	57.5645	-6.38654
1683.28	18.4424	52.8296	12.6191	57.9541	-5.8233
1681.68	23.3991	51.6765	18.7938	57.6794	-4.60525
1680.08	28.6227	51.5333	25.1024	57.2998	-3.52026
1678.49	31.9204	51.9353	29.042	57.0411	-2.87833
1676.89	33.3659	52.6452	29.5953	55.7965	-3.77061
1675.29	35.4408	53.0569	31.05	55.5705	-4.39075
1673.69	36.4508	53.5209	31.0702	55.7399	-5.38055
1672.09	38.7229	54.2246	32.4271	55.9317	-6.29573
1670.49	38.4985	54.7285	31.1017	56.6249	-7.39685
1668.89	40.831	55.7967	31.9569	58.7266	-8.8741
1667.29	48.9877	55.7395	40.7927	57.9596	-8.19494
1665.7	58.3802	56.5666	50.8493	60.3255	-7.53098
1664.09	69.0793	58.4315	61.7345	62.8965	-7.34485
1662.49	81.8996	61.7499	74.9008	68.3998	-6.99882
1660.89	90.6078	64.2906	82.2633	71.5568	-8.34453
1659.29	99.0172	67.8919	89.5446	75.1912	-9.47257
1657.69	104.377	70.0397	93.2598	78.8834	-11.1177
1656.09	109.777	73.9418	99.1864	83.1909	-10.5902
1654.48	108.174	74.3581	97.0441	82.55	-11.1299
1652.88	104.95	74.647	92.9528	78.9269	-11.9968
1651.28	100.832	73.9026	89.0134	76.5366	-11.8184
1649.67	96.9463	72.9628	84.6642	74.1372	-12.2821
1648.07	98.2096	73.9306	84.4487	75.125	-13.7609
1646.46	108.496	79.1378	92.1088	78.2604	-16.3871
1644.86	123.167	88.3259	103.142	80.1355	-20.0256
1643.26	145.557	103.616	121.509	87.9627	-24.0475
1641.65	166.753	119.382	141.73	96.5431	-25.0224
1640.04	186.51	133.219	162.391	106.086	-24.1194
1638.44	193.485	139.265	171.098	113.285	-22.3874
1636.83	188.951	137.584	171.238	116.488	-17.7126
1635.22	173.737	129.561	161.904	116.409	-11.8331
1633.62	154.479	119.68	148.227	115.461	-6.25155
1632.01	136.911	111.603	134.294	115.584	-2.61685
1630.4	120.35	105.037	118.05	113.734	-2.29988
1628.79	113.511	103.4	111.039	116.019	-2.47282
1627.18	117.909	107.574	113.82	121.803	-4.08951
1625.58	127.211	114.856	123.176	131.771	-4.03511
1623.97	142.498	125.849	138.411	142.683	-4.08681
1622.36	157.5	136.265	153.107	156.4	-4.39287
1620.75	171.168	146.335	168.139	169.568	-3.02926
1619.14	180.953	154.404	179.12	178.709	-1.83326
1617.53	189.309	161.141	188.012	188.025	-1.29755
1615.91	196.771	165.973	195.101	194.167	-1.66945
1614.3	202.219	166.991	198.595	195.384	-3.62468
1612.69	215.361	171.69	207.869	197.417	-7.49189
1611.08	235.481	179.306	221.461	199.884	-14.0199
1609.47	259.385	190.426	238.627	206.624	-20.7585
1607.85	284.446	203.988	255.743	212.981	-28.7037
1606.24	302.96	214.768	268.099	216.769	-34.8615
1604.63	310.795	219.169	273.12	216.862	-37.6749
1603.01	309.298	216.916	272.179	214.249	-37.1193
1601.4	300.004	209.711	266.637	211.074	-33.3668
1599.78	282.512	198.747	253.104	203.299	-29.4078
1598.17	267.307	189.654	244.072	200.453	-23.2351
1596.55	258.154	184.112	238.1	197.355	-20.0534
1594.94	257.43	182.274	238.55	196.367	-18.8805
1593.32	264.731	183.944	244.652	196.048	-20.0787
1591.71	282.749	191.065	258.636	200.678	-24.1125
1590.09	300.04	196.893	271.542	203.288	-28.4982
1588.47	314.276	201.164	281.704	205.365	-32.572
1586.85	322.407	203.38	286.987	205.725	-35.4201
1585.24	323.617	201.979	287.354	203.65	-36.2626
1583.62	315.586	197.103	280.261	197.865	-35.325
1582	304.899	192.048	274.909	197.651	-29.9898
1580.38	283.42	182.508	257.763	189.625	-25.6564
1578.76	256.891	170.879	237.737	181.506	-19.1543
1577.14	231.254	159.79	217.046	172.683	-14.2084
1575.52	211.314	152.221	202.079	168.628	-9.23572
1573.9	191.04	141.824	183.182	156.952	-7.85775
1572.28	174.394	132.404	165.937	145.358	-8.45645
1570.66	163.524	125.584	154.448	136.351	-9.0762
1569.04	158.946	121.868	147.805	128.981	-11.141
1567.42	159.468	121.946	145.827	125.01	-13.6411
1565.79	165.6	125.683	150.083	127.129	-15.5171
1564.17	170.889	129.584	151.763	125.437	-19.1266
1562.55	179.661	135.247	158.053	129.984	-21.6076
1560.93	188.392	140.664	162.841	132.719	-25.5506
1559.3	198.75	147.777	170.254	137.533	-28.4952
1557.68	207.127	153.232	173.614	139.914	-33.5134
1556.05	214.634	159.303	177.141	142.83	-37.493
1554.43	222.029	165.391	181.881	145.78	-40.1471
1552.8	227.07	170.345	181.82	147.349	-45.2503
1551.18	232.247	175.327	183.825	149.057	-48.4226
1549.55	236.629	180.09	186.695	151.673	-49.934
1547.93	239.331	183.542	189.967	153.609	-49.3643
1546.3	239.724	183.765	193.104	155.588	-46.6201
1544.67	236.504	180.249	194.857	154.766	-41.6478
1543.05	228.408	172.935	195.076	154.989	-33.3325
1541.42	210.314	160.829	186.578	150.885	-23.7356
1539.79	193.735	149.198	181.934	149.072	-11.8015
1538.16	179.121	139.551	179.859	148.804	0.7384
1536.53	168.924	135.301	180.759	152.123	11.8346
1534.9	168.518	140.294	192.698	162.166	24.1798
1533.28	177.417	155.274	214.306	180.183	36.8894
1531.65	201.645	182.348	253.98	208.615	52.3348
1530.02	234.138	214.141	302.656	244.564	68.5179
1528.38	272.835	248.817	359.806	285.044	86.9704
1526.76	306.265	280.892	410.749	323.33	104.484
1525.12	332.292	309.293	454.301	358.452	122.009
1523.49	357.343	333.104	497.871	390.378	140.528
1521.86	371.587	349.754	529.118	416.036	157.531
1520.23	374.518	359.035	544.978	434.362	170.459
1518.6	369.522	362.01	550.944	447.777	181.422
1516.96	359.103	359.017	549.388	456.538	190.285
1515.33	344.962	350.201	541.029	458.125	196.067
1513.7	323.916	334.204	520.909	452.996	196.992
1512.06	303.76	314.362	496.207	438.109	192.447
1510.43	276.987	288.82	459.004	412.418	182.016
1508.79	248.829	260.267	417.674	378.306	168.845
1507.16	221.517	231.192	374.872	339.24	153.355
1505.52	192.168	201.826	327.12	297.265	134.951
1503.89	162.648	174.63	278.549	256.826	115.901
1502.25	138.4	152.374	237.944	222.487	99.544
1500.61	119.175	135.383	204.705	194.832	85.5298
1498.98	101.498	121.362	175.378	172.748	73.8799
1497.34	88.2969	110.716	153.094	154.661	64.7973
1495.7	80.9028	106.067	138.688	141.998	57.7852
1494.06	71.158	99.0066	123.684	131.719	52.5262
1492.43	62.5476	92.6523	110.196	121.484	47.6481
1490.79	52.9499	86.0362	96.1374	111.326	43.1876
1489.15	44.5682	80.1074	83.6156	101.792	39.0474
1487.51	38.3409	75.9262	73.7059	94.1811	35.3649
1485.87	36.1756	74.2304	69.8335	92.8704	33.6579
1484.23	35.0256	72.8346	66.9587	92.4772	31.9331
1482.59	35.5348	71.7045	65.9894	93.254	30.4546
1480.95	43.8329	75.301	73.8872	98.3161	30.0544
1479.3	51.5517	78.3434	80.0655	103.49	28.5139
1477.66	58.7217	79.5303	84.7897	105.998	26.068
1476.02	64.9741	80.8509	87.2289	107.173	22.2548
1474.38	67.0473	79.3176	85.2418	104.163	18.1945
1472.74	67.9285	77.1981	82.1361	99.1976	14.2075
1471.09	70.519	76.9132	81.7356	96.5533	11.2165
1469.45	72.8142	76.6824	81.3009	93.2555	8.48667
1467.81	74.7491	76.8173	81.4144	90.816	6.66525
1466.16	77.1897	76.4969	82.41	89.8449	5.22037
1464.52	83.9744	79.4129	89.5631	93.682	5.58868
1462.87	86.0357	80.3705	89.8293	96.589	3.79361
1461.23	90.6492	83.3774	93.1244	99.4713	2.47513
1459.58	92.9191	85.0674	95.152	102.36	2.23283
1457.94	95.4674	87.1724	97.2138	104.308	1.74639
1456.29	97.8312	88.9002	98.3674	106.326	0.53617
1454.64	101.645	89.7932	101.698	110.126	0.05258
1453	105.592	90.6729	105.943	111.102	0.35079
1451.35	106.702	89.8031	108.155	112.02	1.45309
1449.7	104.174	87.0766	105.621	109.023	1.44672
1448.05	107.821	89.1889	110.095	111.185	2.27401
1446.4	106.132	87.9763	107.465	107.317	1.33314
1444.75	98.9001	83.7109	98.1061	98.5712	-0.79401
1443.11	84.1946	76.344	80.6112	85.2561	-3.58347
1441.46	71.027	71.3477	65.7191	75.8967	-5.30787
1439.8	53.1152	68.5689	43.4571	67.0103	-9.65805
1438.15	38.0225	67.6872	25.234	63.8555	-12.7886
1436.5	25.2373	68.8023	10.3854	65.5403	-14.8519
1434.85	13.1552	72.4424	-3.8768	70.0628	-17.032
1433.2	8.91989	73.1865	-9.16183	71.2074	-18.0817
1431.55	10.7603	72.9058	-6.86101	67.4536	-17.6213
1429.9	13.8433	70.6205	-2.54296	63.9065	-16.3862
1428.24	16.5383	68.5184	0.9898	61.1279	-15.5485
1426.59	18.4023	66.2007	4.93826	59.9086	-13.4641
1424.94	26.3774	62.1015	16.373	56.9129	-10.0044
1423.28	30.7464	59.0789	24.3226	58.2466	-6.42386
1421.63	34.5725	57.3789	31.5093	65.172	-3.06322
1419.97	35.5844	57.8427	36.385	72.8869	0.80057
1418.32	32.0361	58.6676	35.4749	75.914	3.43882
1416.66	27.5919	59.054	33.5539	76.719	5.96198
1415.01	20.7472	57.6109	26.5403	71.8719	5.79305
1413.35	14.8648	55.8416	21.1917	69.4143	6.32689
1411.7	8.561	54.4353	14.1844	63.7133	5.62335
1410.04	1.2326	52.7986	4.77239	58.993	3.53979
1408.38	-0.62747	51.4164	-0.80153	55.4677	-0.17406
1406.73	-0.91625	50.6354	-3.65109	56.3786	-2.73484
1405.07	0.48583	50.9481	-6.58416	58.3953	-7.06998
1403.41	8.18286	52.4011	-1.59512	60.502	-9.77799
1401.75	15.0076	55.4079	1.40773	61.7254	-13.5999
1400.09	26.4279	58.4552	9.95321	61.1307	-16.4747
1398.43	38.4832	61.7907	20.2373	61.475	-18.2459
1396.77	45.016	63.841	25.6081	61.6134	-19.408
1395.11	48.6128	65.5233	29.8892	62.0626	-18.7235
1393.45	46.813	65.3182	29.4826	61.2654	-17.3305
1391.79	40.2199	63.0131	25.1751	59.6393	-15.0448
1390.13	34.0911	59.6068	22.3685	56.6459	-11.7227
1388.47	30.5498	57.0975	22.3349	55.8589	-8.21492
1386.81	29.7057	55.9047	22.134	56.1682	-7.57169
1385.14	27.5507	57.3591	18.0553	55.1453	-9.49538
1383.48	34.0106	61.3218	23.3997	57.4076	-10.6108
1381.82	45.1329	67.8477	32.2432	61.073	-12.8897
1380.16	55.3593	75.3505	40.4532	63.0919	-14.9062
1378.49	65.2469	81.5808	49.799	68.4947	-15.4479
1376.83	71.9896	85.6671	55.0389	71.2685	-16.9507
1375.16	75.0993	85.9322	58.4296	71.2876	-16.6697
1373.5	78.8344	84.867	62.3136	70.8555	-16.5208
1371.83	82.8937	82.8766	67.1143	71.0591	-15.7794
1370.17	85.849	81.4555	68.2646	69.484	-17.5844
1368.5	88.9914	81.1385	68.1205	68.9779	-20.8708
1366.83	97.3122	83.8675	73.782	72.0231	-23.5302
1365.17	109.447	89.1854	82.6162	77.1666	-26.8308
1363.5	121.744	95.2258	92.9501	83.6046	-28.7935
1361.83	132.937	101.666	101.496	88.4755	-31.4413
1360.17	143.447	108.585	109.435	93.4672	-34.0118
1358.5	153.984	115.039	120.585	98.6859	-33.3998
1356.83	158.961	118.202	126.811	103.17	-32.1499
1355.16	158.925	118.689	129.457	104.768	-29.4678
1353.49	154.165	115.465	129.343	105.003	-24.8224
1351.82	144.818	108.188	124.91	104.807	-19.9079
1350.15	138.376	103.323	123.411	106.286	-14.9655
1348.48	134.608	100.36	122.779	109.631	-11.829
1346.81	133.114	98.3198	121.763	110.282	-11.3512
1345.14	133.484	96.8126	119.895	106.727	-13.5885
1343.46	138.989	97.2098	121.542	106.245	-17.4471
1341.79	147.912	100.077	127.33	106.974	-20.5819
1340.12	153.134	102.424	127.549	104.506	-25.5842
1338.45	153.127	102.553	124.196	100.761	-28.9311
1336.78	148.682	101.22	120.039	98.7467	-28.6432
1335.1	141.588	98.3924	116.124	96.8156	-25.4631
1333.43	137.873	98.1214	119.368	103.014	-18.5055
1331.75	127.834	94.9359	116.271	105.805	-11.5639
1330.08	116.558	92.1133	112.024	109.922	-4.5341
1328.4	106.591	91.0006	108.292	113.116	1.70043
1326.73	95.5108	87.7438	99.9296	112.3	4.41883
1325.05	85.7439	84.0758	91.7892	107.734	6.04531
1323.38	77.9068	79.7054	83.0142	101.662	5.10743
1321.7	71.7582	74.4467	75.1458	96.2961	3.38763
1320.02	70.126	71.7375	71.1604	92.6038	1.03445
1318.35	72.6757	71.6278	71.7993	91.328	-0.87644
1316.67	82.6722	76.8772	81.0046	97.624	-1.6675
1314.99	88.5736	77.458	84.943	97.6024	-3.63063
1313.31	94.1973	77.4001	88.8742	97.4641	-5.32304
1311.63	99.388	77.0812	92.2386	96.3949	-7.14939
1309.95	99.9957	73.6596	89.2728	91.2201	-10.7229
1308.27	100.926	71.2358	88.0142	87.4901	-12.9116
1306.59	101.855	69.8993	87.6191	83.0677	-14.2356
1304.91	101.699	69.5999	84.8939	79.5093	-16.8047
1303.23	99.6935	69.688	80.962	77.0458	-18.7315
1301.55	91.2524	66.7926	72.6869	72.3446	-18.5655
1299.87	82.0697	63.2737	65.9369	68.5023	-16.1328
1298.19	66.8507	57.6144	53.8024	62.564	-13.0483
1296.51	50.8542	52.3274	41.6022	58.7867	-9.25201
1294.82	36.9686	49.4284	32.9603	55.7898	-4.0083
1293.14	25.3181	48.1313	25.601	53.3878	0.28283
1291.46	15.4648	47.5363	19.8096	50.3946	4.34477
1289.77	10.9401	47.2448	19.1482	49.4331	8.20805
1288.09	11.7136	47.317	22.4959	50.1054	10.7823
1286.4	12.0358	46.3368	24.5708	50.4443	12.535
1284.72	13.1366	46.7744	28.1089	51.8941	14.9723
1283.03	15.7543	46.7988	32.5234	53.4142	16.7691
1281.35	15.4407	46.3711	32.4103	55.056	16.9696
1279.66	14.0353	46.0666	30.8462	55.7248	16.8109
1277.97	12.7749	46.5225	28.5363	55.2004	15.7614
1276.29	9.42224	46.053	22.3884	51.0167	12.9661
1274.6	6.55234	46.6349	16.9184	49.1023	10.366
1272.91	7.4999	48.536	15.7796	48.8631	8.27968
1271.22	7.34859	49.758	14.0811	50.1939	6.73249
1269.54	9.26506	50.8846	15.342	51.9647	6.07696
1267.85	13.0079	51.6558	19.5705	53.2751	6.5626
1266.16	14.6047	51.3852	22.2559	53.1818	7.65128
1264.47	13.8646	50.018	21.5574	52.3767	7.69284
1262.78	11.0521	47.8641	19.0028	52.2242	7.95072
1261.09	7.86881	46.6363	16.0701	51.3499	8.20125
1259.4	1.92278	45.6885	8.83773	50.2716	6.91495
1257.71	-0.76985	45.1684	5.85965	49.51	6.6295
1256.02	-4.2869	44.6675	1.51268	48.4903	5.79957
1254.32	-6.68621	44.5948	-2.20024	49.0662	4.48597
1252.63	-3.22413	44.5672	0.66503	50.9539	3.88916
1250.94	2.25838	44.0093	5.27241	52.2353	3.01403
1249.25	7.60379	44.5427	11.1569	53.4391	3.55315
1247.55	11.8713	45.7736	15.8226	56.1857	3.95136
1245.86	14.9087	46.1414	19.7034	57.7093	4.79462
1244.17	16.8109	46.7008	22.4717	56.9598	5.66077
1242.47	18.4431	47.2717	23.8737	56.5886	5.4306
1240.78	22.0697	49.5676	28.1534	57.9689	6.08373
1239.08	26.2498	51.4248	31.8821	59.2891	5.63224
1237.38	31.2657	53.0296	36.4518	59.9993	5.18611
1235.69	36.8044	54.5852	41.5472	62.5536	4.74285
1233.99	45.6511	59.0709	49.8439	65.6591	4.1928
1232.3	54.2767	63.559	58.7102	72.105	4.43348
1230.6	59.484	65.0522	61.9544	73.8282	2.47041
1228.9	64.3062	66.5665	65.2883	74.7638	0.98217
1227.2	70.2076	68.4678	70.4742	76.1775	0.26665
1225.51	77.599	72.7738	78.8694	80.179	1.27044
1223.81	83.0678	75.8144	85.5736	81.1611	2.50583
1222.11	87.6593	78.2902	92.3672	84.796	4.708
1220.41	90.1501	78.9994	97.7348	86.6215	7.58465
1218.71	94.2194	80.2199	104.99	88.4989	10.7702
1217.01	104.856	86.7353	119.73	96.2662	14.8739
1215.31	111.453	90.2124	130.485	102.992	19.0316
1213.61	113.952	90.7138	135.083	104.75	21.1309
1211.9	112.772	89.3349	136.363	104.655	23.5914
1210.2	107.957	86.5427	134.395	103.749	26.4378
1208.5	101.469	83.8798	130.637	102.872	29.1677
1206.8	91.6525	79.7716	121.197	97.6668	29.5447
1205.1	81.15	76.3799	111.454	93.6693	30.3044
1203.39	74.679	75.3042	107.031	90.7562	32.352
1201.69	72.0284	75.4713	106.227	88.4891	34.1982
1199.98	77.5004	81.2331	115.13	94.9096	37.6297
1198.28	80.6733	84.0525	121.014	99.1402	40.3402
1196.57	83.9638	86.7464	127.672	104.362	43.7084
1194.87	83.4608	86.9559	128.863	105.504	45.4018
1193.16	83.8238	87.499	130.543	106.575	46.7187
1191.46	83.1158	86.6113	130.186	106.388	47.0701
1189.75	77.573	82.8517	122.996	101.569	45.4226
1188.04	72.4146	78.7159	116.497	97.1826	44.0821
1186.34	69.0525	74.7477	111.229	92.8524	42.1766
1184.63	67.3025	70.7483	105.956	87.9728	38.6539
1182.92	71.8498	69.139	107.777	86.972	35.9271
1181.21	79.9086	68.5109	111.864	87.0014	31.9555
1179.5	90.1513	70.2117	117.662	89.112	27.5109
1177.79	103.001	73.9243	125.282	93.3873	22.2808
1176.08	116.959	79.1126	136.061	97.8774	19.1023
1174.38	127.623	83.8934	145.289	103.069	17.6668
1172.66	130.46	87.2395	146.997	104.885	16.5361
1170.95	132.94	90.1893	150.891	109.034	17.9503
1169.24	136.858	94.2514	159.139	114.714	22.2805
1167.53	145.196	103.257	175.627	125.109	30.431
1165.82	161.453	122.647	204.595	146.889	43.1422
1164.11	189.938	155.724	251.454	182.362	61.516
1162.39	227.654	198.86	313.315	232.755	85.6602
1160.68	270.981	245.762	386.245	292.558	115.264
1158.97	307.848	286.403	453.164	350.685	145.316
1157.25	331.353	312.523	501.484	397.095	170.132
1155.54	331.002	319.161	514.739	422.268	183.737
1153.82	314.16	306.338	499.533	422.217	185.373
1152.11	278.686	277.071	453.219	396.466	174.532
1150.39	234.415	238.437	388.771	353.796	154.356
1148.68	186.762	197.314	314.979	302.174	128.217
1146.96	141.485	160.419	243.859	250.312	102.374
1145.25	104.59	131.6	185.402	207.511	80.8117
1143.53	78.0755	111.079	143.709	172.997	65.6338
1141.81	58.2601	97.4807	111.769	149.442	53.5091
1140.09	45.3988	88.7842	88.7713	133.376	43.3725
1138.38	39.0325	83.2599	72.8893	122.9	33.8568
1136.66	40.7874	79.2682	64.8692	115.091	24.0818
1134.94	44.4195	78.9068	58.2605	108.993	13.841
1133.22	57.7105	76.9317	62.1954	101.078	4.48487
1131.5	68.5672	76.8086	64.3764	95.4911	-4.19077
1129.78	75.1184	76.6107	64.816	91.328	-10.3023
1128.06	77.2889	75.0407	63.8172	87.0395	-13.4717
1126.34	73.5499	71.9646	59.4033	81.2947	-14.1465
1124.62	63.8769	67.4176	51.376	75.4669	-12.501
1122.89	53.0472	61.8761	43.1924	69.1074	-9.85474
1121.17	45.0027	55.8109	39.1838	62.2889	-5.81893
1119.45	39.6364	51.4938	36.5859	57.1992	-3.05045
1117.73	36.5911	48.2458	34.9641	53.005	-1.62701
1116	39.3284	46.5468	38.4698	49.6692	-0.85859
1114.28	39.2606	45.835	39.4793	49.4352	0.21871
1112.55	38.6641	46.1202	39.8183	49.8003	1.15421
1110.83	32.8056	44.9753	34.42	48.7882	1.61441
1109.11	25.986	44.0606	28.6918	47.0096	2.70581
1107.38	18.6591	42.4244	22.2625	45.689	3.60345
1105.65	13.0599	41.5991	16.2374	44.2256	3.17758
1103.93	10.3762	40.9836	13.5669	43.2019	3.19066
1102.2	11.1371	40.7828	12.457	43.5483	1.31991
1100.47	14.3718	41.6463	15.3405	44.3852	0.96873
1098.75	22.4727	43.8944	23.9288	48.4496	1.45615
1097.02	28.0781	45.4735	29.9046	50.6111	1.82648
1095.29	32.6636	46.6264	33.7773	51.3499	1.11364
1093.56	37.0284	47.43	37.3606	52.7988	0.33219
1091.83	43.474	49.1393	42.617	54.3715	-0.85693
1090.11	50.5667	50.5494	48.2223	57.2837	-2.34438
1088.38	54.7971	51.1672	50.6227	57.2947	-4.17442
1086.64	57.4664	51.4301	51.9341	56.4059	-5.53228
1084.91	60.6585	53.0725	54.2636	56.2745	-6.39486
1083.18	62.7867	54.4496	57.4681	58.4848	-5.31856
1081.45	65.4994	56.4816	61.3487	62.4735	-4.15063
1079.72	63.4423	55.9365	60.3011	64.916	-3.14121
1077.99	58.2414	54.0205	55.6065	62.6514	-2.63486
1076.26	53.9037	52.6591	51.6834	61.7537	-2.2203
1074.52	49.1101	50.9762	46.451	58.1967	-2.65904
1072.79	44.9031	49.1734	42.5484	57.8905	-2.35476
1071.06	37.551	46.6279	36.4126	55.3337	-1.13844
1069.32	31.2405	44.9857	30.2427	52.8302	-0.99778
1067.59	29.0993	44.7673	28.6233	51.5142	-0.47599
1065.85	26.8497	44.457	27.2315	51.0847	0.38176
1064.12	28.1196	45.2332	30.6278	53.8297	2.50821
1062.38	28.4166	45.75	32.7758	56.4449	4.3593
1060.65	28.9581	46.3771	34.5395	59.5607	5.58146
1058.91	27.651	45.9604	33.7239	60.2293	6.07294
1057.17	26.354	45.9006	32.7892	59.8989	6.43518
1055.44	21.1919	43.3737	26.3305	55.7121	5.13859
1053.7	16.0964	41.7069	20.2952	51.442	4.19882
1051.96	12.8541	41.4192	15.5674	48.8187	2.71325
1050.22	9.76113	40.8299	12.0552	46.1724	2.29409
1048.48	5.80803	39.1513	6.88162	42.565	1.07359
1046.74	5.52876	39.7483	8.19249	42.6849	2.66374
1045	2.99264	39.3615	5.78357	42.2622	2.79093
1043.26	1.01776	38.4412	4.73822	42.0117	3.72046
1041.52	-2.50828	37.786	1.91917	40.6409	4.42745
1039.78	-4.11953	37.829	0.83923	40.1812	4.95876
1038.04	-5.88717	37.3954	-2.16944	39.7466	3.71773
1036.3	-5.30406	37.037	-2.17864	40.0823	3.12542
1034.56	-4.90613	37.2883	-1.84882	39.3543	3.05731
1032.82	-3.50858	36.8776	0.2593	39.3206	3.76789
1031.07	-1.08946	36.6323	3.48989	40.1292	4.57935
1029.33	2.86685	36.9375	9.2648	41.5432	6.39795
1027.59	4.06434	37.8038	11.7088	43.8654	7.64448
1025.84	2.86719	38.7795	13.0368	45.4732	10.1696
1024.1	0.96145	39.6402	11.9292	47.4754	10.9677
1022.35	-0.78048	41.3862	11.6471	49.4285	12.4276
1020.61	-0.80625	43.0744	11.854	51.0033	12.6603
1018.86	1.3238	45.3224	14.7307	52.5474	13.4069
1017.12	7.86147	47.166	21.3368	54.4914	13.4753
1015.37	19.6036	49.4627	33.0184	58.1668	13.4148
1013.62	37.018	53.1395	51.6151	64.419	14.5971
1011.88	57.273	60.7048	75.4808	74.063	18.2079
1010.13	79.2487	71.6154	102.221	87.5829	22.9718
1008.38	100.607	82.7453	128.656	102.48	28.0495
1006.63	118.825	92.0876	151.433	116.325	32.608
1004.88	129.801	97.7227	166.961	126.935	37.1607
1003.13	131.108	98.0481	169.22	130.431	38.112
1001.38	125.32	93.19	162.574	126.012	37.2544
999.633	112.526	84.9692	144.878	115.624	32.3519
997.881	98.7153	75.0847	124.814	101.46	26.0987
996.131	88.1375	66.2189	108.413	87.2499	20.2757
994.379	75.2157	59.5405	90.2901	74.3094	15.0745
992.627	67.0083	56.5218	76.8495	63.9075	9.84119
990.875	61.7032	55.1661	68.8057	58.3458	7.10246
989.123	57.0005	53.554	66.9622	60.8242	9.96169
987.371	51.8319	51.831	69.8438	80.5263	18.0119
985.617	47.8917	50.4927	78.6235	121.345	30.7318
983.863	46.8186	49.71	92.0084	173.662	45.1898
982.109	46.6759	49.4053	102.689	220.059	56.0133
980.354	53.5073	51.0117	116.077	246.615	62.5701
978.6	62.5453	54.3667	125.795	249.534	63.2499
976.844	68.3289	56.0924	125.062	228.198	56.7332
975.088	75.5481	58.7837	120.708	186.801	45.1603
973.332	78.9338	59.8501	109.738	137.45	30.8046
971.574	81.3079	60.5959	99.9819	96.6396	18.6741
969.818	81.2613	60.4887	91.6785	77.0972	10.4172
968.061	82.7283	62.2082	91.0399	74.8494	8.31154
966.303	84.6522	64.4451	94.1638	77.3964	9.51151
964.545	85.3094	65.9348	97.431	79.27	12.1216
962.785	90.2258	70.1731	105.909	84.5511	15.683
961.027	94.477	74.8392	113.384	90.8505	18.9066
959.268	94.8573	76.2441	115.19	92.7874	20.333
957.508	93.6748	77.0631	114.45	92.374	20.7751
955.746	90.3063	76.0044	110.263	89.6186	19.9565
953.986	85.2238	72.8976	104.095	85.4283	18.8711
952.225	77.1181	67.4761	94.1304	78.2945	17.0123
950.463	69.3825	62.2024	85.0041	73.9307	15.6216
948.701	61.6068	57.7496	76.0133	70.6107	14.4064
946.939	54.7469	53.6334	67.4022	67.4328	12.6552
945.176	53.8574	52.6472	65.5043	67.0091	11.6469
943.414	49.0463	50.5518	57.1585	62.0725	8.11217
941.65	45.6813	49.0096	51.6031	58.826	5.92182
939.887	45.8658	49.3917	50.2673	58.2734	4.40145
938.121	42.6439	47.9682	45.6232	57.3418	2.97927
936.357	39.6375	46.3531	41.602	55.4792	1.96449
934.592	37.8841	45.2939	39.87	52.2284	1.98598
932.826	33.271	42.4702	34.7747	47.5739	1.50374
931.061	28.8596	40.2575	29.5978	44.901	0.73814
929.293	27.4012	39.4746	27.4511	43.331	0.04998
927.525	27.0536	39.1339	26.5219	44.0325	-0.53176
925.76	22.8803	37.9783	20.7257	43.0433	-2.15462
923.992	22.3986	37.7382	20.5645	44.106	-1.83415
922.223	19.9119	36.7558	17.1565	43.3027	-2.7554
920.455	11.9274	34.631	7.41008	43.1995	-4.51735
918.686	6.15034	33.6507	0.93416	41.5201	-5.21618
916.916	1.41396	34.0507	-3.70749	39.6781	-5.12145
915.146	-5.4468	34.1687	-9.74883	38.0712	-4.30203
913.377	-9.33563	34.5744	-12.5877	37.3996	-3.25205
911.605	-11.9253	35.0295	-12.8099	36.4068	-0.8846
909.834	-11.8242	35.0964	-10.4319	36.8359	1.39235
908.062	-13.4096	35.5737	-10.4056	37.887	3.00403
906.291	-15.6178	35.8717	-11.7887	38.182	3.82903
904.52	-20.0239	36.7826	-18.084	39.2527	1.93996
902.746	-23.9493	36.9909	-22.7749	40.9072	1.17434
900.973	-26.3465	37.6524	-25.3681	42.008	0.97841
899.199	-27.3165	38.3162	-27.0934	41.881	0.22312
897.426	-27.728	38.2221	-27.3892	42.6949	0.33883
895.652	-25.5819	37.4846	-25.4452	42.393	0.1367
893.877	-22.5236	36.6164	-22.1818	40.6621	0.3418
892.102	-14.8397	34.6879	-13.2305	36.6444	1.60923
890.326	-10.9033	34.1931	-8.87392	35.7573	2.02941
888.551	-9.74353	34.3898	-6.91919	36.901	2.82434
886.773	-9.21897	34.2868	-7.05242	37.8823	2.16655
884.996	-7.49108	33.7831	-4.11018	38.0222	3.38091
883.219	-6.00848	33.3405	-2.32871	38.8817	3.67977
881.441	-5.70565	33.7793	-1.9845	40.589	3.72114
879.664	-4.44858	34.6489	-0.54256	42.3092	3.90602
877.885	-2.1262	35.0037	2.33054	41.0942	4.45674
876.107	2.42251	35.1937	7.22509	38.9997	4.80258
874.326	9.57414	35.8364	15.0071	38.2336	5.43293
872.547	15.3044	36.7819	21.2188	38.8653	5.91443
870.768	16.5613	37.4002	23.0885	41.077	6.52725
868.986	20.1069	38.3005	27.5358	42.0667	7.4289
867.205	25.1242	40.435	33.8308	45.2379	8.70662
865.424	27.0287	40.3261	34.9383	47.1557	7.90957
863.643	29.5566	40.6209	37.7214	50.8361	8.16482
861.859	32.262	41.8629	40.4027	54.194	8.1407
860.078	34.5392	43.3616	42.8726	56.5805	8.33346
858.295	38.5796	45.3935	46.0891	55.5442	7.5095
856.512	44.9137	48.3961	52.444	56.9869	7.53027
854.727	45.5085	47.9419	51.7733	54.3789	6.26479
852.943	41.9584	45.5546	47.39	52.8959	5.43163
851.158	42.4612	45.2072	48.7627	55.3175	6.30146
849.373	42.3783	45.5241	49.3361	57.4308	6.95783
847.586	39.5209	43.8256	45.909	56.1533	6.38805
845.801	40.5017	44.9547	48.2347	58.4594	7.73309
844.014	42.1223	46.6834	50.3379	60.0811	8.21556
842.227	44.7	49.3722	52.8414	61.9128	8.14142
840.439	49.7091	53.1194	58.8104	65.3324	9.10134
838.652	57.4081	58.6536	67.0901	71.0046	9.68204
836.863	59.7416	60.3644	68.7314	72.1343	8.98981
835.076	59.6097	59.0803	68.8504	72.2719	9.2408
833.287	60.0898	58.9679	69.3359	72.7637	9.24606
831.498	58.343	56.2421	67.4789	69.0241	9.13593
829.707	54.211	51.998	62.4937	63.5566	8.28274
827.918	52.0131	49.3996	60.0267	60.4311	8.01366
826.127	48.6507	46.5532	55.7974	57.522	7.14677
824.336	45.4138	44.9738	51.5545	55.0903	6.14079
822.543	44.2793	44.4573	50.9619	54.5714	6.68268
820.752	42.5242	44.2337	49.1839	53.8703	6.65967
818.959	38.9543	43.716	45.4082	50.7469	6.45397
817.166	34.5113	42.663	40.966	47.8736	6.45469
815.373	29.5197	40.8424	35.9736	44.9502	6.45397
813.58	24.8533	38.4989	31.6638	42.5552	6.81056
811.785	19.3343	35.905	25.1704	39.8124	5.83606
809.99	15.3885	34.7866	21.5674	38.5015	6.17888
808.195	12.8999	34.1407	19.9331	37.4881	7.03324
806.4	11.4168	34.3284	18.6005	38.0486	7.18371
804.605	12.8684	34.754	19.8392	39.9094	6.97075
802.809	13.3914	34.4179	18.9852	39.5123	5.59373
801.012	13.1075	34.0147	16.6745	38.9397	3.567
799.215	10.2663	33.3854	12.3598	37.157	2.09347
797.418	4.61697	33.219	5.04747	37.0975	0.43049
795.619	-1.42594	34.4669	-2.45157	38.6832	-1.02563
793.822	-8.85981	37.9344	-12.3558	42.5029	-3.49598
792.023	-12.8665	40.2868	-17.2439	44.2877	-4.37745
790.223	-15.0764	41.6769	-19.9522	46.5407	-4.87583
788.424	-16.2749	42.2328	-20.9376	46.8896	-4.6626
786.623	-13.4744	40.6484	-18.0253	44.7486	-4.55089
784.824	-9.77513	38.4804	-13.7696	41.8335	-3.99444
783.021	-7.99466	37.5777	-11.8436	41.3874	-3.84895
781.221	-8.285	37.5345	-11.574	41.3527	-3.28896
779.42	-12.1299	38.3357	-14.9826	42.3208	-2.85263
777.617	-14.2663	38.4245	-16.6256	42.953	-2.3593
775.814	-16.1753	38.8114	-18.7997	43.5556	-2.62432
774.012	-13.8465	38.2164	-15.6276	41.2795	-1.78112
772.207	-12.3919	38.0367	-14.1269	39.3353	-1.73502
770.404	-9.15384	37.0949	-10.5228	37.2739	-1.36901
768.6	-2.22685	35.0462	-4.28528	36.2502	-2.05843
766.795	4.17136	34.3585	1.18173	36.4986	-2.98963
764.99	10.7965	34.5958	5.74921	37.6068	-5.04732
763.184	15.9422	35.4747	7.89782	38.6358	-8.04436
761.379	19.7344	37.437	8.88313	38.6037	-10.8513
759.572	27.6522	40.0977	13.5578	40.1772	-14.0944
757.764	38.8689	44.0277	20.2755	41.5656	-18.5933
755.957	55.2809	49.5217	31.0388	43.1085	-24.2421
754.148	72.485	57.639	39.7304	46.1831	-32.7546
752.342	91.0162	65.9987	49.9476	51.9431	-41.0686
750.533	106.723	72.8607	59.5448	57.6141	-47.1778
748.723	109.728	76.47	59.6256	59.7147	-50.1025
746.914	103.704	74.6753	55.0835	59.2448	-48.6202
745.104	87.74	67.5073	44.4105	55.0412	-43.3295
743.293	66.6102	57.3048	32.75	48.4416	-33.8602
741.482	44.6858	46.5591	21.0457	41.7639	-23.6401
739.672	27.952	38.1695	13.5404	36.3042	-14.4116
737.859	17.2802	33.9543	9.498	33.9472	-7.78224
736.047	14.3645	32.6616	10.2552	34.1703	-4.1093
734.234	15.5658	32.5634	13.2349	34.9149	-2.33085
732.422	19.4137	34.2394	18.5383	36.6566	-0.87546
730.609	21.8896	35.0577	22.3103	37.7069	0.42067
728.795	23.7368	35.2851	25.3017	38.2359	1.5649
726.98	25.0761	35.444	27.973	40.5529	2.89688
725.166	26.9928	35.3405	30.3098	41.0169	3.31694
723.352	29.7769	35.57	32.6617	40.4004	2.88487
721.535	31.7459	35.9966	33.6918	39.5652	1.94597
719.719	31.1968	35.6721	32.4999	39.0962	1.30303
717.902	32.5433	36.2854	34.5359	41.3189	1.99252
716.086	33.1825	36.4349	34.8561	42.4895	1.67362
714.268	35.2506	38.4672	37.5824	44.8373	2.33173
712.451	35.4205	39.6735	39.1254	46.7196	3.70489
710.633	34.2769	39.7205	38.3503	47.6451	4.07335
708.814	33.3163	40.081	37.8531	48.7274	4.53681
706.994	33.185	40.3582	37.6669	48.5414	4.4819
705.176	34.8749	41.7668	38.7923	49.9225	3.91739
703.355	34.0403	41.3723	36.6646	49.3617	2.62438
701.535	35.0005	41.9559	36.7511	50.6917	1.75058
699.715	38.0143	43.8102	39.0555	53.3421	1.04125
697.893	42.4894	46.7864	43.2182	56.4398	0.72878
696.07	46.798	49.8046	48.1869	61.4378	1.38889
694.248	49.3858	51.6389	51.0993	62.7745	1.71345
692.426	51.1619	52.9877	53.1698	64.3751	2.00788
690.604	50.324	52.6044	52.0405	61.6324	1.71653
688.779	48.8914	51.071	50.0537	59.0688	1.16227
686.955	48.1477	49.6615	48.2744	56.6495	0.12673
685.131	48.4582	47.7005	48.132	55.2099	-0.32619
683.307	51.1032	47.2091	49.7118	54.1131	-1.39146
681.48	54.3115	46.8668	51.7061	52.8962	-2.60538
679.656	62.7547	49.5678	60.2856	56.3954	-2.46904
677.83	72.1486	53.9015	69.5769	61.7185	-2.57168
676.004	79.1356	57.7373	77.0924	65.8809	-2.04324
674.176	83.3029	60.4738	82.5429	70.7085	-0.76002
672.348	82.2057	60.637	82.908	71.9316	0.70229
670.521	77.2977	59.1429	79.3767	70.2488	2.07906
668.691	69.7134	56.6255	73.4545	66.8962	3.74112
666.863	62.5046	55.0627	67.8809	65.1557	5.37632
665.035	52.5936	51.1012	58.4673	58.8926	5.87372
663.205	45.3937	48.81	52.236	55.1752	6.8423
661.375	43.8274	49.6925	51.3015	55.2906	7.47405
659.543	42.1515	49.6892	50.2411	55.7076	8.08958
657.713	39.1121	47.6945	47.9191	54.4007	8.80702
655.881	37.4254	46.5146	46.7532	54.5382	9.32779
654.049	34.9471	44.6573	45.8768	54.6167	10.9297
652.217	32.1067	42.8844	43.4042	53.2961	11.2975
650.385	30.1596	41.3866	41.1713	52.0128	11.0117
648.551	29.6218	39.8241	38.9725	50.9769	9.35078
646.717	27.2511	37.4829	34.5303	48.4947	7.27923
644.883	26.572	36.1573	33.1751	46.2879	6.60313
643.049	28.155	36.5968	34.0336	45.2708	5.87858
641.215	27.4776	36.1102	32.7188	42.3318	5.24127
639.379	25.493	35.3072	31.0772	40.5346	5.5842
637.543	23.2238	35.1383	29.3258	39.9855	6.10203
635.707	21.4491	35.1528	27.9708	40.8422	6.52169
633.869	18.1981	33.9873	24.3411	39.6165	6.14302
632.031	15.8758	33.1607	22.505	38.418	6.62923
630.195	13.7686	32.3871	20.1301	37.1343	6.36146
628.355	10.7108	31.6134	16.9805	35.7755	6.26969
626.518	8.36528	31.1437	14.7193	35.0461	6.35398
624.678	7.60543	31.2159	13.5522	35.3234	5.94681
622.84	4.60901	30.5429	9.71728	34.0834	5.10826
621	0.34999	30.2751	5.559	33.8687	5.20902
619.158	-6.31962	30.4669	-1.44945	34.1981	4.87017
617.318	-11.5389	31.8365	-6.44655	35.4892	5.09238
615.477	-17.3725	34.1108	-12.2132	37.1615	5.15937
613.635	-20.3978	35.0444	-15.3192	38.3255	5.07859
611.793	-21.6721	35.4807	-17.678	38.3679	3.99412
609.949	-21.1176	35.2391	-18.1795	38.9147	2.93817
608.107	-17.1817	33.9783	-15.7203	38.6473	1.46149
606.264	-12.6507	33.1494	-12.6729	37.5086	-0.02219
604.42	-10.5367	32.7929	-12.0685	37.4495	-1.5318
602.574	-12.2308	33.8502	-15.4049	38.4798	-3.17409
600.73	-15.8484	35.3255	-18.8716	39.7045	-3.02323
598.885	-19.4072	36.6141	-21.4901	39.3805	-2.08286
597.039	-23.601	37.4782	-25.4212	40.513	-1.82022
595.193	-26.2106	37.4599	-27.991	41.2931	-1.78037
593.346	-28.3932	37.7225	-30.1222	42.8451	-1.72899
591.498	-27.4596	35.9057	-29.7414	43.9891	-2.28178
589.65	-24.1742	33.8537	-26.408	42.1098	-2.23383
587.803	-20.8038	32.7026	-23.6674	40.4615	-2.86362
585.955	-18.0782	31.8714	-21.289	40.0267	-3.21075
584.105	-16.8835	31.6583	-20.5775	39.0034	-3.69407
582.256	-15.6477	31.6351	-17.7437	37.3665	-2.09606
580.406	-15.5931	32.0358	-17.4671	37.1362	-1.87397
578.557	-13.6292	31.5372	-14.9857	35.286	-1.35647
576.705	-10.3978	30.7414	-11.6107	33.0375	-1.21288
574.854	-7.84868	30.2361	-8.78364	31.6297	-0.93496
573.002	-4.08073	29.5407	-5.39721	30.5654	-1.31648
571.15	0.37832	28.6421	-0.5437	29.7614	-0.92203
569.297	4.56505	28.5051	3.53537	29.4425	-1.02968
567.443	6.19271	28.5861	5.13765	29.3255	-1.05506
565.59	5.94878	28.572	5.06961	29.7603	-0.87917
563.736	5.06827	28.9872	4.96045	31.0871	-0.10782
561.883	4.72674	29.1664	4.7405	31.3486	0.01376
560.027	5.92995	29.6022	6.59778	30.6489	0.66783
558.172	7.83533	29.9859	8.82002	31.0251	0.98469
556.316	9.80477	29.9329	11.0599	31.8162	1.25509
554.459	12.8395	30.5255	14.5036	33.7652	1.66412
552.604	16.854	31.6251	18.451	35.4525	1.59701
550.746	20.6317	33.2657	22.7959	37.3371	2.16425
548.889	21.411	33.6112	23.1628	37.3097	1.75179
547.029	22.0095	33.6515	23.4804	36.6564	1.47089
545.172	22.9235	34.1904	24.2314	37.0675	1.30788
543.312	22.7114	34.6893	24.469	37.7686	1.75756
541.453	22.954	35.1418	24.77	39.6847	1.81595
539.592	24.8574	35.9221	27.2211	42.2897	2.36366
537.732	26.4599	36.6449	28.6136	42.871	2.15369
535.871	28.6555	37.646	30.709	43.7913	2.05344
534.01	31.1993	38.5844	33.3793	44.1347	2.17994
532.148	33.2455	39.5027	35.9753	44.6994	2.72987
530.285	33.4073	39.1233	36.27	44.2118	2.8627
528.424	31.7462	37.3457	34.6128	42.762	2.86657
526.561	30.1887	35.8065	33.2644	41.5312	3.07569
524.695	27.7482	33.8919	30.8725	38.9809	3.12433
522.832	25.2809	32.299	27.6346	36.8372	2.35373
520.967	23.976	31.1444	25.8264	35.9384	1.85039
519.102	21.5144	30.4034	22.7873	34.7766	1.27291
517.236	20.7164	30.1346	22.2372	34.085	1.52083
515.371	20.9272	30.2664	22.8669	33.97	1.93969
513.504	20.2967	30.0935	21.8395	34.0185	1.5428
511.637	18.024	29.2581	19.5181	33.0798	1.49408
509.77	13.9326	28.6735	15.212	32.8213	1.27942
507.902	11.0484	27.9002	12.5479	32.1363	1.4995
506.033	8.26582	28.0641	9.04634	31.169	0.78052
504.164	6.51291	27.959	6.86614	31.056	0.35323
502.295	5.50655	28.3217	4.76626	30.8457	-0.74029
500.426	5.38353	28.2462	4.25464	30.2936	-1.12889

## Sheet: Fig.2c
Raman Shift	Early	SD	Advanced	SD	Early-Advanced
2000.49	64.4412	63.8659	73.598	87.7034	-9.1568
1998.96	64.3988	67.5248	73.1339	91.5979	-8.73513
1997.43	61.2336	66.385	69.5683	88.8206	-8.33474
1995.9	57.1954	62.5495	63.5142	79.7474	-6.31885
1994.37	56.0672	60.5271	62.8082	76.8924	-6.74105
1992.83	58.0163	61.5305	67.9988	80.4108	-9.98255
1991.3	63.3324	63.6934	77.8992	91.3097	-14.5668
1989.77	66.8323	64.6488	83.7077	98.0954	-16.8755
1988.24	70.4647	64.943	90.5041	107.865	-20.0394
1986.71	72.4666	64.5661	93.637	112.027	-21.1704
1985.17	73.751	64.6565	96.2015	116.121	-22.4505
1983.64	77.9357	66.1012	100.45	119.122	-22.5146
1982.11	77.5937	65.415	100.863	118.154	-23.2694
1980.57	77.415	65.5052	99.3492	115.487	-21.9342
1979.04	77.4241	65.2062	99.5258	112.418	-22.1017
1977.5	79.521	66.5406	101.394	111.05	-21.8729
1975.97	81.4034	68.1245	101.959	109.849	-20.5556
1974.44	82.7472	68.9992	102.29	107.722	-19.5424
1972.9	82.5084	69.1286	99.8229	104.755	-17.3145
1971.36	76.3782	65.6918	90.3219	95.9076	-13.9437
1969.83	72.3517	64.7217	84.2404	89.8599	-11.8887
1968.29	66.2531	62.9397	74.969	82.8987	-8.71583
1966.76	55.0791	60.9417	59.8617	75.2423	-4.78254
1965.22	41.6595	60.9173	37.6401	67.1083	4.01944
1963.68	32.0029	61.846	22.368	66.5888	9.63484
1962.14	31.3961	62.6554	20.0213	66.5166	11.3748
1960.61	33.1555	62.6528	22.2893	66.9594	10.8663
1959.07	38.6256	62.2476	29.9378	67.5205	8.68784
1957.53	46.2262	62.7767	40.2093	68.1986	6.01692
1955.99	50.7911	62.6519	48.0236	68.9762	2.76747
1954.45	59.5834	63.2854	62.1721	75.2691	-2.58861
1952.91	61.691	64.3179	66.5574	79.2377	-4.86636
1951.37	62.5669	64.4212	68.2333	80.2012	-5.66637
1949.83	51.6644	60.0443	50.9952	69.1637	0.66919
1948.29	48.2962	57.9825	47.687	67.1426	0.60923
1946.75	47.6733	57.0029	48.1293	67.9697	-0.45595
1945.21	49.4253	57.1462	52.7403	69.5364	-3.31501
1943.67	52.2816	57.1417	58.611	71.2502	-6.32939
1942.13	55.1028	57.1512	63.8296	72.9194	-8.7268
1940.59	57.1126	57.94	67.9651	76.1028	-10.8524
1939.04	62.6558	59.2292	77.5999	84.8417	-14.9441
1937.5	67.364	61.9327	85.4735	90.7285	-18.1096
1935.96	69.7087	63.1279	89.029	92.8707	-19.3202
1934.41	66.5187	62.0212	84.4432	90.4638	-17.9244
1932.87	73.6799	65.276	94.2348	97.5655	-20.555
1931.33	78.322	66.6602	98.9779	100.158	-20.656
1929.78	87.1288	70.3944	110.737	107.928	-23.6083
1928.24	91.4764	71.8412	116.441	113.6	-24.9647
1926.69	90.5715	69.8963	115.824	112.786	-25.2522
1925.15	87.6055	67.6908	110.381	108.514	-22.7754
1923.6	88.4376	67.3871	110.681	109.048	-22.2435
1922.06	86.2568	66.3938	105.948	103.843	-19.6914
1920.51	79.2968	62.5098	95.0319	93.7586	-15.7351
1918.96	72.7647	59.754	84.1381	85.2342	-11.3735
1917.42	68.1355	58.3281	75.3278	77.8711	-7.19232
1915.87	67.2926	58.7477	72.341	75.3467	-5.04845
1914.32	71.027	60.1697	77.7731	78.0243	-6.7461
1912.78	74.1657	61.9933	81.0468	81.7	-6.88113
1911.23	75.672	62.4773	82.7444	81.5894	-7.07241
1909.68	79.9038	62.9498	87.663	84.4992	-7.75916
1908.13	86.2042	64.1821	96.4164	92.2025	-10.2121
1906.58	87.489	64.5499	97.943	92.3157	-10.4541
1905.03	87.883	65.4987	99.6062	92.2188	-11.7232
1903.48	84.2762	65.3963	93.5871	85.8415	-9.31091
1901.93	82.409	65.5656	90.8989	82.3038	-8.48988
1900.38	84.4026	64.9786	94.1799	82.5086	-9.77733
1898.83	87.8613	65.17	99.1347	85.3848	-11.2734
1897.28	89.9392	65.753	101.004	86.9367	-11.0653
1895.73	92.7224	66.7529	103.276	88.5491	-10.5537
1894.18	96.0979	67.2903	107.578	91.5772	-11.4799
1892.63	96.8676	67.0842	109.339	94.019	-12.4712
1891.07	95.3203	66.1471	105.848	92.2983	-10.5279
1889.52	92.9813	65.7481	103.1	90.8177	-10.1183
1887.97	89.1494	65.1856	97.8243	87.5071	-8.67487
1886.42	90.6265	65.735	101.159	90.0368	-10.5326
1884.86	95.0533	66.4283	108.445	93.6543	-13.3912
1883.31	101.106	67.3349	117.362	101.022	-16.2556
1881.75	103.718	67.3889	121.385	104.507	-17.6676
1880.2	105.899	67.9906	124.52	108.443	-18.6217
1878.64	107.664	68.8244	127.227	110.432	-19.5627
1877.09	103.683	67.0074	121.85	104.188	-18.167
1875.54	100.517	66.8293	114.683	97.267	-14.1657
1873.98	99.0113	66.6971	112.308	93.7671	-13.297
1872.42	97.3528	66.9442	109.57	89.9443	-12.2173
1870.87	99.8011	67.7235	113.358	92.5327	-13.5569
1869.31	103.977	69.2176	121.577	98.0968	-17.6001
1867.75	106.266	70.1961	127.529	103.283	-21.2623
1866.2	107.285	71.005	131.756	108.893	-24.4709
1864.64	104.272	70.1745	130.927	110.397	-26.6553
1863.08	100.203	68.539	126.279	107.501	-26.076
1861.52	94.1867	65.6658	117.968	101.315	-23.7815
1859.96	92.9613	66.0192	113.966	98.0493	-21.0048
1858.4	91.2036	65.4624	110.716	94.9528	-19.5122
1856.84	85.6832	63.7134	101.264	86.8031	-15.5808
1855.29	84.2394	62.4562	97.7634	83.5246	-13.524
1853.72	82.8034	61.8922	94.8813	81.8063	-12.0779
1852.16	79.2901	60.4665	91.027	80.2713	-11.737
1850.6	78.7047	60.4201	90.5101	80.8666	-11.8054
1849.04	76.3953	59.6537	86.1425	79.8007	-9.74727
1847.48	70.3526	57.7506	76.7996	74.344	-6.44701
1845.92	65.7341	55.7704	71.1342	71.352	-5.40007
1844.36	63.602	54.4904	67.6756	68.1108	-4.0736
1842.79	55.7209	52.2509	55.7585	62.4981	-0.03762
1841.23	47.9791	51.452	43.7854	60.0919	4.19371
1839.67	46.8176	51.7401	41.2085	62.004	5.6091
1838.11	48.7554	52.5929	44.46	62.3882	4.29541
1836.54	52.6044	53.1697	51.5724	62.4427	1.03208
1834.98	57.9888	53.3155	59.5776	62.4351	-1.58884
1833.42	63.2661	54.3279	68.3257	65.9859	-5.05958
1831.85	61.9743	53.8118	67.0343	64.9837	-5.06001
1830.29	59.8422	53.2053	65.932	65.1668	-6.08971
1828.72	55.3725	53.2737	59.1097	63.0885	-3.7373
1827.15	46.0898	51.9929	45.103	60.7701	0.98678
1825.59	41.4254	51.2937	37.0906	60.5228	4.3348
1824.02	42.2013	51.1829	37.1933	60.3085	5.00801
1822.46	47.727	51.7051	45.9022	61.5171	1.82476
1820.89	57.057	53.7387	59.6423	65.4267	-2.58527
1819.32	62.78	55.4029	69.0708	70.0428	-6.29077
1817.75	66.1597	57.1763	75.0549	73.0388	-8.8952
1816.19	66.608	57.3384	75.9154	73.1614	-9.30735
1814.62	65.5412	56.7185	75.4925	73.2299	-9.9513
1813.05	62.8057	55.7635	72.5553	71.9733	-9.74955
1811.48	57.748	53.8836	65.5071	69.1441	-7.75902
1809.91	57.331	53.767	64.2151	68.4914	-6.88402
1808.34	57.4142	53.4219	64.4024	68.2446	-6.98817
1806.77	60.7936	54.9835	69.9734	70.8717	-9.17981
1805.2	64.5998	56.7509	75.4127	73.1815	-10.8129
1803.63	68.3742	58.6569	80.9434	75.8614	-12.5692
1802.06	70.5032	59.3529	83.7433	77.1116	-13.2401
1800.49	71.8582	59.4522	85.2221	78.872	-13.3639
1798.92	72.7025	59.7565	85.6442	80.5447	-12.9417
1797.35	69.9399	58.2563	81.9481	79.8663	-12.0083
1795.77	64.8948	56.0117	74.4493	74.7431	-9.55452
1794.2	64.0578	56.4291	71.3863	72.1285	-7.32847
1792.63	61.7776	55.1116	68.2959	69.2659	-6.51829
1791.05	60.6167	54.8229	68.1538	69.8064	-7.53712
1789.48	60.9462	54.8966	69.4915	71.1101	-8.54533
1787.91	62.953	56.1942	72.1235	73.3891	-9.17046
1786.33	60.5862	56.1333	70.0295	74.7725	-9.44324
1784.76	59.1522	56.5631	68.3043	75.5517	-9.15215
1783.18	59.7764	57.4935	69.9273	77.4673	-10.1509
1781.61	57.2789	56.0776	66.8507	74.3179	-9.57177
1780.03	56.3214	55.856	64.8576	71.5605	-8.53623
1778.46	59.0483	57.6429	67.5842	73.5499	-8.53589
1776.88	61.783	59.2776	71.9945	76.4691	-10.2116
1775.3	65.9354	61.4413	79.3116	82.6786	-13.3762
1773.73	67.5514	61.8805	81.8141	84.9075	-14.2627
1772.15	66.3084	61.8378	81.4203	86.3186	-15.112
1770.57	65.7384	61.2144	82.7872	88.364	-17.0488
1768.99	66.7368	61.9163	84.4869	90.7078	-17.7501
1767.42	65.941	61.6307	84.5812	88.9801	-18.6402
1765.84	63.8194	60.4354	80.7095	85.1236	-16.8901
1764.26	62.2429	59.5035	78.9431	82.983	-16.7002
1762.68	66.3231	61.3005	84.0155	85.3432	-17.6924
1761.1	72.638	65.3062	91.4927	91.9005	-18.8546
1759.52	80.0196	69.6654	99.9855	99.2869	-19.9659
1757.94	83.5458	72.2904	102.264	101.769	-18.7179
1756.36	86.3279	75.5139	103.752	104.022	-17.4244
1754.78	89.2512	76.9292	105.121	107.439	-15.8697
1753.2	88.7033	77.2601	103.849	108.227	-15.1461
1751.61	85.1826	75.3634	99.6537	105.875	-14.471
1750.03	79.899	72.9581	91.9732	99.034	-12.0742
1748.45	75.9176	69.7252	88.1835	94.1333	-12.266
1746.87	76.5848	69.1161	90.4908	95.1435	-13.906
1745.28	75.4745	68.1739	90.3978	95.4835	-14.9233
1743.7	73.0423	65.8822	86.5925	91.6231	-13.5502
1742.12	70.8532	64.4333	83.2479	89.7292	-12.3947
1740.53	69.5369	63.7686	81.9443	89.3447	-12.4074
1738.95	69.0359	62.9513	83.0448	89.9245	-14.0089
1737.36	67.9297	63.376	82.6585	91.2829	-14.7288
1735.78	65.4595	62.0553	78.4821	88.978	-13.0226
1734.19	64.9118	62.561	77.2916	88.3317	-12.3798
1732.61	64.873	62.3617	76.9453	88.2075	-12.0723
1731.02	65.434	62.8514	79.0712	89.0113	-13.6372
1729.44	60.2721	60.7322	73.0781	83.4131	-12.806
1727.85	57.3799	59.5936	70.1202	80.8316	-12.7404
1726.26	57.6984	60.1324	72.2353	83.8836	-14.5369
1724.67	55.9079	59.5308	71.0426	84.0683	-15.1347
1723.09	53.3204	58.9018	67.5503	81.2523	-14.2299
1721.5	50.556	59.4146	63.247	78.3398	-12.691
1719.91	44.2534	58.1262	52.9108	72.2283	-8.65735
1718.32	41.6256	57.9207	48.7722	69.8188	-7.14654
1716.73	39.6605	57.0643	46.4328	66.9477	-6.77232
1715.14	38.4941	56.646	46.9928	68.2571	-8.49872
1713.55	33.7724	55.6015	41.1122	65.496	-7.33977
1711.96	33.0368	54.4732	40.5089	66.1978	-7.47208
1710.37	33.9802	54.5043	41.4864	67.7305	-7.50616
1708.78	33.2523	53.8452	40.5063	66.5256	-7.25403
1707.19	33.897	53.8972	41.2203	67.3743	-7.32327
1705.6	34.9191	54.7226	43.5012	69.7573	-8.58213
1704.01	31.3416	54.1144	37.168	65.904	-5.82632
1702.41	31.1973	54.447	38.2073	65.0195	-7.01003
1700.82	31.3197	53.5808	39.7193	65.1997	-8.39961
1699.23	30.7055	53.8065	38.6692	64.6491	-7.96369
1697.63	28.8266	53.0138	34.6372	61.8439	-5.81059
1696.04	27.4547	52.38	31.0967	59.5424	-3.64198
1694.45	24.6736	51.5632	25.5396	56.6311	-0.86604
1692.85	21.0791	49.9743	18.967	57.1461	2.11204
1691.26	19.0923	49.6249	14.3765	58.9119	4.71584
1689.66	17.8856	48.9177	11.7865	59.7394	6.09911
1688.07	15.4534	50.4954	7.62349	60.0883	7.82985
1686.47	16.5974	51.6841	8.82687	59.2905	7.77052
1684.88	17.8066	51.3454	10.018	59.5035	7.78866
1683.28	20.566	50.7234	13.6202	58.0478	6.94585
1681.68	24.9501	49.5461	19.8764	56.6279	5.07366
1680.08	29.9319	49.6597	25.8848	55.9171	4.04709
1678.49	33.1909	49.9445	29.42	56.7453	3.77081
1676.89	34.8707	51.1067	30.2746	56.4994	4.59619
1675.29	37.1352	51.2216	32.0257	57.2749	5.10959
1673.69	38.3115	51.7143	32.7008	58.0039	5.6107
1672.09	40.6594	52.2101	34.9101	59.2704	5.74936
1670.49	41.1609	52.4494	33.0121	59.771	8.14877
1668.89	44.0785	53.837	33.9697	59.867	10.1088
1667.29	51.655	55.177	43.6877	56.8645	7.96736
1665.7	60.7336	56.2157	54.0863	56.69	6.64731
1664.09	71.0721	58.2035	65.9949	58.9415	5.07726
1662.49	83.4684	60.8693	80.1462	63.5081	3.32225
1660.89	92.3954	62.6217	88.5602	67.4358	3.83518
1659.29	100.598	65.6797	97.6904	72.0189	2.90738
1657.69	105.782	67.2393	103.452	75.0402	2.33014
1656.09	110.569	70.3491	110.469	80.1459	0.09984
1654.48	108.935	70.4055	108.861	81.26	0.07371
1652.88	105.32	69.6825	106.289	82.5279	-0.96844
1651.28	100.653	68.6402	103.326	82.5817	-2.67329
1649.67	96.7763	67.3658	99.5288	82.8119	-2.7525
1648.07	98.2521	68.0329	100.741	84.8777	-2.48884
1646.46	109.403	74.2064	109.622	87.993	-0.21911
1644.86	125.798	86.0086	121.126	91.2622	4.67174
1643.26	149.734	103.4	141.071	100.798	8.66341
1641.65	172.621	120.628	159.493	111.894	13.1285
1640.04	192.895	134.236	178.969	125.288	13.9261
1638.44	200.276	139.924	185.383	131.641	14.8936
1636.83	194.944	137.478	182.236	131.595	12.7078
1635.22	178.751	128.381	168.36	126.256	10.3912
1633.62	157.831	116.403	151.964	121.615	5.86737
1632.01	138.291	105.532	137.755	119.365	0.53524
1630.4	120.217	97.4378	123.493	115.485	-3.2763
1628.79	111.706	93.8215	119.88	116.802	-8.17343
1627.18	114.58	95.296	127.85	125.24	-13.2699
1625.58	122.543	99.3567	140.744	137.857	-18.2009
1623.97	136.278	106.026	160.101	154.716	-23.8226
1622.36	150.093	112.017	178.407	171.178	-28.3145
1620.75	162.394	117.928	195.408	186.083	-33.014
1619.14	171.543	123.086	206.951	197.934	-35.4082
1617.53	179.32	127.328	216.748	207.531	-37.428
1615.91	186.432	130.997	225.2	213.972	-38.7679
1614.3	192.476	132.958	229.409	213.29	-36.9329
1612.69	206.487	139.664	240.826	214.374	-34.3391
1611.08	228.37	151.124	257.714	215.668	-29.3443
1609.47	254.51	166.415	277.535	219.251	-23.0253
1607.85	281.554	183.337	298.901	224.816	-17.3474
1606.24	302.247	197.306	313.3	228.315	-11.0528
1604.63	311.64	203.775	317.952	228.039	-6.31119
1603.01	311.193	202.617	314.223	224.683	-3.03004
1601.4	301.786	194.772	304.849	219.977	-3.06317
1599.78	283.421	182.371	288.755	213.78	-5.33457
1598.17	266.78	170.366	276.032	211.379	-9.2515
1596.55	256.541	162.218	268.753	211.879	-12.2118
1594.94	255.317	158.471	269.039	213.307	-13.7216
1593.32	263.245	160.103	275.125	214.918	-11.8803
1591.71	282.101	167.2	291.865	221.427	-9.76437
1590.09	301.422	175.196	305.41	223.561	-3.98816
1588.47	317.433	181.884	316.359	223.737	1.07359
1586.85	327.145	186.39	321.364	221.832	5.78071
1585.24	329.193	186.423	320.814	217.595	8.37869
1583.62	320.903	181.447	313.179	213.072	7.7233
1582	308.433	174.296	305.9	211.791	2.53323
1580.38	285.289	163.783	287.056	204.682	-1.76725
1578.76	257.282	152.121	262.775	193.42	-5.49259
1577.14	230.586	141.754	238.562	182.267	-7.97594
1575.52	209.106	133.129	221.482	176.969	-12.3763
1573.9	188.813	124.308	200.654	164.8	-11.8417
1572.28	172.471	116.938	183.05	153.195	-10.5783
1570.66	162.299	112.486	170.473	142.892	-8.17408
1569.04	158.943	111.219	163.291	135.877	-4.34808
1567.42	160.366	112.729	161.877	133.184	-1.51093
1565.79	167.148	117.896	166.676	133.768	0.47174
1564.17	173.573	123.351	169.479	133.917	4.09373
1562.55	183.029	129.367	177.38	138.319	5.64937
1560.93	192.472	135.224	185.114	142.633	7.35883
1559.3	203.165	142.302	195.322	149.66	7.84298
1557.68	213.039	149.265	200.786	151.736	12.2531
1556.05	221.603	156.811	206.277	154.399	15.3265
1554.43	230.022	163.945	211.629	157.945	18.3928
1552.8	236.192	170.033	214.04	160.126	22.1517
1551.18	242.43	176.124	216.753	161.694	25.6772
1549.55	247.859	181.682	218.781	164.23	29.0785
1547.93	251.773	185.667	218.529	165.63	33.2445
1546.3	252.437	185.918	218.114	165.606	34.3231
1544.67	249.158	181.859	214.59	164.027	34.5683
1543.05	240.579	173.635	206.849	160.022	33.7294
1541.42	222.529	161.111	187.641	150.483	34.8882
1539.79	205.037	148.737	171.68	142.378	33.3563
1538.16	189.904	138.199	156.361	135.522	33.5435
1536.53	179.712	134.154	144.097	131.181	35.6147
1534.9	180.553	140.741	138.941	131.489	41.6116
1533.28	191.647	158.14	140.718	138.325	50.9292
1531.65	218.529	187.416	156.665	156.576	61.8642
1530.02	254.172	221.217	179.697	179.155	74.4754
1528.38	295.902	257.478	208.928	204.872	86.974
1526.76	333.114	290.564	230.679	226.879	102.435
1525.12	362.669	319.586	245.235	244.446	117.434
1523.49	389.707	342.877	261.919	260.485	127.788
1521.86	405.45	358.057	268.983	270.502	136.467
1520.23	409.048	365.33	266.799	273.658	142.249
1518.6	403.764	365.606	259.097	272.766	144.668
1516.96	391.864	359.519	249.792	269.171	142.073
1515.33	374.923	347.814	240.793	262.495	134.13
1513.7	350.553	329.097	227.111	250.659	123.442
1512.06	325.563	307.361	219.138	238.967	106.425
1510.43	294.699	280.25	203.927	222.829	90.7715
1508.79	262.356	250.93	188.488	205.399	73.8687
1507.16	230.894	221.068	174.233	189.873	56.6608
1505.52	198.866	191.547	154.921	172.262	43.9442
1503.89	167.462	164.706	133.268	154.228	34.194
1502.25	140.963	142.699	117.139	140.351	23.8241
1500.61	120.206	126.118	104.166	129.948	16.04
1498.98	101.109	112.924	91.5994	119.845	9.50936
1497.34	86.9183	102.23	82.1828	113.221	4.7355
1495.7	78.399	97.2074	78.9481	113.461	-0.54903
1494.06	68.2311	90.9879	71.2437	107.09	-3.0126
1492.43	59.3294	85.4258	64.0186	100.414	-4.68919
1490.79	49.6773	79.2092	54.9898	94.3489	-5.31251
1489.15	41.5541	73.4188	46.4186	88.9652	-4.86445
1487.51	35.5833	69.4392	39.8882	84.8916	-4.30486
1485.87	32.798	67.3274	39.3584	83.9457	-6.56043
1484.23	31.5337	66.0195	38.7457	82.6136	-7.21194
1482.59	31.4203	64.4809	40.9628	82.0406	-9.54242
1480.95	39.0786	65.9669	51.2091	89.2728	-12.1305
1479.3	46.5357	68.1383	60.1565	94.4187	-13.6208
1477.66	53.621	69.0287	67.9036	96.2617	-14.2826
1476.02	60.0745	70.0141	73.9196	98.1576	-13.8451
1474.38	63.0422	68.5445	74.1349	96.5388	-11.0927
1472.74	65.0245	67.6411	72.6339	92.4992	-7.60937
1471.09	68.6956	68.6099	73.1355	90.5166	-4.43991
1469.45	71.4792	69.2882	74.6935	88.8278	-3.2143
1467.81	73.9204	70.2876	75.6788	87.6819	-1.7584
1466.16	76.3466	70.7365	78.3534	86.337	-2.00674
1464.52	82.849	73.3187	86.1678	90.531	-3.31879
1462.87	84.9867	74.7142	88.2196	90.9359	-3.23292
1461.23	89.2116	77.0134	93.7589	95.2462	-4.54734
1459.58	91.5798	78.9829	95.6167	96.3582	-4.03685
1457.94	94.1668	81.2524	97.8184	97.8744	-3.65165
1456.29	96.7025	83.6521	99.754	98.5622	-3.05149
1454.64	100.699	84.0953	103.428	100.37	-2.72862
1453	104.849	84.7061	107.044	101.682	-2.19524
1451.35	106.308	84.2749	107.208	99.8366	-0.90033
1449.7	104.204	82.395	103.598	95.6759	0.60611
1448.05	107.734	83.9125	107.76	98.8267	-0.02548
1446.4	106.318	83.094	105.332	96.8508	0.98623
1444.75	99.6531	80.0198	96.8092	90.6921	2.8439
1443.11	86.6132	75.4271	78.2122	77.8682	8.40107
1441.46	74.5979	71.9298	62.1114	69.3694	12.4865
1439.8	58.6501	69.9626	39.5607	63.9465	19.0894
1438.15	44.9987	67.9937	21.096	64.5612	23.9028
1436.5	33.1439	67.4877	6.02683	68.5327	27.117
1434.85	22.1247	68.6467	-8.63459	76.1018	30.7593
1433.2	17.8308	69.0038	-12.6085	77.4418	30.4392
1431.55	19.4804	69.5493	-9.8731	75.589	29.3535
1429.9	21.8002	68.722	-4.61425	70.7803	26.4144
1428.24	23.4586	67.6207	1.00103	67.1207	22.4576
1426.59	24.2772	66.4642	5.72048	63.0944	18.5567
1424.94	30.2886	63.1043	18.5054	58.6985	11.7832
1423.28	32.8413	59.8106	27.2143	57.0154	5.62705
1421.63	34.5577	56.5886	35.773	58.8774	-1.21529
1419.97	33.6777	55.0553	40.9178	62.9875	-7.24002
1418.32	29.0188	54.4716	39.7939	66.5084	-10.7751
1416.66	23.6052	53.8865	37.4429	68.8686	-13.8377
1415.01	16.3707	52.5338	31.1796	66.9021	-14.809
1413.35	10.3393	50.9497	25.4642	64.6506	-15.1249
1411.7	4.39487	51.0461	18.054	60.6656	-13.6592
1410.04	-1.82606	51.2224	8.06836	55.942	-9.89442
1408.38	-2.59612	50.3811	3.98335	53.7179	-6.57946
1406.73	-1.55993	49.9845	0.93907	52.3947	-2.49899
1405.07	1.78895	50.8704	-1.74272	51.5389	3.53167
1403.41	10.6037	52.9238	3.81046	51.2651	6.79327
1401.75	18.6609	55.9942	8.30794	53.5748	10.353
1400.09	30.5975	59.4581	18.8533	54.9388	11.7441
1398.43	42.6767	63.0938	31.0019	57.3718	11.6748
1396.77	49.6161	65.3487	36.8273	58.3812	12.7888
1395.11	52.891	66.9843	41.079	60.074	11.8119
1393.45	50.8596	66.5609	39.8124	60.3812	11.0473
1391.79	44.1032	63.7092	33.3586	59.9628	10.7446
1390.13	37.2289	59.973	28.6336	57.8189	8.5953
1388.47	33.2042	56.9361	26.2717	56.8891	6.93243
1386.81	31.9495	55.9642	26.2776	55.3008	5.67192
1385.14	30.3985	57.8854	22.8558	55.6586	7.54262
1383.48	37.5229	62.6695	28.2462	57.5685	9.27675
1381.82	49.1523	70.176	38.8478	62.0532	10.3046
1380.16	60.0179	78.6968	48.2755	67.0871	11.7424
1378.49	70.5116	85.7653	57.2386	70.9035	13.273
1376.83	77.5959	90.5056	63.4515	72.8539	14.1443
1375.16	80.6301	90.8212	66.6885	72.3516	13.9416
1373.5	83.0849	89.5048	73.131	71.7574	9.95394
1371.83	86.3229	86.0956	79.0877	72.5905	7.23526
1370.17	88.7061	83.3076	83.1944	73.5539	5.51175
1368.5	91.5028	82.1326	87.2285	74.4521	4.27431
1366.83	99.4898	84.1069	96.8173	78.4539	2.67256
1365.17	111.027	88.3915	110.796	85.9917	0.23113
1363.5	123.21	93.7463	123.718	92.9421	-0.50803
1361.83	134.907	99.8019	133.86	99.7686	1.0466
1360.17	145.766	106.59	143.752	106.603	2.01456
1358.5	156.153	113.061	154.852	113.037	1.30004
1356.83	160.654	116.249	160.888	116.042	-0.23323
1355.16	160.117	116.27	161.937	117.719	-1.82041
1353.49	154.233	112.018	159.375	117.025	-5.1418
1351.82	143.488	103.923	152.706	111.489	-9.21781
1350.15	135.764	96.9762	148.945	110.432	-13.181
1348.48	130.93	91.9796	147.502	111.164	-16.5722
1346.81	129.064	88.4696	146.587	110.986	-17.5223
1345.14	129.678	86.2853	146.15	109.572	-16.4726
1343.46	136.072	87.255	149.946	108.619	-13.8742
1341.79	146.038	91.154	157.063	109.817	-11.0248
1340.12	152.281	94.7133	160.302	109.246	-8.02119
1338.45	153.052	96.3411	158.356	106.302	-5.30346
1336.78	148.929	96.2926	152.842	102.401	-3.913
1335.1	141.652	94.3371	145.831	98.4396	-4.17909
1333.43	136.571	92.0732	144.808	102.782	-8.23696
1331.75	125.177	87.1355	137.388	104.258	-12.2101
1330.08	112.353	82.1811	129.104	105.677	-16.7509
1328.4	101.178	79.2865	121.31	107.383	-20.1314
1326.73	89.6544	76.4201	110.914	104.244	-21.2597
1325.05	80.0951	73.9289	100.605	99.925	-20.5103
1323.38	72.8372	70.7206	91.3119	94.0631	-18.4746
1321.7	67.2464	66.9203	83.7635	86.6547	-16.5172
1320.02	65.8434	64.4986	81.658	83.3264	-15.8146
1318.35	68.546	64.111	84.0845	83.618	-15.5384
1316.67	78.0124	67.5512	95.4888	91.5166	-17.4764
1314.99	83.8442	67.844	101.678	92.3962	-17.8343
1313.31	89.8081	67.7337	106.823	92.6789	-17.0149
1311.63	95.8142	68.0638	110.33	91.1193	-14.5159
1309.95	97.8177	66.767	107.994	84.4394	-10.1761
1308.27	100.614	66.7511	104.903	78.0338	-4.28858
1306.59	103.084	66.8512	102.454	73.6809	0.62995
1304.91	103.759	67.9921	100.483	70.3699	3.2762
1303.23	102.415	68.4704	96.8589	69.1133	5.55568
1301.55	94.8545	66.2033	86.275	65.1464	8.5795
1299.87	85.5714	62.7306	76.9202	62.0026	8.65121
1298.19	69.4499	56.9896	63.1139	57.5001	6.33605
1296.51	52.4497	50.8362	48.605	55.049	3.84468
1294.82	37.1832	46.3917	36.9597	55.1442	0.22348
1293.14	24.3435	43.7326	27.1848	56.3111	-2.84128
1291.46	14.2565	42.0894	17.027	57.0634	-2.77045
1289.77	9.34271	41.8108	12.9022	56.5698	-3.55952
1288.09	9.51167	42.6073	14.5643	55.509	-5.05266
1286.4	10.1041	42.3426	13.9165	52.9442	-3.81235
1284.72	11.4076	43.4768	14.3953	52.339	-2.98771
1283.03	13.8688	43.7871	17.2307	51.2453	-3.36193
1281.35	13.3482	43.3763	17.4869	50.7389	-4.13873
1279.66	11.8429	43.5038	16.2609	49.2317	-4.41796
1277.97	10.47	43.1888	15.2411	50.9489	-4.77114
1276.29	7.21127	42.2411	11.7969	51.4291	-4.5856
1274.6	4.89394	42.8204	7.72887	52.1547	-2.83493
1272.91	5.6847	43.9138	9.31051	56.1048	-3.62581
1271.22	5.90527	44.8078	8.32905	58.2743	-2.42378
1269.54	7.84988	45.8261	10.2156	59.7886	-2.36571
1267.85	11.0376	47.0079	15.2076	60.0309	-4.17
1266.16	12.6103	46.7718	16.8658	59.5066	-4.25545
1264.47	11.899	45.9847	16.2167	56.9771	-4.31768
1262.78	9.08118	44.4381	13.3942	53.384	-4.31301
1261.09	6.07096	43.2997	9.76666	51.9996	-3.69571
1259.4	0.62581	42.4053	2.80567	51.1569	-2.17986
1257.71	-1.67502	42.0026	-0.63165	50.8206	-1.04337
1256.02	-4.94192	41.3608	-4.3749	51.282	-0.56702
1254.32	-7.03917	41.0363	-7.23082	51.8201	0.19165
1252.63	-4.00421	41.1441	-2.58984	51.5278	-1.41437
1250.94	0.75413	41.1289	4.66782	49.8851	-3.9137
1249.25	5.43915	41.622	11.737	50.2253	-6.2979
1247.55	9.24095	41.9653	17.4073	52.6087	-8.16632
1245.86	11.841	42.3026	21.5931	52.6356	-9.75215
1244.17	13.6019	43.2236	23.9371	52.5605	-10.3353
1242.47	15.1017	43.9569	25.9909	52.6171	-10.8891
1240.78	18.4556	46.3028	30.2973	54.6147	-11.8417
1239.08	22.3318	47.5955	35.4715	57.4659	-13.1397
1237.38	27.1382	48.7734	41.1331	60.0102	-13.9949
1235.69	32.6428	50.5592	46.9196	61.0787	-14.2768
1233.99	41.6435	53.6789	55.6968	67.8233	-14.0533
1232.3	50.4019	57.1642	64.2716	73.6358	-13.8698
1230.6	55.9676	58.8916	69.0065	74.9009	-13.039
1228.9	61.2985	60.8191	72.8305	75.8343	-11.532
1227.2	67.6942	62.9446	77.6757	77.8107	-9.98155
1225.51	74.6969	65.9651	85.7613	84.1326	-11.0644
1223.81	79.8195	68.2918	91.5635	88.1405	-11.7439
1222.11	84.1967	69.764	96.2861	92.101	-12.0894
1220.41	86.6779	69.9283	98.3603	93.4992	-11.6824
1218.71	90.766	70.5435	101.902	95.6133	-11.1361
1217.01	101.234	75.5011	112.6	103.898	-11.3662
1215.31	107.933	78.6033	118.648	107.95	-10.715
1213.61	110.448	79.0868	120.909	108.608	-10.4615
1211.9	109.418	78.049	119.235	106.945	-9.81714
1210.2	105.12	75.7925	112.999	103.65	-7.87889
1208.5	98.504	72.7679	106.431	101.288	-7.92754
1206.8	88.9038	69.7607	95.6612	95.6187	-6.75741
1205.1	78.7686	67.4149	83.9208	90.4154	-5.15215
1203.39	72.3701	67.0881	76.9175	88.2382	-4.54745
1201.69	69.7768	67.9211	73.6496	87.0624	-3.87275
1199.98	74.8944	73.0434	79.4615	93.5262	-4.56707
1198.28	77.9366	75.5782	82.5119	96.7219	-4.57532
1196.57	80.997	77.8362	85.7635	99.2155	-4.76655
1194.87	80.6473	78.0772	84.6086	98.9154	-3.96137
1193.16	81.0296	78.0316	84.7528	99.7871	-3.7232
1191.46	80.5891	77.2683	83.4482	98.2494	-2.85915
1189.75	75.9093	74.8698	75.8421	92.0065	0.06719
1188.04	71.3728	71.8904	69.3303	85.609	2.04252
1186.34	68.781	69.2442	64.6105	79.8726	4.17045
1184.63	67.9227	66.0497	61.0234	73.9801	6.89932
1182.92	73.4453	64.7924	63.6924	71.5964	9.75289
1181.21	82.3676	63.7602	70.2432	71.5208	12.1244
1179.5	94.004	65.3169	77.7055	73.1911	16.2985
1177.79	108.347	68.9347	87.8172	76.7561	20.5296
1176.08	123.694	74.419	99.0907	80.7897	24.6033
1174.38	135.867	79.7779	106.601	83.6669	29.2666
1172.66	140.039	83.6159	106.099	84.7843	33.9395
1170.95	142.961	86.962	107.083	86.2094	35.8781
1169.24	147.356	90.7252	109.028	89.2663	38.3287
1167.53	155.826	100.063	115.005	94.6176	40.8213
1165.82	173.354	119.82	125.139	106.986	48.2152
1164.11	204.19	153.606	143.867	129.149	60.323
1162.39	246.004	197.752	167.182	156.911	78.8218
1160.68	293.938	245.106	194.945	188.162	98.9932
1158.97	335.048	285.752	217.667	214.55	117.381
1157.25	361.343	311.176	231.836	231.975	129.506
1155.54	362.444	316.296	226.979	235.228	135.464
1153.82	344.372	301.876	214.132	226.138	130.239
1152.11	306.392	270.452	187.105	205.972	119.287
1150.39	257.985	230.895	155.94	178.581	102.046
1148.68	206.183	189.058	121.919	150.346	84.2644
1146.96	157.444	151.972	88.2036	124.263	69.2408
1145.25	117.849	123.677	60.4609	103.747	57.3877
1143.53	89.422	103.936	40.408	89.5699	49.0141
1141.81	68.6008	90.8484	24.3605	81.0292	44.2404
1140.09	55.2028	82.5392	13.9752	76.4619	41.2276
1138.38	48.8625	76.9827	8.51061	74.2938	40.3519
1136.66	50.4741	73.4767	11.5586	71.9459	38.9156
1134.94	55.1045	72.9992	13.9213	73.3163	41.1833
1133.22	68.7344	73.1065	27.7215	69.3257	41.0129
1131.5	80.1122	73.8073	38.9114	69.1613	41.2008
1129.78	87.1274	74.3997	45.5509	68.0282	41.5765
1128.06	89.2257	73.3917	48.6665	66.7112	40.5592
1126.34	85.1025	70.2554	46.2921	65.2213	38.8103
1124.62	74.8191	65.0151	38.1107	63.3352	36.7085
1122.89	62.7006	59.0803	30.1786	60.2599	32.522
1121.17	52.9342	53.6201	26.0966	54.7062	26.8376
1119.45	45.5462	50.2869	25.3897	50.371	20.1564
1117.73	41.0655	47.4643	25.8443	47.6529	15.2212
1116	41.9745	46.4402	32.9174	46.0909	9.05708
1114.28	40.5814	45.506	36.2665	46.3617	4.31491
1112.55	38.8712	45.0552	38.3372	48.4909	0.53391
1110.83	32.5193	43.5945	33.4059	48.2537	-0.8866
1109.11	25.2524	42.4141	27.458	47.784	-2.20561
1107.38	17.6374	40.9879	20.6329	45.58	-2.99552
1105.65	12.0465	40.8045	15.0183	43.4677	-2.97175
1103.93	9.53346	40.4072	12.0035	42.4963	-2.47005
1102.2	10.1096	39.8938	13.2345	42.8896	-3.12493
1100.47	13.2242	40.4533	16.8788	44.3976	-3.65468
1098.75	20.6986	42.0329	26.5042	47.5678	-5.80567
1097.02	26.2132	42.9276	32.6955	50.2507	-6.48234
1095.29	31.0908	43.8781	36.5982	51.5812	-5.50734
1093.56	35.6685	44.4775	40.5459	52.4711	-4.87743
1091.83	42.4303	45.6148	46.4692	54.4766	-4.03896
1090.11	49.4783	46.3836	53.9875	56.7536	-4.50926
1088.38	54.2681	47.2037	57.4755	57.3925	-3.20741
1086.64	57.3387	47.6167	59.4978	57.4617	-2.15915
1084.91	60.4053	49.0358	63.2632	59.442	-2.85792
1083.18	62.4288	50.2016	65.7753	60.9612	-3.34651
1081.45	64.6627	50.9133	69.7223	65.2781	-5.05958
1079.72	62.3394	50.813	68.3889	64.2255	-6.04953
1077.99	57.341	50.3002	62.5582	60.1363	-5.21718
1076.26	52.9456	49.8122	58.159	57.3049	-5.21338
1074.52	48.2931	48.6358	52.6526	54.4839	-4.35956
1072.79	43.8782	46.8344	48.5772	52.5151	-4.69893
1071.06	36.9774	44.8439	39.9663	49.7052	-2.98892
1069.32	30.8329	43.3771	32.9697	48.0328	-2.13676
1067.59	28.5477	42.7533	31.1232	48.5899	-2.57546
1065.85	26.299	42.9897	28.8004	47.2471	-2.50139
1064.12	27.0904	43.1604	31.2849	49.2502	-4.19451
1062.38	26.8144	43.1123	33.0506	50.6603	-6.23619
1060.65	26.8736	42.98	34.8006	52.456	-7.92707
1058.91	25.1487	42.5305	34.4031	51.6127	-9.25441
1057.17	23.5329	41.8322	33.7019	52.488	-10.169
1055.44	18.3268	39.8581	28.5301	49.4022	-10.2033
1053.7	13.447	38.5446	22.7688	47.2838	-9.32184
1051.96	10.0712	37.8045	19.6551	48.0866	-9.58385
1050.22	7.09257	37.4937	16.2008	47.1489	-9.1082
1048.48	3.57302	36.4173	11.042	44.7065	-7.46894
1046.74	3.13686	36.8249	10.7988	45.5898	-7.66199
1045	0.62496	36.4862	7.97061	44.8996	-7.34565
1043.26	-0.95604	36.0344	4.94283	42.918	-5.89887
1041.52	-4.1541	35.8614	0.5378	41.4267	-4.6919
1039.78	-5.50278	36.0479	-1.55352	41.2348	-3.94926
1038.04	-6.66772	35.7838	-4.54827	40.624	-2.11945
1036.3	-5.57051	35.6163	-5.18049	40.2487	-0.39002
1034.56	-4.65439	35.7367	-6.12735	40.8559	1.47296
1032.82	-2.97053	35.5702	-5.5961	39.8862	2.62557
1031.07	-0.48008	35.6927	-3.49389	38.7915	3.01382
1029.33	3.11197	36.1352	1.14478	38.6061	1.96718
1027.59	4.16359	36.7721	2.30751	39.3834	1.85608
1025.84	3.2899	37.6977	0.06309	39.763	3.22681
1024.1	1.80888	38.541	-3.10043	40.2452	4.9093
1022.35	0.69172	39.8707	-6.59711	41.6293	7.28883
1020.61	1.32143	40.9024	-8.4814	43.9427	9.80283
1018.86	4.23552	42.6779	-8.65711	45.9771	12.8926
1017.12	11.3964	44.3901	-3.94332	46.4988	15.3397
1015.37	23.5433	47.2055	6.23895	46.0456	17.3043
1013.62	41.3884	51.835	21.9824	45.7871	19.406
1011.88	62.1227	59.8224	40.4047	50.4049	21.718
1010.13	85.4864	70.7118	58.2876	58.3698	27.1988
1008.38	108.607	81.7969	74.8632	66.2053	33.7437
1006.63	128.406	91.0975	88.9894	73.2447	39.4164
1004.88	140.399	96.5316	97.4842	77.5894	42.9149
1003.13	142.232	96.648	98.0647	77.9382	44.1671
1001.38	135.77	91.4362	94.4766	74.9777	41.2935
999.633	121.67	83.1119	85.7066	69.834	35.9633
997.881	105.84	73.2194	77.6342	63.9647	28.2055
996.131	92.7083	63.9602	73.9552	60.8324	18.753
994.379	77.5646	56.9087	66.9373	58.483	10.6273
992.627	67.9947	53.2406	62.393	58.4775	5.60173
990.875	61.5747	51.4138	59.9686	59.1441	1.60609
989.123	56.4371	49.9003	56.5075	57.7182	-0.07039
987.371	51.1824	48.5386	51.7797	55.2311	-0.59725
985.617	47.3733	47.5666	47.788	53.2452	-0.41464
983.863	46.1295	47.2013	47.156	51.5415	-1.02647
982.109	46.1627	47.3365	46.7531	50.338	-0.59045
980.354	52.6838	48.7218	54.6459	52.6073	-1.96218
978.6	61.3179	50.6724	64.9154	58.5325	-3.59747
976.844	67.0652	51.8522	70.9765	61.1348	-3.91131
975.088	74.0735	53.3766	78.9621	66.1065	-4.88858
973.332	77.2685	53.8794	82.8571	68.4586	-5.58857
971.574	79.9074	54.7498	84.6626	69.1805	-4.75528
969.818	80.0311	54.6348	84.0546	69.2227	-4.02348
968.061	81.6678	56.3291	85.0054	71.2112	-3.33758
966.303	83.5599	58.4014	86.7692	74.2605	-3.20933
964.545	83.8485	59.9941	87.9863	75.8013	-4.13787
962.785	87.888	63.0444	94.7181	82.0378	-6.83015
961.027	91.1862	65.8354	101.016	89.5205	-9.83015
959.268	90.8581	65.9712	102.859	92.5467	-12.0006
957.508	89.2316	65.7719	102.756	94.8471	-13.5247
955.746	85.5989	64.3953	100.046	93.7602	-14.4474
953.986	80.5895	61.8284	94.8895	89.5426	-14.3
952.225	72.8088	57.5767	85.8628	81.6997	-13.054
950.463	65.6466	53.9765	76.9893	74.0978	-11.3428
948.701	58.6208	51.3259	67.66	67.2987	-9.03921
946.939	52.2709	48.7933	59.8428	61.226	-7.57189
945.176	51.4614	48.2532	59.2031	60.1126	-7.74167
943.414	47.0461	47.3683	53.7024	56.2346	-6.65636
941.65	43.7216	46.5292	50.3845	53.4824	-6.66289
939.887	43.5937	46.1755	51.5344	54.8085	-7.94063
938.121	40.232	44.7484	48.7362	53.0827	-8.50417
936.357	37.2009	43.262	45.9459	51.5963	-8.74496
934.592	35.3614	41.9526	44.3706	50.7929	-9.00914
932.826	30.926	39.8125	39.3255	46.9481	-8.3995
931.061	26.9281	37.7923	33.9913	44.6343	-7.06321
929.293	25.5801	36.7645	32.2353	44.4958	-6.65515
927.525	25.3478	36.3245	31.5203	44.5279	-6.17249
925.76	21.7598	35.5406	25.9283	42.892	-4.16843
923.992	21.0825	35.5117	25.8277	42.0125	-4.74525
922.223	18.6948	34.7923	23.1024	40.4027	-4.40765
920.455	11.299	33.0632	13.865	37.9953	-2.56604
918.686	5.90088	31.98	7.37081	37.3756	-1.46993
916.916	1.3211	32.3209	2.27158	37.9383	-0.95048
915.146	-5.33859	32.5902	-5.16735	37.8963	-0.17124
913.377	-9.47347	33.363	-8.65937	37.5366	-0.81409
911.605	-12.3882	34.0958	-10.8345	37.4798	-1.55376
909.834	-12.5975	33.8785	-10.2732	38.2561	-2.3243
908.062	-14.1942	33.6772	-11.9214	40.034	-2.27278
906.291	-16.4097	33.7839	-14.1437	40.6897	-2.266
904.52	-20.2633	34.407	-19.6956	41.9447	-0.5677
902.746	-23.8527	34.3419	-24.3299	42.084	0.47711
900.973	-25.8658	34.8243	-27.5596	42.4948	1.69387
899.199	-26.7421	35.749	-28.8122	42.6676	2.07005
897.426	-27.2616	35.6287	-29.2336	42.6113	1.97194
895.652	-25.3317	35.2931	-26.879	41.2902	1.54727
893.877	-22.7541	35.1044	-23.1472	39.8673	0.39314
892.102	-15.7189	33.8966	-14.1624	36.8578	-1.55656
890.326	-11.8077	33.1394	-10.3026	36.7279	-1.50503
888.551	-10.4017	32.7714	-9.76604	37.7641	-0.63563
886.773	-9.5208	32.6466	-9.95442	37.5366	0.43363
884.996	-7.91637	32.1005	-7.99636	36.917	0.07999
883.219	-6.20098	31.5361	-6.95058	36.525	0.7496
881.441	-5.35976	32.0612	-7.76907	36.7611	2.40932
879.664	-3.70904	32.9283	-7.44396	37.4273	3.73492
877.885	-1.26308	33.272	-5.39108	37.6598	4.128
876.107	2.93666	33.902	-0.01229	37.6054	2.94895
874.326	9.54459	34.9121	8.52648	37.8913	1.01811
872.547	14.9726	35.5318	15.0189	39.5215	-0.04623
870.768	16.1282	35.9088	16.5024	40.429	-0.37415
868.986	19.3717	36.6511	20.8587	41.7114	-1.48694
867.205	23.6797	37.9959	27.5078	44.7237	-3.82808
865.424	25.5074	37.4893	29.595	45.1968	-4.08758
863.643	27.9325	37.6763	32.6805	45.8019	-4.74794
861.859	30.4176	38.4994	36.0217	47.8899	-5.60403
860.078	32.5207	39.1994	38.7708	50.575	-6.25012
858.295	36.3146	40.408	43.5954	54.0655	-7.28074
856.512	42.1229	42.6554	51.3089	58.289	-9.18596
854.727	42.8105	42.6656	51.8266	57.2142	-9.01609
852.943	39.7157	41.5706	47.1887	52.7778	-7.47302
851.158	40.3088	41.0423	47.5546	52.5975	-7.24581
849.373	40.4641	41.3152	46.9376	52.877	-6.47351
847.586	37.9473	40.2701	43.3783	50.1753	-5.43099
845.801	38.5448	41.0337	45.4558	51.7963	-6.91101
844.014	39.9074	42.1076	47.8073	54.4162	-7.89989
842.227	41.8757	43.4619	51.8064	58.6666	-9.93065
840.439	46.1355	45.8417	58.6986	64.5309	-12.5631
838.652	52.9965	49.9399	68.483	72.5458	-15.4865
836.863	55.005	51.1705	71.7163	74.9619	-16.7113
835.076	54.9874	50.5503	71.3913	72.9571	-16.4039
833.287	55.814	50.8259	71.1557	72.6009	-15.3417
831.498	54.7455	48.7876	67.9376	69.1263	-13.1921
829.707	51.3592	45.1348	61.9884	64.0929	-10.6292
827.918	49.2919	42.6123	59.3021	61.0903	-10.0101
826.127	46.1692	40.2323	55.3837	57.3419	-9.21452
824.336	42.9409	38.9614	52.0442	55.2403	-9.10329
822.543	41.698	38.552	51.1861	54.476	-9.48813
820.752	39.9783	38.6871	49.3214	53.7281	-9.34305
818.959	36.474	38.8187	45.4791	52.1158	-9.00504
817.166	31.9167	38.4232	41.0252	49.9246	-9.10857
815.373	27.2759	37.2866	35.0784	47.2728	-7.80248
813.58	22.8776	35.6269	29.6803	43.8704	-6.80269
811.785	17.8861	33.8044	22.7395	40.1427	-4.8534
809.99	14.3172	33.4807	17.8832	37.7815	-3.56599
808.195	11.9451	33.1627	15.1315	36.5757	-3.18634
806.4	10.4682	32.9227	13.7318	37.6608	-3.26361
804.605	11.754	33.0307	15.6286	38.4153	-3.87464
802.809	12.3524	32.5647	16.0411	38.2384	-3.68863
801.012	12.1963	32.4743	15.4124	37.2314	-3.21607
799.215	9.70657	32.1009	11.4954	36.2059	-1.78887
797.418	4.84463	32.5143	3.98078	34.948	0.86385
795.619	-0.46187	33.9423	-3.83917	35.6716	3.3773
793.822	-6.90904	36.5443	-13.6615	40.5277	6.75245
792.023	-10.344	37.6583	-18.7789	44.9526	8.43487
790.223	-12.1598	37.9661	-21.8055	48.1194	9.64577
788.424	-13.1872	37.7864	-23.2688	49.8919	10.0816
786.623	-10.5429	35.9627	-19.9826	48.6269	9.43974
784.824	-7.32546	34.6396	-15.1244	45.1298	7.79898
783.021	-5.67161	33.8211	-13.1571	44.2287	7.48554
781.221	-5.82692	33.6002	-13.8814	44.4668	8.05446
779.42	-9.45602	34.2891	-18.4244	45.3398	8.96837
777.617	-11.7293	34.4825	-20.3801	45.29	8.65081
775.814	-13.9373	35.5668	-21.7023	44.5526	7.76493
774.012	-11.8679	35.4246	-18.6008	43.4098	6.73288
772.207	-10.3755	34.9618	-17.2738	43.598	6.89838
770.404	-7.23425	34.208	-13.6046	42.1319	6.37039
768.6	-0.74439	32.5499	-5.48057	39.4301	4.73619
766.795	5.31852	32.5076	1.97859	37.6747	3.33993
764.99	11.97	33.3305	8.70121	37.1668	3.26874
763.184	17.4071	34.368	13.3781	37.6066	4.02897
761.379	21.8993	36.4676	15.6079	39.2102	6.29139
759.572	30.4705	39.1836	22.2682	40.8862	8.20233
757.764	42.568	43.5165	31.8852	43.0554	10.6828
755.957	60.3658	49.2035	45.7651	47.2146	14.6007
754.148	79.4095	57.7229	59.5342	52.8255	19.8753
752.342	99.2599	67.0298	76.0073	58.0433	23.2526
750.533	115.446	75.0166	91.2232	61.8601	24.2226
748.723	118.883	79.4142	93.546	63.7367	25.3374
746.914	112.414	77.9075	88.1636	61.9778	24.2504
745.104	95.1488	70.659	74.5076	56.501	20.6412
743.293	72.2417	59.6251	56.435	49.7624	15.8067
741.482	48.4134	47.4253	37.8342	43.5955	10.5792
739.672	29.799	37.6739	24.4496	38.9436	5.34936
737.859	17.8464	32.9428	16.0052	36.0714	1.84121
736.047	14.1308	31.2282	14.8077	35.7982	-0.67685
734.234	14.6503	30.7824	17.5123	36.154	-2.86205
732.422	17.8571	31.5746	22.8616	39.2035	-5.00447
730.609	20.259	32.2589	25.6191	40.2812	-5.36009
728.795	22.1943	31.9232	27.4356	41.2715	-5.24126
726.98	23.6348	32.4847	28.6413	40.9233	-5.00652
725.166	25.4995	32.4354	30.6664	40.5536	-5.16682
723.352	28.3085	32.5213	33.3767	41.0063	-5.06827
721.535	30.3798	32.4046	35.064	42.3247	-4.68418
719.719	30.263	32.4183	33.5272	41.4551	-3.26421
717.902	31.6868	32.778	34.7567	42.5327	-3.06995
716.086	32.1225	33.1134	35.8499	42.3261	-3.72745
714.268	33.5858	34.4324	39.4327	45.1718	-5.84687
712.451	33.3584	35.3002	40.3928	46.9043	-7.03441
710.633	32.001	35.2429	39.8072	47.2326	-7.80625
708.814	30.596	35.2935	39.7234	48.055	-9.12738
706.994	30.1523	35.1115	40.1476	48.8817	-9.99529
705.176	31.6481	36.324	42.1413	50.4442	-10.4932
703.355	30.9424	35.8556	40.8342	49.7711	-9.89179
701.535	31.851	35.9981	42.0185	50.8373	-10.1675
699.715	34.6034	36.9446	45.6891	53.851	-11.0857
697.893	38.3199	38.1059	52.0029	59.0857	-13.6831
696.07	42.0836	39.9733	57.7854	63.5744	-15.7017
694.248	44.4115	41.1499	60.9606	66.3114	-16.5491
692.426	46.247	42.0822	62.7061	68.5052	-16.4591
690.604	45.1818	41.4388	62.2909	68.203	-17.1091
688.779	44.2593	40.9592	59.5884	65.6462	-15.3292
686.955	44.1373	40.3162	57.4655	63.6068	-13.3282
685.131	45.251	39.1985	56.2103	60.6976	-10.9593
683.307	48.5827	39.2551	57.5711	59.7334	-8.98833
681.48	52.297	39.1475	59.9289	59.1314	-7.63195
679.656	60.6301	41.0138	69.0871	62.9485	-8.45703
677.83	69.9317	44.9487	79.0764	67.8776	-9.1447
676.004	76.7591	47.8767	86.5908	72.836	-9.8317
674.176	80.5243	50.0672	91.7114	76.4235	-11.1871
672.348	79.0921	50.3857	91.1411	75.8725	-12.049
670.521	74.0683	49.5512	86.1892	73.1755	-12.1209
668.691	66.223	47.3925	78.9403	69.9787	-12.7173
666.863	58.806	46.1029	72.0175	67.9194	-13.2115
665.035	49.0458	43.1586	61.3307	62.4382	-12.2849
663.205	41.4882	40.5533	54.7562	60.8643	-13.268
661.375	39.4387	40.7578	54.3702	63.0416	-14.9315
659.543	37.3998	40.7142	53.4068	63.0986	-16.007
657.713	34.4793	39.0478	49.9776	60.7246	-15.4983
655.881	33.0108	38.6406	47.8638	58.9866	-14.853
654.049	30.8637	37.5173	44.5242	56.327	-13.6605
652.217	28.3105	36.7034	40.9757	53.4421	-12.6652
650.385	26.8142	35.7649	37.8816	51.1469	-11.0674
648.551	26.7562	34.7728	36.2581	48.4793	-9.50187
646.717	24.9827	33.6156	32.4997	44.4051	-7.51698
644.883	24.4838	32.4512	31.4645	42.9607	-6.98072
643.049	26.083	32.9517	33.2373	43.1997	-7.15425
641.215	25.2811	32.5902	32.7698	42.1547	-7.48868
639.379	23.539	32.0977	30.1435	40.6767	-6.60455
637.543	21.5577	32.5505	27.2432	39.6571	-5.68552
635.707	19.6314	32.5226	25.7551	39.7714	-6.12376
633.869	16.4453	31.8938	22.3111	37.8271	-5.86571
632.031	14.3443	31.4512	19.5021	36.3933	-5.15781
630.195	12.3615	30.9068	17.1371	34.8923	-4.77561
628.355	9.65134	30.7879	13.3102	32.856	-3.65891
626.518	7.70958	30.7563	10.0088	31.8636	-2.29924
624.678	7.21521	30.7426	8.57861	32.4518	-1.36341
622.84	4.52294	30.0777	4.76061	31.8203	-0.23767
621	0.7519	29.5876	-0.75479	31.9555	1.50669
619.158	-5.42372	29.6383	-8.67901	32.2366	3.25529
617.318	-10.3744	30.5382	-14.6	34.3084	4.22561
615.477	-15.8528	31.7014	-21.3343	38.2677	5.48153
613.635	-18.6922	32.0193	-24.5996	40.1345	5.90734
611.793	-19.9277	31.9944	-26.0007	41.6517	6.07299
609.949	-19.4165	31.6837	-25.3812	41.6964	5.96471
608.107	-15.5512	30.6652	-21.2183	39.9678	5.66706
606.264	-11.2807	30.4883	-16.0671	38.0993	4.78641
604.42	-9.05928	30.7289	-14.1233	36.7619	5.06402
602.574	-10.3783	31.2628	-16.8264	38.7158	6.44811
600.73	-13.5848	31.8441	-21.4974	41.7633	7.91266
598.885	-16.7771	32.6027	-25.8593	43.6258	9.08224
597.039	-20.6946	32.9873	-30.6236	45.1198	9.92897
595.193	-23.3493	33.0505	-33.1309	44.9356	9.78158
593.346	-25.8753	33.4523	-34.7265	45.0433	8.85116
591.498	-25.7128	32.3978	-32.0984	41.9832	6.38557
589.65	-23.0999	30.9454	-27.2273	38.8675	4.12742
587.803	-20.1744	30.4494	-22.7662	36.8668	2.59179
585.955	-17.5625	30.0576	-19.6534	35.3306	2.09084
584.105	-16.2878	30.0671	-18.5491	34.9212	2.26132
582.256	-14.9214	30.2578	-17.5768	34.8131	2.65542
580.406	-14.4845	30.5333	-18.4082	35.4818	3.92369
578.557	-12.4162	29.8687	-16.6857	35.1849	4.26947
576.705	-9.68604	29.3553	-12.5566	33.8299	2.87057
574.854	-7.49616	28.8463	-9.27454	33.4633	1.77839
573.002	-4.02146	27.8907	-4.71358	33.256	0.69212
571.15	0.31898	26.9897	0.16809	32.43	0.15089
569.297	4.15561	26.9878	5.33953	32.0697	-1.18392
567.443	5.39238	27.127	7.9788	31.9713	-2.58643
565.59	5.06218	27.0092	7.93265	32.1777	-2.87047
563.736	4.27071	27.6676	6.83999	32.126	-2.56928
561.883	3.95546	27.7928	6.35713	32.3766	-2.40167
560.027	4.87158	28.0177	8.17195	33.0285	-3.30038
558.172	6.61218	28.3101	10.4453	33.4036	-3.83313
556.316	8.68353	28.333	12.3103	33.33	-3.62674
554.459	11.6802	28.7042	15.5347	34.4486	-3.85443
552.604	15.5383	29.4801	19.9559	36.043	-4.41762
550.746	18.7589	30.5576	25.0529	38.4145	-6.29399
548.889	19.5681	30.7844	25.8362	39.1425	-6.26809
547.029	20.0586	31.2334	26.6722	38.5176	-6.61368
545.172	20.8976	32.0472	27.8857	38.6722	-6.98805
543.312	20.9335	32.6002	27.1447	39.1778	-6.21122
541.453	21.3048	33.6009	27.0647	38.4756	-5.75988
539.592	23.2707	34.4317	28.9697	39.1093	-5.699
537.732	24.826	34.9722	30.6029	40.2006	-5.77692
535.871	27.1346	35.5828	32.6883	41.8674	-5.55372
534.01	29.4473	36.056	35.8729	43.43	-6.42556
532.148	31.2468	36.3615	38.6161	45.4075	-7.36923
530.285	31.576	36.0284	38.3757	45.0276	-6.79974
528.424	29.978	34.4277	36.3816	43.0284	-6.40365
526.561	28.6482	33.1429	34.1523	41.1326	-5.50415
524.695	26.7894	31.9888	30.2537	37.8463	-3.46432
522.832	24.6661	30.936	26.7831	35.2661	-2.117
520.967	23.6848	30.0495	24.6959	33.5964	-1.01118
519.102	21.4482	29.2828	21.6147	32.8583	-0.16656
517.236	20.6364	28.7369	20.9339	33.0699	-0.29742
515.371	20.3939	28.8565	22.1593	33.0444	-1.76539
513.504	19.6403	28.6245	21.765	32.9034	-2.12476
511.637	17.3277	28.1901	19.5765	31.2934	-2.2488
509.77	13.5217	27.9069	14.817	30.4256	-1.29531
507.902	10.806	27.3929	11.5238	29.3032	-0.71783
506.033	8.27598	27.3745	8.15789	29.8399	0.11809
504.164	6.74357	27.2518	5.94745	29.6416	0.79612
502.295	5.83482	27.5294	4.91868	30.218	0.91614
500.426	5.72898	27.2273	4.9312	30.4504	0.79778

## Sheet: Fig.2d
Raman Shift	Paracarcinoma	SD	Paracarcinoma	SD	Paracarcinoma-Carcinoma
2000.49	74.2444	78.0835	54.348	57.4708	19.8964
1998.96	73.7539	81.9056	54.4153	61.1371	19.3386
1997.43	69.7113	80.2401	52.4091	59.9505	17.3022
1995.9	64.3042	74.5975	49.2082	55.0076	15.096
1994.37	62.9759	71.3769	48.7322	54.3188	14.2438
1992.83	66.2198	72.659	50.7193	56.2006	15.5005
1991.3	74.2254	79.2089	55.0056	58.8978	19.2199
1989.77	79.7548	83.8101	56.9404	58.3638	22.8144
1988.24	85.3746	89.8209	59.876	58.9792	25.4986
1986.71	88.6716	92.5751	60.4695	57.4482	28.2021
1985.17	90.9076	95.3809	61.1621	57.0908	29.7455
1983.64	95.7041	98.0294	64.2391	58.1776	31.465
1982.11	95.4417	97.1345	64.4279	58.3061	31.0138
1980.57	94.7934	95.0213	64.0544	59.1423	30.739
1979.04	94.1802	92.7439	65.3928	60.6122	28.7874
1977.5	95.9706	91.717	67.8458	62.9613	28.1248
1975.97	97.5034	91.297	69.1144	64.5708	28.389
1974.44	98.3229	89.7869	70.3176	65.9514	28.0053
1972.9	97.2891	88.1743	69.421	65.7243	27.8681
1971.36	89.5243	82.0341	63.5635	61.8531	25.9608
1969.83	84.4406	78.9113	59.9971	59.7458	24.4435
1968.29	76.4688	75.6601	54.8628	55.8665	21.606
1966.76	62.4684	71.2696	45.72	52.1002	16.7484
1965.22	44.697	68.2771	33.373	50.3699	11.324
1963.68	31.6194	68.8345	25.4697	51.3325	6.14972
1962.14	30.0744	69.4995	25.2009	52.0369	4.87354
1960.61	32.0162	69.4683	26.8236	52.4661	5.19263
1959.07	38.6583	69.3402	31.7331	52.8924	6.92519
1957.53	47.7743	69.6408	38.4559	53.4057	9.31843
1955.99	53.9969	69.2256	42.412	53.9	11.5849
1954.45	65.8877	71.7923	50.1707	55.7585	15.7171
1952.91	69.2897	74.7001	51.9576	56.1735	17.3321
1951.37	70.5423	75.4485	52.749	55.9094	17.7933
1949.83	56.3594	68.0163	42.7369	51.2148	13.6225
1948.29	52.3515	65.7689	40.3913	49.5728	11.9602
1946.75	51.7027	65.1087	40.6288	49.8425	11.0739
1945.21	54.1838	65.6647	43.4177	51.0784	10.7661
1943.67	58.1649	66.4538	46.7247	51.516	11.4402
1942.13	61.6638	67.2066	50.6062	52.5949	11.0576
1940.59	64.675	68.8743	52.6849	53.8925	11.9901
1939.04	72.1961	74.309	58.4886	55.881	13.7075
1937.5	78.6479	78.7412	62.7768	59.4321	15.8711
1935.96	81.863	80.2559	64.6763	61.2344	17.1867
1934.41	77.8611	77.5194	61.7083	61.1661	16.1528
1932.87	87.2038	83.1428	67.1739	63.8855	20.0299
1931.33	93.0424	86.0396	69.7913	64.0863	23.2511
1929.78	104.123	92.9949	76.8063	66.4596	27.3165
1928.24	109.606	96.4644	79.9609	68.1118	29.6455
1926.69	108.551	94.3845	79.8188	67.7803	28.7324
1925.15	104.072	90.5565	77.2322	65.7123	26.8402
1923.6	104.795	90.8892	77.6174	64.7877	27.1773
1922.06	101.057	87.1426	75.5652	63.3865	25.4916
1920.51	91.797	79.9066	69.3706	59.0383	22.4265
1918.96	82.9772	73.5566	62.951	56.4316	20.0261
1917.42	76.8627	69.0293	57.8588	54.6429	19.0039
1915.87	75.4296	67.985	56.5655	54.2461	18.8641
1914.32	80.0108	70.3052	60.5263	55.6022	19.4845
1912.78	83.5259	73.51	63.2472	56.8751	20.2786
1911.23	85.0866	74.3115	65.0073	57.1903	20.0792
1909.68	89.7129	76.5497	69.2066	58.1517	20.5063
1908.13	97.8693	80.9931	74.1903	60.2261	23.679
1906.58	99.2218	80.8901	75.6284	60.9612	23.5934
1905.03	100.037	81.308	76.499	61.8994	23.5382
1903.48	95.1938	77.7523	73.1711	61.6958	22.0227
1901.93	92.5288	75.9843	72.1065	61.9011	20.4223
1900.38	94.7071	75.1753	74.6371	62.0376	20.07
1898.83	98.4259	76.3202	78.4303	63.064	19.9956
1897.28	100.94	77.3467	79.6534	63.8952	21.2864
1895.73	103.817	78.1487	81.494	64.8487	22.3225
1894.18	108.165	79.7741	83.6541	64.7847	24.5107
1892.63	109.782	81.3608	83.3332	63.2066	26.4491
1891.07	107.529	80.1595	81.4413	61.7063	26.0875
1889.52	104.661	79.5485	79.7164	60.7443	24.9448
1887.97	99.7784	77.8972	76.5075	59.1916	23.2709
1886.42	102.147	79.4235	77.7923	59.9887	24.3549
1884.86	108.275	81.3101	81.8212	61.7336	26.4533
1883.31	115.762	85.7127	87.3883	63.0896	28.3736
1881.75	119.882	88.0728	88.8935	63.0721	30.9883
1880.2	122.88	90.4456	90.4419	64.1985	32.4384
1878.64	124.958	91.9296	92.5628	65.4298	32.3951
1877.09	120.058	87.1536	89.2845	63.8997	30.7739
1875.54	114.786	83.738	86.5159	62.1934	28.2704
1873.98	112.301	81.6193	86.0035	62.1563	26.2977
1872.42	109.798	80.1682	84.8126	61.038	24.9858
1870.87	112.764	81.3767	87.4407	62.9486	25.3232
1869.31	118.363	84.6869	92.4298	66.698	25.9336
1867.75	121.652	87.2285	95.6419	70.0558	26.0097
1866.2	123.72	90.6338	97.3846	72.1	26.3351
1864.64	120.65	91.1389	96.0857	72.5013	24.5642
1863.08	115.632	88.9043	93.2605	70.8443	22.372
1861.52	108.362	84.4911	87.5025	66.615	20.8593
1859.96	106.138	83.2624	85.3579	64.4143	20.7798
1858.4	103.873	81.4962	83.2735	62.7355	20.5994
1856.84	96.5666	76.7979	77.632	58.4104	18.9346
1855.29	94.6258	74.5717	75.8128	56.9231	18.813
1853.72	92.8987	73.187	73.9687	56.2866	18.93
1852.16	89.2794	71.8409	70.9869	55.6124	18.2925
1850.6	88.9654	72.5219	70.3129	55.7522	18.6525
1849.04	85.7166	71.6629	67.9021	55.6849	17.8146
1847.48	77.9866	68.501	62.4943	52.4781	15.4923
1845.92	72.4912	66.1086	58.6506	50.3684	13.8406
1844.36	69.3191	63.6824	56.8788	49.0061	12.4403
1842.79	58.8332	59.3982	50.0719	47.5738	8.7613
1841.23	48.5191	58.0392	43.2105	46.1515	5.3086
1839.67	46.4126	60.0666	42.5229	45.2849	3.8897
1838.11	48.6646	60.3933	45.0898	46.6144	3.57487
1836.54	53.7941	59.9681	49.3531	48.5376	4.44093
1834.98	60.6253	59.2231	54.2709	50.1726	6.35441
1833.42	67.4788	61.358	59.4218	51.3088	8.05702
1831.85	66.3275	60.7799	58.2444	50.599	8.0831
1830.29	64.8007	60.0735	56.3616	51.2659	8.43916
1828.72	58.9273	59.4567	52.3403	50.4425	6.58697
1827.15	47.1528	58.0069	43.4787	48.3587	3.67407
1825.59	40.6467	58.4704	39.1252	46.0954	1.52157
1824.02	41.1227	58.2952	39.8071	45.9791	1.31565
1822.46	48.2191	58.5207	45.1188	47.2874	3.1003
1820.89	60.1442	60.5063	53.4504	50.3878	6.69371
1819.32	68.1639	63.4354	58.3499	52.8591	9.81405
1817.75	73.1683	66.1064	61.0577	54.6945	12.1106
1816.19	73.8195	66.5743	61.5676	54.3653	12.2519
1814.62	72.9573	66.3113	60.6631	54.166	12.2942
1813.05	69.7229	65.2598	58.4759	52.8215	11.247
1811.48	63.5908	62.534	53.5764	51.2126	10.0144
1809.91	62.4905	62.0171	53.4505	51.8612	9.04004
1808.34	62.7787	61.3874	53.322	52.2335	9.45668
1806.77	67.3354	63.9153	56.3617	53.166	10.9737
1805.2	72.4759	66.3604	59.6044	54.2315	12.8715
1803.63	77.8407	69.0989	62.2987	55.274	15.542
1802.06	81.0997	70.3223	63.102	55.8178	17.9977
1800.49	82.6208	70.7374	63.7982	56.8996	18.8226
1798.92	83.6319	71.5817	63.5817	56.9611	20.0502
1797.35	80.4283	69.9762	60.5946	56.1119	19.8337
1795.77	73.9091	66.4109	56.165	52.7118	17.7442
1794.2	72.3346	65.5955	54.795	51.6036	17.5397
1792.63	69.2379	63.552	53.3535	50.5836	15.8845
1791.05	68.0964	63.7247	53.1485	50.7577	14.9479
1789.48	69.137	64.6474	53.4515	50.6675	15.6856
1787.91	71.8207	66.7113	54.6655	51.1592	17.1551
1786.33	69.471	67.6192	52.6741	50.9093	16.7969
1784.76	67.5832	68.1094	51.3814	51.3606	16.2018
1783.18	68.6065	69.9731	51.7823	51.9028	16.8242
1781.61	65.4739	67.7657	49.6432	50.3783	15.8307
1780.03	63.7438	65.9068	48.9166	50.6592	14.8272
1778.46	66.9073	67.7136	50.7744	52.1669	16.1329
1776.88	70.2349	69.6417	53.8188	54.4656	16.4161
1775.3	76.044	74.0687	57.7538	56.3919	18.2902
1773.73	79.0954	76.2338	58.0842	55.6642	21.0113
1772.15	78.7672	77.6355	56.3738	54.8034	22.3934
1770.57	79.4951	79.0609	55.8224	54.1132	23.6728
1768.99	81.1249	81.0326	56.5029	55.1087	24.622
1767.42	80.4079	80.0474	56.4436	55.3619	23.9643
1765.84	76.8075	76.4715	55.2499	54.8934	21.5576
1764.26	74.1742	74.253	55.1843	54.8108	18.9899
1762.68	78.5959	76.4559	59.3939	56.2075	19.202
1761.1	85.6466	81.6251	64.8782	60.4397	20.7685
1759.52	93.9974	87.4412	71.1093	64.4048	22.8881
1757.94	97.8896	89.9622	72.9154	66.4352	24.9742
1756.36	101.119	92.5885	73.7853	69.1306	27.3333
1754.78	104.302	95.3517	74.8576	69.4418	29.4443
1753.2	103.703	96.5868	73.9353	68.8725	29.7674
1751.61	99.6592	94.7844	70.7178	66.4778	28.9414
1750.03	92.8456	90.0054	65.9227	63.3758	26.923
1748.45	88.5908	85.7102	62.6399	60.8867	25.9509
1746.87	90.2114	86.4704	63.1719	59.318	27.0395
1745.28	89.6143	86.2376	62.059	57.4206	27.5553
1743.7	86.3996	83.016	60.1471	55.5891	26.2525
1742.12	83.4229	81.5896	58.8519	54.852	24.571
1740.53	82.3285	80.8184	57.2449	55.3963	25.0836
1738.95	82.2028	80.4775	57.2665	54.5857	24.9363
1737.36	81.141	81.0066	56.4076	55.6	24.7334
1735.78	77.6163	78.3533	53.9684	55.3624	23.6479
1734.19	76.4598	78.0842	53.7708	55.7249	22.689
1732.61	76.5902	78.2952	53.4026	55.015	23.1877
1731.02	77.5019	78.8103	54.7167	56.386	22.7853
1729.44	71.6009	74.813	50.2551	54.1874	21.3459
1727.85	68.1288	73.0131	48.3365	53.2086	19.7924
1726.26	68.9128	75.2535	49.494	54.0402	19.4188
1724.67	67.4031	75.2393	47.6262	52.5754	19.7769
1723.09	64.5334	73.468	44.9628	51.1256	19.5706
1721.5	60.9303	72.8009	42.3384	50.286	18.5918
1719.91	52.303	69.1819	36.8073	49.0505	15.4957
1718.32	48.6548	67.9659	34.8385	48.7048	13.8163
1716.73	46.3894	65.9544	33.2554	48.2157	13.1341
1715.14	45.646	65.8334	32.7419	49.5955	12.9041
1713.55	40.2285	63.9456	28.3904	48.2372	11.8381
1711.96	39.2023	63.2581	28.0253	48.2257	11.177
1710.37	40.0182	63.9812	28.9183	47.9471	11.0999
1708.78	39.0852	62.7309	28.2466	47.3826	10.8386
1707.19	39.5779	63.0171	29.3767	47.7794	10.2012
1705.6	40.3936	64.7062	31.6908	49.0559	8.70275
1704.01	35.0079	62.7998	29.0632	47.9692	5.94472
1702.41	34.8528	62.8859	30.0275	48.2216	4.82535
1700.82	35.6956	62.1089	30.3323	48.8999	5.36331
1699.23	35.446	62.5036	29.1244	48.357	6.3215
1697.63	32.7961	60.4466	27.0352	47.5108	5.76096
1696.04	30.6067	59.377	25.4484	45.9827	5.15828
1694.45	26.7204	57.618	22.5513	44.5935	4.16914
1692.85	21.635	57.2213	19.2228	43.1905	2.41222
1691.26	18.5019	58.1086	17.0331	42.1668	1.46874
1689.66	16.5155	58.0885	15.7394	41.505	0.7761
1688.07	13.1258	58.8644	13.4455	42.718	-0.31973
1686.47	14.1656	58.9044	14.9957	43.3216	-0.83008
1684.88	15.114	58.3808	16.7578	43.1675	-1.64377
1683.28	18.4032	57.3933	19.4565	42.6462	-1.05333
1681.68	23.1547	56.044	24.5407	42.5117	-1.38603
1680.08	28.6128	55.9599	29.3982	42.8544	-0.78546
1678.49	32.0233	56.1894	32.6485	43.9557	-0.62522
1676.89	33.6379	56.8991	34.0491	44.4784	-0.41121
1675.29	35.9587	57.663	35.8623	44.6983	0.09647
1673.69	37.2406	58.0991	36.2991	45.2007	0.94156
1672.09	39.7388	58.9762	38.2232	45.4302	1.51562
1670.49	39.2859	59.1546	38.3723	46.2107	0.91355
1668.89	41.4736	59.596	40.8725	48.2651	0.60106
1667.29	50.1323	59.1159	48.1933	48.9599	1.93905
1665.7	59.691	59.816	57.0303	50.0495	2.6607
1664.09	71.0574	61.9302	66.414	51.2152	4.64336
1662.49	84.8268	65.2556	77.2386	53.4114	7.58821
1660.89	94.292	67.6823	84.5919	55.4181	9.70007
1659.29	103.059	70.9526	92.1611	58.37	10.8976
1657.69	109.32	72.3012	95.8555	61.5556	13.4647
1656.09	115.748	75.9748	99.3985	65.3716	16.3491
1654.48	114.337	76.3298	97.1885	65.4331	17.1483
1652.88	110.905	77.168	94.4637	65.0158	16.441
1651.28	106.454	76.6753	91.2063	64.105	15.2479
1649.67	102.231	75.3401	88.2145	64.0978	14.0161
1648.07	103.317	75.9148	90.2177	66.575	13.099
1646.46	114.37	80.6746	99.9004	72.7132	14.4696
1644.86	129.749	89.074	114.627	83.876	15.1215
1643.26	154.006	104.184	135.062	99.2549	18.9438
1641.65	177.145	120.188	154.25	114.183	22.8951
1640.04	199.221	134.303	170.601	126.263	28.6199
1638.44	207.415	141.158	175.91	130.434	31.5056
1636.83	202.549	140.037	171.679	127.695	30.8703
1635.22	186.835	132.502	156.537	118.632	30.2986
1633.62	166.502	122.882	137.748	107.574	28.7544
1632.01	147.873	114.87	120.642	99.0816	27.2315
1630.4	130.19	107.903	104.907	92.8548	25.2824
1628.79	122.271	105.936	99.2449	91.4888	23.0263
1627.18	127.223	109.649	102.374	95.6705	24.8493
1625.58	137.151	116.686	110.414	102.235	26.7376
1623.97	154.282	128.169	122.646	110.915	31.636
1622.36	170.928	138.865	135.044	119.724	35.8846
1620.75	185.688	149.485	146.526	127.407	39.1621
1619.14	196.904	158.208	153.721	133.553	43.1831
1617.53	206.224	165.854	160.18	137.778	46.0439
1615.91	214.647	170.945	166.246	142.21	48.4012
1614.3	220.772	171.229	171.074	144.574	49.698
1612.69	234.859	175.776	183.549	149.664	51.31
1611.08	256.954	183.141	201.498	155.98	55.4563
1609.47	283.157	193.828	223.084	165.96	60.073
1607.85	311.584	207.787	244.31	176.158	67.2737
1606.24	332.567	218.111	259.628	184.975	72.939
1604.63	341.689	222.254	265.629	187.933	76.0597
1603.01	340.636	220.444	263.132	184.653	77.5038
1601.4	330.854	213.567	253.955	177.963	76.8989
1599.78	311.823	202.564	237.946	168.622	73.8778
1598.17	295.138	194.221	224.143	159.53	70.9953
1596.55	284.651	189.352	216.44	154.305	68.2117
1594.94	283.327	187.949	216.439	152.618	66.8886
1593.32	290.664	189.868	224.423	155.22	66.2411
1591.71	310.017	196.886	241.161	162.811	68.856
1590.09	328.224	201.413	257.689	171.32	70.5353
1588.47	343.183	204.882	271.381	176.706	71.8019
1586.85	352.03	206.776	278.547	179.186	73.4834
1585.24	353.282	204.614	279.534	178.459	73.748
1583.62	344.994	199.407	271.61	173.148	73.3837
1582	334.055	194.636	260.486	166.572	73.5689
1580.38	311.169	185.409	240.503	157.354	70.6652
1578.76	282.745	174.295	216.073	145.375	66.6729
1577.14	255.242	163.917	192.909	134.09	62.3332
1575.52	233.383	157.12	175.512	126.268	57.8704
1573.9	211.116	147.01	158.287	117.114	52.8298
1572.28	192.353	137.385	145.284	110.029	47.0687
1570.66	179.951	129.977	137.076	105.817	42.8749
1569.04	173.794	124.991	135.393	105.384	38.4012
1567.42	173.583	124.755	137.742	106.959	35.8418
1565.79	179.778	128.956	143.936	109.775	35.8413
1564.17	185.33	133.167	149.234	113.201	36.096
1562.55	195.106	139.217	156.897	117.16	38.2082
1560.93	204.921	144.675	164.224	121.751	40.6969
1559.3	216.34	152.152	173.002	127.501	43.3372
1557.68	226.043	157.731	179.61	132.06	46.4331
1556.05	234.193	164.055	186.463	137.482	47.7296
1554.43	242.293	170.827	192.901	142.305	49.3918
1552.8	247.61	176.041	197.665	146.231	49.945
1551.18	252.829	181.475	202.832	149.72	49.9976
1549.55	257.654	186.589	206.141	153.098	51.5135
1547.93	260.632	190.386	207.711	154.842	52.9217
1546.3	261.067	190.495	207.235	154.708	53.8323
1544.67	257.976	186.546	202.588	151.638	55.388
1543.05	250.063	178.618	192.795	144.968	57.2677
1541.42	231.029	165.79	174.46	133.439	56.5688
1539.79	213.22	152.865	157.543	122.621	55.6771
1538.16	197.736	141.94	141.464	111.55	56.272
1536.53	186.905	136.382	128.409	102.475	58.4961
1534.9	186.747	139.596	122.687	97.9264	64.0609
1533.28	197.012	152.939	123.32	97.8298	73.6918
1531.65	223.971	178.242	135.879	105.204	88.0916
1530.02	260.098	207.945	154.961	117.5	105.137
1528.38	303.272	240.053	178.542	132.392	124.73
1526.76	340.804	269.98	197.903	147.265	142.9
1525.12	369.795	296.914	212.486	161.662	157.309
1523.49	397.454	318.698	227.467	175.351	169.987
1521.86	413.382	333.946	234.427	185.311	178.956
1520.23	416.382	342.374	234.023	191.626	182.359
1518.6	410.855	345.519	228.563	195.313	182.292
1516.96	399.054	343.46	220.767	195.784	178.287
1515.33	382.852	335.645	212.021	194.766	170.832
1513.7	358.7	321.215	199.789	189.801	158.911
1512.06	335.779	302.316	188.79	182.896	146.99
1510.43	305.937	278.332	172.994	172.127	132.943
1508.79	274.7	251.353	156.336	158.727	118.364
1507.16	244.608	223.621	139.998	144.405	104.61
1505.52	212.473	196.056	121.645	128.173	90.8273
1503.89	180.287	170.26	102.238	112.681	78.0494
1502.25	153.9	149.935	86.6104	99.4836	67.29
1500.61	133.104	134.475	74.0137	88.7501	59.0903
1498.98	113.845	121.942	62.1092	79.7425	51.7357
1497.34	99.2458	112.176	53.5802	73.4818	45.6656
1495.7	91.2407	108.385	48.8275	70.5953	42.4132
1494.06	80.4577	101.81	42.3756	66.01	38.0822
1492.43	70.7966	95.9445	36.7419	61.1917	34.0547
1490.79	59.8938	89.2955	30.4606	57.8092	29.4332
1489.15	50.5402	83.3757	24.8186	54.8976	25.7216
1487.51	43.6543	79.037	20.467	53.6759	23.1873
1485.87	41.2151	77.8768	19.7018	53.3727	21.5132
1484.23	39.8248	76.1193	19.4146	54.1666	20.4103
1482.59	40.0967	74.7979	20.819	54.9877	19.2777
1480.95	49.0551	79.4925	28.2708	56.7291	20.7843
1479.3	57.2515	82.7639	35.309	58.8397	21.9425
1477.66	65.1892	84.2102	41.5271	59.4048	23.6622
1476.02	72.0633	86.2504	47.0078	59.5151	25.0555
1474.38	74.4217	84.6991	49.1218	58.8808	25.3
1472.74	75.361	82.4485	50.2951	57.4739	25.0659
1471.09	77.7203	82.0158	53.6686	57.6913	24.0517
1469.45	79.9857	81.6187	56.5347	57.7229	23.451
1467.81	81.6039	81.3365	58.8955	58.2456	22.7084
1466.16	84.1901	80.4364	61.013	58.7079	23.1771
1464.52	91.5045	83.5659	66.7164	60.7236	24.7881
1462.87	93.6698	83.944	68.3411	62.4405	25.3287
1461.23	99.497	87.8604	71.0324	63.5658	28.4645
1459.58	101.988	89.8148	72.6811	64.3603	29.307
1457.94	105.046	91.9544	74.1675	65.9631	30.879
1456.29	107.846	93.7412	75.7269	66.9457	32.1187
1454.64	111.902	94.7615	79.2763	67.545	32.6258
1453	116.253	95.2898	82.3981	68.2228	33.8548
1451.35	117.355	94.0995	83.3173	67.5012	34.0376
1449.7	114.52	91.1404	81.2716	65.4296	33.2481
1448.05	118.12	93.9923	85.0691	66.2124	33.0508
1446.4	116.493	92.7536	83.2797	64.8501	33.2136
1444.75	108.626	88.4245	77.4437	61.6956	31.1821
1443.11	91.7395	79.8621	66.4603	58.7161	25.2792
1441.46	76.9497	74.508	56.356	57.113	20.5938
1439.8	56.7695	72.3379	43.0114	56.4308	13.7581
1438.15	39.6706	72.0069	32.1169	56.5724	7.55364
1436.5	25.1354	73.8621	22.7399	56.886	2.39545
1434.85	11.5707	79.0373	13.9857	57.9759	-2.41509
1433.2	7.10785	80.3631	10.8156	57.5102	-3.70773
1431.55	9.60243	81.0865	12.2403	55.0981	-2.63783
1429.9	13.4288	79.1301	14.6254	52.438	-1.19661
1428.24	16.6775	77.235	16.8675	50.0326	-0.19
1426.59	19.2258	74.7504	17.8176	48.3531	1.40815
1424.94	28.2487	69.4686	24.0476	46.5556	4.20102
1423.28	33.1052	65.6237	27.4657	44.8253	5.63951
1421.63	37.4105	62.9912	30.2087	45.0144	7.20179
1419.97	38.4681	62.7953	30.496	46.4853	7.97213
1418.32	34.7502	63.3021	26.7923	48.0616	7.95789
1416.66	30.0277	64.0975	22.3572	47.6028	7.67051
1415.01	22.9504	63.2065	16.0645	45.1845	6.88591
1413.35	16.6406	61.8095	11.2974	42.8129	5.34319
1411.7	9.73593	60.6776	6.11969	40.8882	3.61623
1410.04	1.848	58.7976	0.1848	39.5198	1.66319
1408.38	-0.45121	56.579	-0.54155	40.1354	0.09034
1406.73	-1.11422	55.0252	0.26064	41.4089	-1.37485
1405.07	-0.00187	55.1862	2.51452	42.2191	-2.51639
1403.41	7.65693	56.609	10.5417	44.2156	-2.88482
1401.75	14.4729	60.2769	17.731	46.3141	-3.25811
1400.09	26.1396	63.3208	28.927	49.4011	-2.78746
1398.43	39.1741	66.6705	39.8599	52.0141	-0.68586
1396.77	46.1635	68.6275	45.8173	53.8668	0.34623
1395.11	50.4539	70.9536	48.2164	54.1399	2.2375
1393.45	48.9992	70.5476	46.0106	54.0424	2.98862
1391.79	42.3781	68.3584	39.3064	51.8618	3.07168
1390.13	35.942	64.7566	33.3264	49.1842	2.61564
1388.47	32.1716	62.1149	29.8797	47.0922	2.29187
1386.81	30.8793	60.7049	29.6601	46.4886	1.21918
1385.14	28.2333	62.0738	28.4925	47.8571	-0.25919
1383.48	34.6654	65.7373	35.5651	53.1255	-0.89977
1381.82	46.5863	71.9982	46.2857	60.4131	0.30058
1380.16	57.4421	79.2753	56.2149	68.6949	1.22722
1378.49	68.2701	85.4871	65.2872	75.046	2.98292
1376.83	75.6239	89.4202	71.1937	79.3311	4.43022
1375.16	79.3418	89.6701	73.1438	79.1508	6.19798
1373.5	83.9515	88.6718	75.1726	77.3921	8.77887
1371.83	88.6788	86.5187	77.8944	74.8389	10.7844
1370.17	91.9624	85.5556	79.8729	71.7297	12.0895
1368.5	95.7889	85.3611	81.8285	70.1687	13.9604
1366.83	105.189	88.1356	88.5953	72.1696	16.5939
1365.17	118.573	93.6272	98.912	76.5443	19.6607
1363.5	132.094	99.7221	109.363	81.5798	22.731
1361.83	144.339	106.185	118.916	87.1032	25.4235
1360.17	155.949	112.703	127.413	93.822	28.5361
1358.5	167.716	119.188	135.741	99.1683	31.9751
1356.83	173.565	122.467	139.173	101.683	34.3928
1355.16	173.648	123.025	138.664	102.022	34.9841
1353.49	168.634	120.396	133.882	98.1672	34.7523
1351.82	158.464	113.099	125.512	91.883	32.9522
1350.15	151.901	108.361	118.846	87.1299	33.0556
1348.48	148.187	105.864	114.487	83.3183	33.7004
1346.81	146.581	104.048	112.918	80.5523	33.6629
1345.14	146.902	102.649	113.378	78.762	33.5243
1343.46	152.883	102.304	118.405	79.9564	34.4785
1341.79	162.83	104.786	126.028	82.1627	36.8024
1340.12	168.661	106.503	130.959	85.0048	37.702
1338.45	168.397	105.827	131.408	86.1811	36.9895
1336.78	163.452	104.605	127.782	84.9055	35.6698
1335.1	156.014	102.345	121.013	81.8638	35.0009
1333.43	152.213	102.984	116.541	80.6388	35.6722
1331.75	141.478	100.418	106.912	77.324	34.5655
1330.08	128.883	98.1094	97.1443	74.7617	31.7387
1328.4	117.75	97.9821	88.539	72.5821	29.2112
1326.73	105.176	95.1031	79.7642	69.7698	25.4122
1325.05	94.5588	91.8789	71.3138	65.7965	23.2449
1323.38	85.6511	87.4132	65.3784	62.1546	20.2727
1321.7	78.3873	81.2317	61.0326	59.3021	17.3546
1320.02	76.3392	78.3426	60.3072	57.3196	16.0319
1318.35	79.3813	78.3107	62.1282	56.6669	17.2531
1316.67	90.7381	83.9068	69.5833	59.9174	21.1548
1314.99	97.4549	84.0623	74.2324	60.7526	23.2225
1313.31	103.808	83.2778	78.6673	61.7536	25.1411
1311.63	109.436	82.1133	83.2686	62.7027	26.1672
1309.95	109.601	77.4603	84.8683	61.7252	24.7322
1308.27	110.61	74.3629	85.7726	60.1078	24.8369
1306.59	111.451	72.1063	87.1827	60.6935	24.2681
1304.91	111.089	70.9098	87.6259	62.209	23.4634
1303.23	108.893	71.114	86.2777	62.2633	22.6153
1301.55	99.6259	68.7162	79.2495	58.9067	20.3765
1299.87	89.6629	65.2877	71.1418	55.7773	18.5211
1298.19	72.7448	59.6503	58.4684	50.8793	14.2765
1296.51	55.2066	54.7076	44.7855	45.9725	10.4211
1294.82	39.7636	52.2384	32.8494	42.6877	6.91412
1293.14	26.5925	51.4972	23.0389	40.7944	3.55366
1291.46	16.0257	51.1853	13.8016	39.3973	2.22407
1289.77	10.7061	50.5834	10.1052	39.4207	0.60086
1288.09	11.2667	50.1166	10.4667	40.5206	0.79997
1286.4	11.1745	48.7729	10.7969	39.968	0.37762
1284.72	12.1077	49.396	11.6364	39.7651	0.47137
1283.03	15.1355	48.7756	13.1274	40.2627	2.00808
1281.35	15.1951	48.5226	12.2551	39.3583	2.93997
1279.66	13.6608	47.8234	10.9751	39.6482	2.68569
1277.97	12.5269	48.3057	9.41237	40.0429	3.1145
1276.29	8.51009	47.348	7.39295	40.3043	1.11714
1274.6	5.57367	47.5802	4.84334	41.1267	0.73033
1272.91	6.02736	49.1831	6.47619	43.2853	-0.44883
1271.22	5.66286	50.4175	6.5088	44.4849	-0.84593
1269.54	7.35977	51.6734	8.55536	45.3892	-1.1956
1267.85	11.4695	52.4508	11.8469	46.8107	-0.37739
1266.16	13.1515	52.1449	13.2154	46.9724	-0.06387
1264.47	12.4118	50.7744	12.7134	46.2012	-0.30164
1262.78	9.3313	48.9383	10.5725	43.7447	-1.24123
1261.09	6.1772	48.4056	7.76766	42.0436	-1.59047
1259.4	-0.24731	47.9607	3.4675	40.5429	-3.71481
1257.71	-3.13293	47.3579	1.66665	40.1087	-4.79958
1256.02	-7.11656	46.4692	-0.47419	40.1693	-6.64237
1254.32	-9.45573	46.37	-2.35742	40.1551	-7.09831
1252.63	-5.51716	46.5247	0.5011	40.0402	-6.01826
1250.94	1.08568	46.0391	4.36939	39.8982	-3.28371
1249.25	7.14074	47.0831	8.49893	39.5926	-1.35819
1247.55	11.9789	48.8742	11.8917	39.2722	0.08719
1245.86	15.461	49.6809	14.3204	38.8246	1.14053
1244.17	17.7041	50.5487	15.6024	39.118	2.10173
1242.47	19.4171	51.2188	17.3174	39.6047	2.09979
1240.78	23.0073	53.3505	21.2635	42.1051	1.74374
1239.08	27.374	55.8587	25.3154	42.5835	2.05865
1237.38	33.0888	57.3774	29.3752	44.3549	3.71364
1235.69	39.2379	59.3147	33.8662	45.1514	5.37165
1233.99	49.5994	64.586	40.3082	47.9811	9.29117
1232.3	59.1238	69.5351	47.3804	51.2403	11.7434
1230.6	65.1261	70.7502	51.4781	52.8428	13.6479
1228.9	70.9035	72.0482	54.9075	54.5271	15.996
1227.2	77.5181	73.6204	59.4577	56.9875	18.0605
1225.51	86.1433	78.6308	64.7297	59.6456	21.4136
1223.81	92.2341	81.8584	68.6159	61.7401	23.6182
1222.11	97.3835	84.1419	71.3292	63.7207	26.0543
1220.41	100.527	84.3498	71.9292	64.2925	28.5978
1218.71	105.215	85.3043	73.8528	64.4403	31.3619
1217.01	117.369	91.978	80.8876	67.9555	36.4816
1215.31	124.524	95.2605	85.5791	69.667	38.9447
1213.61	127.265	95.5413	87.0826	69.32	40.1824
1211.9	126.139	93.517	85.4963	68.715	40.6429
1210.2	120.866	90.5178	81.265	66.4255	39.601
1208.5	114.027	87.6996	75.3698	64.527	38.6574
1206.8	102.969	83.0884	67.0898	61.5192	35.8791
1205.1	91.3985	79.2323	57.8524	58.8177	33.5461
1203.39	84.2482	77.878	51.9913	57.8695	32.2569
1201.69	81.2318	77.6009	48.9777	56.789	32.2541
1199.98	87.2015	83.8731	52.4205	58.5986	34.7811
1198.28	90.7556	86.3982	53.8605	59.3355	36.8951
1196.57	94.5496	88.8045	55.3993	59.8914	39.1503
1194.87	94.226	88.5733	54.0249	58.7868	40.2011
1193.16	94.5721	88.5833	54.0732	59.2667	40.4989
1191.46	93.695	86.8771	53.6243	59.2664	40.0707
1189.75	87.0729	82.3327	49.9047	57.5485	37.1682
1188.04	81.061	77.9116	46.5765	54.7893	34.4845
1186.34	76.9279	73.5736	45.3286	52.9536	31.5993
1184.63	74.4328	69.7639	45.648	50.9328	28.7848
1182.92	79.1033	68.0132	50.6869	50.7428	28.4164
1181.21	87.6696	67.1161	58.5748	51.6134	29.0947
1179.5	98.696	68.9196	67.9433	53.5671	30.7527
1177.79	112.646	72.7066	79.5307	57.8114	33.1158
1176.08	127.791	77.4253	91.8692	63.8678	35.9216
1174.38	139.231	81.7748	101.127	68.9537	38.1035
1172.66	142.233	85.2836	103.006	71.3701	39.2266
1170.95	145.013	87.9456	103.744	72.2604	41.2689
1169.24	149.631	91.1463	104.439	72.3355	45.1922
1167.53	159.33	98.6184	106.583	73.4554	52.7468
1165.82	177.73	115.514	112.828	78.4551	64.9017
1164.11	209.314	146.289	127.46	90.22	81.8538
1162.39	250.924	187.069	148.454	108.785	102.469
1160.68	298.754	232.062	174.328	132.581	124.425
1158.97	339.719	272.042	196.484	154.823	143.235
1157.25	365.581	299.048	211.743	171.821	153.837
1155.54	365.697	307.416	210.541	179.284	155.156
1153.82	347.201	296.778	200.595	176.591	146.606
1152.11	308.102	270.545	178.482	163.774	129.62
1150.39	259.369	234.508	150.309	144.371	109.06
1148.68	206.532	195.489	119.744	122.109	86.7879
1146.96	156.229	160.535	90.0728	100.578	66.1559
1145.25	114.879	133.22	65.9708	82.8956	48.9085
1143.53	85.2611	113.855	48.4892	70.4796	36.7719
1141.81	63.0749	101.559	35.5627	61.9086	27.5122
1140.09	48.4037	93.9936	28.0513	57.1981	20.3525
1138.38	41.2683	88.8267	24.6359	54.7206	16.6324
1136.66	43.1135	85.0504	27.8279	53.2344	15.2856
1134.94	47.3748	85.3145	31.8017	54.2225	15.5731
1133.22	62.4209	82.5012	43.4138	55.2206	19.0071
1131.5	74.8422	82.4961	53.1058	56.5171	21.7363
1129.78	82.7708	82.5737	58.6713	57.2886	24.0995
1128.06	85.556	81.0727	60.6903	56.528	24.8657
1126.34	81.8771	77.9034	57.616	54.3969	24.2611
1124.62	70.9043	73.4257	50.4689	50.9445	20.4354
1122.89	58.3299	67.5333	42.7751	47.5198	15.5549
1121.17	48.8152	60.5149	37.2904	44.3148	11.5248
1119.45	42.6028	55.5153	33.4841	42.0877	9.11862
1117.73	38.9452	51.6846	31.6941	40.2284	7.25107
1116	41.6948	49.3242	34.5292	40.5913	7.16561
1114.28	41.7888	48.5505	34.7448	40.33	7.04394
1112.55	41.7063	49.0745	33.5708	39.8646	8.13542
1110.83	35.6712	47.9895	28.3934	38.1058	7.27781
1109.11	28.516	47.1454	22.16	37.1783	6.35604
1107.38	20.5555	45.1594	15.7348	36.3736	4.82072
1105.65	14.2438	44.3344	11.1728	35.9511	3.07102
1103.93	11.1079	43.8678	9.23194	35.4902	1.87596
1102.2	11.7765	43.8873	10.199	34.846	1.57753
1100.47	15.074	45.0694	13.5237	35.3249	1.55028
1098.75	23.8026	47.5285	20.5097	36.7789	3.293
1097.02	29.9833	49.5	25.4899	37.2352	4.49344
1095.29	35.3614	50.5451	28.8796	38.1323	6.4818
1093.56	40.4852	51.383	32.2224	39.0901	8.26283
1091.83	47.6741	53.0093	37.6166	41.087	10.0574
1090.11	55.6244	54.2303	43.6258	42.6092	11.9986
1088.38	60.3977	54.6779	47.3483	43.0913	13.0494
1086.64	63.3957	54.6311	49.6826	43.6859	13.713
1084.91	66.9366	56.5535	52.411	44.6923	14.5256
1083.18	69.4551	58.3044	53.8122	45.1043	15.6429
1081.45	72.3634	60.552	55.9176	46.3141	16.4458
1079.72	70.0784	60.0395	53.8772	45.6302	16.2012
1077.99	64.3116	58.2071	49.2757	43.741	15.0359
1076.26	59.3125	56.8618	45.6827	42.4469	13.6298
1074.52	54.0338	55.1793	41.7796	41.5367	12.2542
1072.79	49.3959	53.3266	38.5072	40.5119	10.8887
1071.06	41.2254	50.4737	32.7113	39.0388	8.51408
1069.32	34.3072	48.8464	27.5176	37.4463	6.78966
1067.59	31.9679	48.9768	25.9138	36.5111	6.05406
1065.85	29.6722	48.8335	23.9236	35.6844	5.74851
1064.12	30.9724	49.6537	25.0878	36.7736	5.88458
1062.38	31.1359	49.9832	25.2844	37.811	5.85148
1060.65	31.5461	50.6466	25.8517	38.2592	5.69437
1058.91	30.1343	50.1551	24.3918	37.6143	5.74249
1057.17	28.6637	50.2913	23.0708	37.1898	5.59289
1055.44	22.7027	47.4991	19.0629	34.9801	3.63984
1053.7	16.7568	45.3071	15.2304	34.4977	1.52647
1051.96	12.9523	45.1773	13.0427	34.4664	-0.0904
1050.22	9.47563	44.7118	10.6574	33.6377	-1.18176
1048.48	5.22737	42.4693	7.32	33.1056	-2.09263
1046.74	4.63552	43.0218	7.56184	33.8156	-2.92632
1045	1.8093	42.1227	5.45313	34.1199	-3.64383
1043.26	-0.0815	41.0557	3.32623	33.1856	-3.40773
1041.52	-3.78454	40.518	0.13074	32.0771	-3.91528
1039.78	-5.57866	40.6168	-1.2682	32.0637	-4.31045
1038.04	-7.56428	40.0596	-2.598	31.7866	-4.96628
1036.3	-7.16372	39.3954	-1.82344	32.0399	-5.34028
1034.56	-6.93417	39.4116	-1.38029	32.7026	-5.55388
1032.82	-5.1465	39.2155	-1.12451	31.9868	-4.02199
1031.07	-2.16981	38.7491	-0.01461	32.226	-2.1552
1029.33	2.2836	39.2564	2.62465	32.2199	-0.34106
1027.59	3.99722	40.1284	2.38954	32.4383	1.60768
1025.84	2.83324	41.1735	0.58728	32.2951	2.24596
1024.1	0.68993	41.9449	-1.28246	32.8133	1.97238
1022.35	-1.43112	44.259	-2.84601	32.8012	1.41489
1020.61	-2.14166	46.2766	-2.24707	33.3042	0.10541
1018.86	-0.42987	49.0801	-0.13818	33.923	-0.29168
1017.12	6.45092	50.8643	4.94073	34.294	1.51019
1015.37	19.5369	52.5486	13.3118	35.276	6.22508
1013.62	39.1638	55.1493	25.5719	36.3584	13.5919
1011.88	61.691	61.4806	40.1944	40.0896	21.4966
1010.13	86.1293	71.4026	55.9831	46.1771	30.1461
1008.38	109.55	81.7919	71.9496	53.3428	37.6002
1006.63	129.638	90.73	85.7577	59.9019	43.8798
1004.88	141.701	96.796	94.4642	63.844	47.237
1003.13	143.267	97.7673	95.923	64.5205	47.3444
1001.38	136.782	93.4899	92.6823	62.6055	44.1
999.633	122.944	85.8998	83.6755	58.6206	39.2688
997.881	108.12	76.2132	73.7575	53.7652	34.3621
996.131	96.9351	66.8759	66.0671	49.1957	30.868
994.379	83.3263	60.7263	56.1396	45.6518	27.1867
992.627	74.7219	58.8891	49.9196	43.2319	24.8023
990.875	68.89	58.3847	46.2399	41.8357	22.6501
989.123	63.9164	57.4909	42.5018	39.9115	21.4146
987.371	58.3772	56.0581	38.5623	38.5646	19.8148
985.617	54.1552	54.8583	35.7084	37.876	18.4468
983.863	52.6649	53.4788	35.5982	39.0271	17.0667
982.109	52.5154	52.943	35.6876	39.0654	16.8278
980.354	59.8124	53.9408	41.6124	41.1121	18.2001
978.6	69.6589	57.1211	49.2511	43.8706	20.4078
976.844	75.958	58.9274	54.266	45.0542	21.6921
975.088	83.5876	61.5909	60.6352	47.0802	22.9524
973.332	87.0076	62.4939	63.6315	47.8412	23.3761
971.574	89.5254	62.7993	65.4697	48.7684	24.0557
969.818	89.3719	62.2358	65.354	49.4668	24.0179
968.061	90.8631	63.4948	66.4127	51.7436	24.4504
966.303	93.1799	65.3605	66.9882	53.9914	26.1917
964.545	94.172	66.9497	66.7251	55.1761	27.4469
962.785	100.091	71.6618	69.6104	57.7467	30.4809
961.027	105.321	77.1925	71.9981	59.9456	33.3233
959.268	105.765	78.955	72.1008	60.4235	33.6639
957.508	104.447	80.173	70.9698	59.9434	33.4776
955.746	100.907	79.7298	68.0839	57.8539	32.8234
953.986	95.1626	76.5804	64.5138	55.6414	30.6487
952.225	86.0401	70.7515	58.381	51.8494	27.6591
950.463	77.2413	64.9036	52.8589	49.2501	24.3824
948.701	68.8502	60.216	46.6903	46.6569	22.1599
946.939	60.965	56.0743	42.2544	44.2076	18.7106
945.176	59.8619	55.6143	42.4283	43.5331	17.4336
943.414	54.6339	53.9789	38.7758	41.3396	15.8581
941.65	50.5728	52.5765	37.0636	40.5702	13.5093
939.887	50.7154	53.31	37.6534	40.4041	13.0621
938.121	47.0998	52.0297	35.393	39.0168	11.7069
936.357	43.1109	49.8974	34.0512	38.8679	9.05972
934.592	40.7925	48.4588	33.3701	38.3906	7.42231
932.826	35.4201	45.1123	30.1102	36.7697	5.30997
931.061	30.7307	42.6057	26.4168	35.3572	4.31382
929.293	28.9983	41.6856	25.3766	34.9135	3.62176
927.525	28.7741	41.4443	24.7422	34.5193	4.03186
925.76	24.5616	40.2832	20.6939	33.4053	3.86776
923.992	24.0963	40.2263	20.2337	32.7359	3.86259
922.223	21.6061	39.364	17.804	31.3975	3.80207
920.455	12.8759	37.18	11.2514	29.5088	1.62446
918.686	6.56938	35.8478	6.47855	29.0786	0.09083
916.916	1.39509	36.2688	2.59436	29.1474	-1.19927
915.146	-6.34464	36.2436	-2.87176	29.4257	-3.47288
913.377	-10.9774	37.0326	-5.58374	29.0501	-5.39371
911.605	-14.1694	37.4882	-7.32988	29.2824	-6.83952
909.834	-14.3631	37.0693	-6.83327	30.1742	-7.52986
908.062	-16.0503	37.4368	-8.14739	30.8507	-7.90288
906.291	-18.2383	38.0092	-10.2724	30.2392	-7.96587
904.52	-22.9542	39.3379	-14.0733	29.9979	-8.88086
902.746	-27.2819	39.54	-17.2984	29.8279	-9.98357
900.973	-29.9506	40.1975	-19.2937	30.2122	-10.6569
899.199	-31.0781	40.6678	-20.1785	31.3144	-10.8997
897.426	-31.8218	40.7771	-20.3279	31.145	-11.4939
895.652	-29.8603	39.8273	-18.2552	31.268	-11.6051
893.877	-26.694	38.9271	-15.6882	30.8617	-11.0058
892.102	-18.1797	36.9013	-9.67427	29.7045	-8.50548
890.326	-13.5191	36.0672	-7.13858	30.0762	-6.38058
888.551	-11.9342	36.6405	-6.63621	29.3916	-5.29799
886.773	-11.1008	36.5018	-6.70106	29.4009	-4.3997
884.996	-9.21727	36.2074	-5.48999	28.5816	-3.72728
883.219	-7.59691	35.7139	-4.37784	28.1656	-3.21906
881.441	-6.8853	36.0259	-4.99164	28.7121	-1.89366
879.664	-5.40027	36.6592	-4.47008	29.9265	-0.93019
877.885	-2.63294	36.9151	-3.01046	30.6745	0.37752
876.107	2.6779	37.1849	0.34597	30.6688	2.33194
874.326	10.844	38.0049	5.98788	30.9253	4.85611
872.547	17.0927	39.1781	10.8378	31.1689	6.25493
870.768	18.5322	39.996	11.9518	31.4361	6.58035
868.986	22.3826	40.8746	15.0014	32.212	7.38125
867.205	27.3541	43.029	19.7906	33.6744	7.5635
865.424	29.3135	42.8634	21.4337	33.1597	7.87985
863.643	32.2603	43.3813	23.2809	33.0527	8.97934
861.859	35.2681	44.8358	25.3659	33.6503	9.9022
860.078	38.0192	46.3478	27.0181	34.9686	11.0011
858.295	42.9078	48.6371	29.9603	36.3457	12.9475
856.512	50.0071	52.3396	35.1745	38.2242	14.8325
854.727	50.962	52.0813	35.3092	37.1194	15.6527
852.943	47.4256	49.603	31.9107	35.1828	15.5149
851.158	47.9808	49.5198	32.3727	34.1597	15.6081
849.373	47.6164	49.9013	32.6569	34.2863	14.9595
847.586	44.2511	47.9553	30.5925	33.2942	13.6586
845.801	45.0972	49.273	31.8757	34.2627	13.2216
844.014	46.8109	50.7553	33.2793	36.189	13.5315
842.227	49.9543	53.9719	34.9931	37.4548	14.9612
840.439	55.7172	58.0243	38.8573	40.2286	16.8599
838.652	64.2379	64.1697	45.1058	44.1131	19.1321
836.863	67.1696	66.3405	46.5864	44.4879	20.5832
835.076	66.9918	64.8014	46.4913	43.8047	20.5005
833.287	67.4855	64.7946	46.8974	43.3698	20.5881
831.498	65.5008	61.8673	45.5707	41.1004	19.9302
829.707	60.7214	57.1953	42.7648	38.3856	17.9566
827.918	58.0198	54.2797	41.6409	37.0679	16.3788
826.127	54.066	50.723	39.4565	36.1743	14.6095
824.336	50.656	48.889	36.6698	35.7915	13.9861
822.543	49.5131	48.3202	35.6777	35.4867	13.8355
820.752	47.6884	48.3684	34.0438	34.6721	13.6447
818.959	43.942	47.805	30.9789	34.1158	12.9631
817.166	38.9848	46.4586	27.2059	33.5498	11.779
815.373	33.3427	44.5115	23.1213	32.0524	10.2214
813.58	27.9738	41.7159	19.5788	30.9198	8.39498
811.785	21.6057	38.9508	15.5784	29.1942	6.02725
809.99	16.9597	37.5795	12.9064	28.4915	4.05328
808.195	13.9128	36.7596	11.4011	28.3257	2.51168
806.4	12.4571	37.0049	10.0961	28.5266	2.36097
804.605	14.1965	37.4508	11.2561	29.0607	2.9404
802.809	14.6054	36.9448	11.9322	29.301	2.67313
801.012	14.2529	36.4606	11.7063	28.9323	2.54652
799.215	11.1831	35.5566	9.16802	28.9492	2.01505
797.418	4.76094	35.3953	5.05854	28.9739	-0.2976
795.619	-2.04518	36.4768	0.58979	30.2598	-2.63497
793.822	-10.7097	40.3023	-4.59659	32.2481	-6.11313
792.023	-15.3742	43.0819	-7.31568	33.2056	-8.05855
790.223	-17.9426	44.8681	-8.94119	33.614	-9.0014
788.424	-19.3436	45.4436	-9.7053	33.71	-9.63825
786.623	-16.4334	44.1497	-7.25759	31.8352	-9.17583
784.824	-12.5679	41.7644	-4.08747	30.5806	-8.4804
783.021	-10.47	40.6799	-3.0969	30.7362	-7.37313
781.221	-10.6225	40.5527	-3.75304	30.8805	-6.86947
779.42	-14.7764	41.7049	-6.99912	30.8421	-7.77724
777.617	-17.277	41.9453	-8.65824	30.369	-8.61876
775.814	-19.6249	42.4624	-9.97944	30.1884	-9.6455
774.012	-17.0094	41.6853	-7.98611	30.1142	-9.0233
772.207	-15.1795	41.2177	-7.20028	30.7181	-7.97925
770.404	-11.4497	39.8456	-4.74879	30.7729	-6.70087
768.6	-3.57256	37.4541	0.64496	29.5193	-4.21752
766.795	3.75031	36.7215	5.59972	29.1453	-1.84941
764.99	11.1441	37.3174	10.9862	29.0664	0.15784
763.184	16.8893	38.426	15.235	29.5639	1.65427
761.379	21.0619	40.852	18.594	30.433	2.46787
759.572	29.3459	43.5417	26.0629	32.7106	3.28308
757.764	41.4939	47.6754	36.1492	35.7004	5.3448
755.957	59.4508	53.5136	50.4234	39.8171	9.02742
754.148	78.6333	62.5764	64.7495	45.099	13.8837
752.342	99.846	71.5994	79.0827	50.7734	20.7633
750.533	118.009	78.9638	90.6622	54.9077	27.347
748.723	122.071	83.2121	91.5762	56.4485	30.4946
746.914	115.859	81.3678	85.3713	54.8231	30.4879
745.104	98.5768	73.4397	71.1761	49.9585	27.4007
743.293	75.1848	62.0871	53.2911	43.4216	21.8938
741.482	50.5664	50.6328	35.3336	35.9165	15.2328
739.672	31.6558	41.3655	21.6734	30.7183	9.98244
737.859	19.5101	36.4973	12.9753	28.0817	6.53479
736.047	16.0142	35.0195	11.0019	27.4348	5.01237
734.234	17.4077	34.895	11.8153	27.4154	5.59235
732.422	21.4987	36.6148	15.1773	28.8129	6.32144
730.609	24.0428	37.415	17.4163	29.6209	6.62651
728.795	26.3479	37.9312	18.7191	28.9987	7.62884
726.98	27.7292	38.2674	20.0953	28.6214	7.63384
725.166	29.652	38.154	22.0069	28.6817	7.64509
723.352	32.5979	38.528	24.4918	28.7609	8.10606
721.535	34.7084	38.8115	26.1287	29.4188	8.57963
719.719	33.7733	37.9553	26.3036	30.234	7.4697
717.902	34.8179	38.4	28.2093	31.0344	6.60854
716.086	35.583	38.4904	28.6593	31.384	6.92377
714.268	38.212	40.7206	29.8899	32.7888	8.32211
712.451	38.5723	42.4432	29.4347	32.9373	9.13766
710.633	37.7423	42.4693	27.6912	32.7066	10.0511
708.814	36.4407	42.8206	27.1065	33.2597	9.33415
706.994	36.0696	43.2079	27.275	33.4518	8.79456
705.176	37.5997	44.6731	29.0333	34.3746	8.56644
703.355	36.3389	43.9012	28.8576	34.6343	7.48127
701.535	37.1965	44.1523	30.1201	35.6722	7.07639
699.715	40.5346	46.2443	32.7143	36.9798	7.82029
697.893	46.0902	49.8082	35.6088	39.0057	10.4814
696.07	51.39	53.3352	38.2434	40.2197	13.1466
694.248	54.6167	55.4117	39.5871	41.3213	15.0295
692.426	56.8417	57.0414	40.5071	41.3231	16.3346
690.604	55.8425	57.07	39.99	40.2948	15.8525
688.779	53.9802	55.2776	39.27	39.7823	14.7102
686.955	52.402	53.6115	39.8864	39.0302	12.5156
685.131	52.1991	51.2482	41.3653	38.1758	10.8338
683.307	55.1272	50.1992	43.8781	38.8186	11.2491
681.48	58.7554	49.5517	46.8715	39.2294	11.884
679.656	68.2315	52.1632	54.0374	42.0046	14.1941
677.83	78.813	56.2866	61.5958	45.9822	17.2172
676.004	86.951	60.4372	66.9605	48.8119	19.9905
674.176	91.6793	63.7459	70.0015	49.8078	21.6778
672.348	90.6701	64.3362	68.388	48.7569	22.2821
670.521	85.2321	62.8442	63.9128	47.0658	21.3193
668.691	76.6967	60.7079	57.5687	44.0165	19.128
666.863	68.7821	59.487	51.2859	42.342	17.4962
665.035	58.0888	55.0721	42.3551	39.8689	15.7337
663.205	50.5042	52.9502	35.7057	37.4871	14.7985
661.375	48.8353	54.3008	34.34	37.4893	14.4953
659.543	47.1188	54.4098	32.8273	37.5011	14.2915
657.713	43.8427	52.2383	30.3984	36.2943	13.4443
655.881	41.8634	50.92	29.2786	35.5036	12.5848
654.049	39.0588	49.0285	27.2487	33.9201	11.8101
652.217	35.6335	47.1164	25.3845	32.8365	10.2491
650.385	33.1615	45.3674	24.2603	31.9795	8.90127
648.551	32.644	43.2027	23.6919	31.9323	8.95205
646.717	29.9993	40.3487	21.7659	30.6998	8.23346
644.883	29.2805	38.9928	21.286	29.5269	7.99454
643.049	31.0199	39.4771	22.8472	29.7449	8.17273
641.215	30.4955	39.0098	22.1943	29.5192	8.3012
639.379	28.4183	38.2465	20.4291	28.7889	7.98921
637.543	25.8853	37.9311	18.6026	29.1628	7.28272
635.707	24.0444	37.9742	16.8163	29.0461	7.22805
633.869	20.4068	36.4062	14.0268	28.6548	6.38004
632.031	17.5932	35.7103	12.4215	27.9739	5.17171
630.195	15.1914	35.1478	10.7745	26.8932	4.4169
628.355	11.484	34.2823	8.76659	26.2706	2.71738
626.518	8.8768	33.9213	6.89844	25.3304	1.97836
624.678	8.13465	33.9468	6.14649	25.4576	1.98815
622.84	5.03397	32.9542	3.38288	25.6026	1.65109
621	0.41742	32.8897	-0.2549	24.8104	0.67232
619.158	-6.9827	32.8394	-5.3603	25.2358	-1.6224
617.318	-13.0645	34.231	-9.02314	26.3221	-4.04132
615.477	-20.0928	37.0323	-12.8933	27.2479	-7.19956
613.635	-23.6186	38.3923	-14.9687	27.4343	-8.64989
611.793	-25.3934	38.9859	-15.4927	27.4343	-9.90068
609.949	-25.0015	38.7672	-14.6084	26.9445	-10.3931
608.107	-20.6422	37.3133	-11.3691	26.3876	-9.27308
606.264	-15.5501	36.17	-7.73334	26.644	-7.81679
604.42	-13.0848	35.3394	-5.96686	27.3086	-7.11793
602.574	-14.7239	36.6948	-7.54679	27.6103	-7.17706
600.73	-18.6088	38.2782	-10.38	28.0515	-8.22877
598.885	-22.3724	39.7389	-13.4905	28.7509	-8.88191
597.039	-27.0249	40.757	-17.0507	29.0392	-9.97413
595.193	-29.5647	40.8104	-19.888	29.0732	-9.6767
593.346	-32.1539	41.0894	-21.6936	29.1934	-10.4603
591.498	-30.992	38.7353	-21.0938	28.2213	-9.89819
589.65	-27.3415	36.3087	-18.4998	27.3836	-8.84168
587.803	-23.2485	35.0626	-16.4325	26.9953	-6.816
585.955	-20.1937	34.3575	-14.1288	26.0291	-6.06481
584.105	-18.8932	34.0325	-13.0966	26.1568	-5.79657
582.256	-17.7751	33.9545	-11.5569	26.0374	-6.21818
580.406	-17.9741	34.3543	-11.0002	26.0932	-6.97389
578.557	-16.2021	33.8835	-8.67857	25.4614	-7.52356
576.705	-12.8765	32.9651	-5.77793	25.1423	-7.09857
574.854	-10.4964	32.6518	-3.16821	24.4787	-7.32819
573.002	-6.20474	31.9482	-0.17337	24.0634	-6.03137
571.15	-1.08718	30.9341	2.95982	24.248	-4.047
569.297	4.03217	30.8527	5.48391	24.3252	-1.45174
567.443	6.35016	30.7253	5.96884	24.4547	0.38133
565.59	6.59097	30.6146	4.94535	24.6013	1.64562
563.736	5.97274	31.0776	3.75567	24.7438	2.21708
561.883	5.75725	31.3644	3.16599	24.4588	2.59126
560.027	7.351	32.2613	3.76257	23.7278	3.58843
558.172	9.45327	32.916	5.19392	23.5567	4.25935
556.316	11.5898	32.9355	6.90676	23.669	4.68303
554.459	15.0372	33.5656	9.21165	24.0159	5.82557
552.604	19.3371	34.6065	12.6181	25.1426	6.71908
550.746	23.495	36.4801	15.77	26.0477	7.72499
548.889	24.3822	36.7535	16.2665	26.5666	8.11561
547.029	25.0067	36.6222	16.8706	27.1038	8.13612
545.172	25.9254	37.2804	17.9527	27.5257	7.97272
543.312	25.5359	37.6611	18.0501	28.1548	7.48579
541.453	25.9418	37.9173	17.9605	28.7455	7.9813
539.592	28.0429	38.4636	19.42	29.6949	8.62293
537.732	29.9424	39.538	20.3903	29.3658	9.55211
535.871	32.4508	40.7132	22.0135	29.7844	10.4373
534.01	35.0617	41.8051	24.4139	30.3162	10.6478
532.148	37.3564	42.9302	26.0387	30.9396	11.3177
530.285	37.5182	42.3096	26.2117	31.3506	11.3065
528.424	35.6289	40.4961	25.067	30.112	10.5619
526.561	33.8263	38.7375	24.0569	29.3923	9.76937
524.695	30.9685	36.3227	22.292	28.4794	8.67652
522.832	28.2315	34.5047	20.1102	27.2223	8.12129
520.967	26.6402	33.3192	19.1969	26.3823	7.44327
519.102	23.6597	32.5839	17.4858	25.9539	6.17391
517.236	22.6748	32.2304	16.9154	25.8515	5.75941
515.371	22.5793	32.4977	17.511	25.4961	5.06831
513.504	21.5897	32.2859	17.3383	25.2411	4.25137
511.637	18.8984	31.4782	15.9072	24.4001	2.99126
509.77	14.2263	31.0566	13.0343	23.9283	1.19199
507.902	10.8525	30.1166	11.2049	23.7564	-0.35245
506.033	7.72621	30.0778	9.34982	23.8657	-1.62362
504.164	5.73491	30.1398	8.02722	23.6546	-2.29231
502.295	4.67006	30.639	7.22466	23.5295	-2.55459
500.426	4.71544	30.2294	6.80417	23.4788	-2.08873

## Sheet: Fig.2i-j
number of iteration	accuracy	loss
1	0.52479	0.69226
2	0.52479	0.69084
3	0.60088	0.68712
4	0.82671	0.68045
5	0.8002	0.66854
6	0.82523	0.64749
7	0.82671	0.62209
8	0.84291	0.57439
9	0.80756	0.5202
10	0.80707	0.46296
11	0.838	0.44599
12	0.84143	0.41617
13	0.78645	0.45908
14	0.78203	0.48336
15	0.84143	0.38561
16	0.85125	0.39183
17	0.85027	0.36576
18	0.84094	0.36689
19	0.84143	0.36249
20	0.84487	0.35592
21	0.86058	0.34379
22	0.86156	0.35092
23	0.86402	0.34903
24	0.86598	0.34155
25	0.86892	0.33146
26	0.87138	0.30967
27	0.8704	0.31263
28	0.85714	0.33171
29	0.84978	0.35928
30	0.86352	0.32984
31	0.87138	0.29591
32	0.88316	0.28419
33	0.88562	0.28075
34	0.88463	0.27621
35	0.88267	0.27802
36	0.8812	0.27743
37	0.88513	0.27265
38	0.88709	0.26943
39	0.88807	0.26786
40	0.88954	0.26559
41	0.88954	0.2643
42	0.88709	0.26393
43	0.89003	0.2633
44	0.89102	0.2598
45	0.8974	0.25546
46	0.89642	0.25872
47	0.89445	0.26056
48	0.89789	0.25207
49	0.90133	0.24763
50	0.89936	0.24821
51	0.89642	0.25494
52	0.89838	0.25001
53	0.89985	0.24525
54	0.89936	0.24575
55	0.89985	0.24566
56	0.89887	0.24555
57	0.89593	0.24799
58	0.89151	0.25367
59	0.89298	0.25143
60	0.89691	0.25007
61	0.90476	0.24754
62	0.89151	0.27222
63	0.88758	0.27709
64	0.90083	0.24624
65	0.89838	0.24574
66	0.89249	0.26344
67	0.89053	0.27304
68	0.89053	0.26983
69	0.89494	0.25469
70	0.89936	0.23843
71	0.90329	0.24035
72	0.89396	0.25914
73	0.89053	0.26766
74	0.89789	0.25449
75	0.90427	0.23704
76	0.89887	0.23621
77	0.89543	0.24302
78	0.89445	0.2476
79	0.89249	0.24464
80	0.90231	0.23871
81	0.90378	0.23782
82	0.9028	0.238
83	0.90427	0.23796
84	0.90329	0.23777
85	0.90476	0.23608
86	0.90525	0.23436
87	0.90623	0.23371
88	0.90329	0.23529
89	0.90378	0.23469
90	0.90231	0.23635
91	0.90231	0.23738
92	0.90182	0.23715
93	0.90182	0.23413
94	0.90378	0.23323
95	0.90476	0.2322
96	0.90623	0.23082
97	0.90722	0.23077
98	0.90476	0.23328
99	0.90476	0.2345
100	0.90476	0.23143
101	0.90722	0.22708
102	0.91016	0.22252
103	0.90771	0.22258
104	0.90722	0.23002
105	0.90476	0.23749
106	0.90525	0.24045
107	0.90574	0.24055
108	0.90869	0.23527
109	0.91016	0.22934
110	0.90918	0.22516
111	0.90525	0.22846
112	0.89593	0.23981
113	0.90182	0.2349
114	0.91065	0.22213
115	0.91065	0.21828
116	0.91016	0.21971
117	0.90623	0.22356
118	0.90231	0.22998
119	0.90182	0.22912
120	0.90231	0.22794
121	0.90722	0.2246
122	0.91016	0.22035
123	0.9136	0.22052
124	0.91163	0.22414
125	0.90673	0.23228
126	0.90034	0.23854
127	0.90673	0.23042
128	0.91065	0.22212
129	0.91163	0.22031
130	0.90722	0.22559
131	0.9082	0.23013
132	0.90623	0.23746
133	0.9082	0.22398
134	0.91262	0.21848
135	0.90574	0.22582
136	0.89936	0.23621
137	0.89887	0.2377
138	0.90525	0.22726
139	0.91458	0.21968
140	0.91065	0.21835
141	0.91016	0.22098
142	0.90476	0.22594
143	0.90329	0.22934
144	0.9028	0.22821
145	0.90771	0.21998
146	0.91458	0.21613
147	0.9082	0.22099
148	0.90182	0.23256
149	0.89838	0.24229
150	0.89887	0.23403
151	0.90427	0.22789
152	0.90967	0.23476
153	0.9028	0.24699
154	0.89445	0.25774
155	0.89593	0.25174
156	0.89985	0.24251
157	0.90378	0.23083
158	0.90771	0.21978
159	0.91213	0.21252
160	0.90967	0.21409
161	0.90967	0.22488
162	0.90673	0.23556
163	0.90034	0.24403
164	0.90133	0.24277
165	0.90378	0.23909
166	0.90967	0.23114
167	0.91016	0.21796
168	0.90967	0.21374
169	0.90623	0.22395
170	0.9028	0.23523
171	0.90427	0.2399
172	0.90525	0.23266
173	0.90918	0.22588
174	0.90967	0.22661
175	0.90722	0.23114
176	0.90918	0.23344
177	0.91213	0.23495
178	0.91311	0.23152
179	0.91311	0.22739
180	0.91213	0.22097
181	0.90771	0.21458
182	0.90574	0.21421
183	0.90574	0.21945
184	0.90329	0.22452
185	0.90378	0.22422
186	0.90673	0.22038
187	0.90771	0.21518
188	0.91114	0.21297
189	0.91262	0.21143
190	0.91262	0.21297
191	0.90918	0.21702
192	0.90771	0.22225
193	0.90623	0.22548
194	0.90574	0.22931
195	0.90673	0.22702
196	0.9082	0.22016
197	0.90967	0.21283
198	0.91311	0.21128
199	0.91262	0.21813
200	0.90967	0.22714
201	0.90918	0.23162
202	0.91016	0.23402
203	0.91065	0.23336
204	0.90918	0.22775
205	0.91163	0.21946
206	0.91458	0.21379
207	0.91163	0.21175
208	0.91556	0.21252
209	0.91409	0.21826
210	0.9136	0.22048
211	0.91458	0.222
212	0.91409	0.22201
213	0.91458	0.21833
214	0.91458	0.2134
215	0.91065	0.21249
216	0.90771	0.21456
217	0.9082	0.21491
218	0.90623	0.21673
219	0.90574	0.21681
220	0.90967	0.21281
221	0.91114	0.21025
222	0.91556	0.21291
223	0.91016	0.21861
224	0.91016	0.21528
225	0.9136	0.21006
226	0.9136	0.20738
227	0.91311	0.21208
228	0.9136	0.21652
229	0.91114	0.21884
230	0.90967	0.22178
231	0.90967	0.21968
232	0.90967	0.21646
233	0.90918	0.21527
234	0.91065	0.21676
235	0.91114	0.22169
236	0.9136	0.22627
237	0.91016	0.23049
238	0.91163	0.2361
239	0.91016	0.23682
240	0.91114	0.23245
241	0.91262	0.22422
242	0.91163	0.21638
243	0.91114	0.21262
244	0.90869	0.21068
245	0.91311	0.20996
246	0.91311	0.20764
247	0.9136	0.20602
248	0.91262	0.20503
249	0.91114	0.20529
250	0.91016	0.20914
251	0.90918	0.21297
252	0.91409	0.20765
253	0.90918	0.20733
254	0.90673	0.21796
255	0.90476	0.22659
256	0.90034	0.23234
257	0.9028	0.23049
258	0.90427	0.22113
259	0.90869	0.21528
260	0.91507	0.21382
261	0.91065	0.21555
262	0.91213	0.21781
263	0.91262	0.218
264	0.91311	0.21137
265	0.91507	0.20797
266	0.91605	0.20763
267	0.91458	0.21091
268	0.91311	0.21504
269	0.90869	0.21703
270	0.90771	0.21506
271	0.91114	0.21141
272	0.91311	0.20686
273	0.91409	0.20362
274	0.91605	0.20237
275	0.91556	0.20227
276	0.91556	0.20427
277	0.91163	0.20718
278	0.90918	0.20965
279	0.90967	0.21074
280	0.91163	0.21005
281	0.91065	0.21214
282	0.91114	0.21027
283	0.91311	0.20891
284	0.91409	0.2062
285	0.91703	0.20637
286	0.9136	0.20878
287	0.91163	0.20878
288	0.9136	0.20133
289	0.91605	0.20104
290	0.91556	0.20626
291	0.91262	0.21598
292	0.91311	0.21846
293	0.91213	0.21975
294	0.91311	0.21141
295	0.91507	0.20411
296	0.919	0.20283
297	0.91065	0.2116
298	0.90476	0.22411
299	0.90574	0.22961
300	0.90967	0.2245
301	0.91114	0.21359
302	0.91458	0.20409
303	0.91262	0.20316
304	0.9136	0.21491
305	0.9082	0.23319
306	0.90722	0.23306
307	0.90869	0.22074
308	0.91262	0.21002
309	0.9136	0.20815
310	0.91065	0.2131
311	0.90918	0.2202
312	0.90869	0.22124
313	0.90869	0.2242
314	0.90722	0.22403
315	0.91016	0.22191
316	0.91213	0.22022
317	0.91409	0.21729
318	0.91507	0.21718
319	0.91065	0.2186
320	0.90722	0.22066
321	0.90918	0.21847
322	0.91213	0.21375
323	0.91213	0.20763
324	0.91163	0.20587
325	0.91213	0.20864
326	0.91065	0.21313
327	0.90967	0.2181
328	0.90869	0.21783
329	0.90869	0.2136
330	0.91262	0.20787
331	0.91311	0.20471
332	0.9136	0.20576
333	0.91556	0.20962
334	0.91213	0.21525
335	0.91163	0.21524
336	0.91114	0.21114
337	0.91556	0.20593
338	0.91851	0.2043
339	0.91703	0.21151
340	0.90967	0.22211
341	0.91163	0.22024
342	0.91114	0.22637
343	0.91409	0.2203
344	0.91802	0.21395
345	0.91458	0.20539
346	0.91213	0.20982
347	0.91213	0.21551
348	0.91213	0.21758
349	0.91262	0.2135
350	0.9136	0.20608
351	0.91065	0.20317
352	0.91458	0.20525
353	0.91654	0.20899
354	0.91507	0.2142
355	0.91262	0.21729
356	0.91556	0.21555
357	0.91802	0.21197
358	0.91703	0.20983
359	0.91458	0.20533
360	0.91311	0.20209
361	0.91556	0.20185
362	0.91556	0.20406
363	0.91507	0.20624
364	0.91458	0.20693
365	0.91458	0.20633
366	0.91605	0.20393
367	0.91851	0.19882
368	0.91556	0.19586
369	0.91556	0.19572
370	0.91507	0.19854
371	0.91458	0.20083
372	0.91409	0.20085
373	0.91802	0.19606
374	0.91753	0.19387
375	0.91802	0.19667
376	0.92047	0.20116
377	0.919	0.20359
378	0.91851	0.20445
379	0.91605	0.20071
380	0.91703	0.19746
381	0.91753	0.19679
382	0.91802	0.19608
383	0.91851	0.19798
384	0.91114	0.20384
385	0.90869	0.20922
386	0.90722	0.20415
387	0.91507	0.19591
388	0.91998	0.19233
389	0.91753	0.19146
390	0.91753	0.19335
391	0.919	0.19581
392	0.91753	0.19998
393	0.91458	0.20526
394	0.91458	0.21008
395	0.91507	0.2089
396	0.91507	0.20328
397	0.91311	0.1986
398	0.9136	0.19666
399	0.91409	0.19803
400	0.9136	0.20051
401	0.91311	0.19941
402	0.9136	0.1989
403	0.91458	0.19686
404	0.91851	0.19415
405	0.919	0.19704
406	0.91802	0.20066
407	0.91851	0.20252
408	0.92047	0.20382
409	0.919	0.20403
410	0.92047	0.20129
411	0.91998	0.19816
412	0.92047	0.19557
413	0.919	0.19528
414	0.91802	0.19737
415	0.91654	0.20221
416	0.91409	0.20594
417	0.91605	0.21081
418	0.91311	0.21599
419	0.91409	0.21232
420	0.91556	0.20784
421	0.91605	0.20229
422	0.91654	0.19716
423	0.91654	0.19422
424	0.91851	0.19295
425	0.91703	0.1932
426	0.91753	0.19328
427	0.91949	0.19459
428	0.92293	0.19623
429	0.92096	0.19453
430	0.91556	0.19487
431	0.91213	0.19991
432	0.91409	0.20205
433	0.91213	0.20512
434	0.91507	0.19761
435	0.91851	0.19183
436	0.92243	0.19256
437	0.91998	0.19894
438	0.91753	0.20586
439	0.91654	0.21008
440	0.91949	0.20642
441	0.92047	0.20046
442	0.92538	0.19525
443	0.9244	0.19027
444	0.92096	0.18904
445	0.919	0.19021
446	0.91753	0.19144
447	0.91605	0.19586
448	0.91556	0.19428
449	0.91851	0.18966
450	0.91949	0.1888
451	0.91753	0.19213
452	0.91998	0.19798
453	0.919	0.19643
454	0.91802	0.195
455	0.91949	0.19184
456	0.919	0.18965
457	0.91998	0.19134
458	0.91998	0.19342
459	0.91949	0.197
460	0.91998	0.19615
461	0.919	0.19274
462	0.91949	0.19173
463	0.91949	0.19326
464	0.919	0.19509
465	0.91802	0.19736
466	0.91998	0.19365
467	0.91998	0.19156
468	0.92047	0.18925
469	0.92194	0.18748
470	0.91949	0.18606
471	0.91949	0.18617
472	0.91949	0.18766
473	0.91851	0.18961
474	0.91753	0.19267
475	0.91458	0.19479
476	0.91851	0.19394
477	0.91753	0.1939
478	0.919	0.19229
479	0.92096	0.1894
480	0.91998	0.18894
481	0.92047	0.19108
482	0.91605	0.19432
483	0.92243	0.1925
484	0.919	0.19052
485	0.91998	0.18935
486	0.92047	0.18957
487	0.91998	0.1897
488	0.91802	0.19129
489	0.91851	0.19369
490	0.91851	0.19655
491	0.91654	0.20117
492	0.91802	0.20111
493	0.919	0.19987
494	0.91654	0.1988
495	0.91753	0.19402
496	0.91851	0.19387
497	0.92145	0.19609
498	0.91851	0.20068
499	0.919	0.20091
500	0.91998	0.19744
501	0.91703	0.19277
502	0.91654	0.19119
503	0.9136	0.19334
504	0.91311	0.19444
505	0.91458	0.19101
506	0.91851	0.18651
507	0.91802	0.18538
508	0.91851	0.18696
509	0.91949	0.18887
510	0.92096	0.18523
511	0.92636	0.18375
512	0.92391	0.18571
513	0.91998	0.18817
514	0.91753	0.19136
515	0.91507	0.19276
516	0.91262	0.19232
517	0.91654	0.18838
518	0.91998	0.18536
519	0.92047	0.1871
520	0.91753	0.19719
521	0.91311	0.20645
522	0.91409	0.20431
523	0.919	0.19603
524	0.92489	0.1879
525	0.92047	0.18762
526	0.91949	0.19096
527	0.91802	0.19348
528	0.919	0.19402
529	0.92096	0.18973
530	0.91949	0.18686
531	0.91998	0.19145
532	0.91654	0.19672
533	0.91458	0.19864
534	0.91703	0.19671
535	0.92047	0.18949
536	0.91949	0.18501
537	0.91998	0.18795
538	0.91802	0.19145
539	0.91703	0.19236
540	0.91998	0.18942
541	0.92342	0.18281
542	0.92342	0.18089
543	0.92538	0.18347
544	0.92391	0.18712
545	0.92293	0.18997
546	0.92391	0.18707
547	0.92047	0.18539
548	0.92096	0.18692
549	0.92047	0.18812
550	0.91949	0.18632
551	0.92194	0.18489
552	0.92342	0.18496
553	0.92243	0.18731
554	0.91998	0.18831
555	0.91851	0.18739
556	0.91998	0.18873
557	0.91802	0.19046
558	0.91654	0.19196
559	0.91605	0.19218
560	0.91556	0.19406
561	0.91409	0.19443
562	0.91409	0.19421
563	0.91556	0.19328
564	0.91556	0.19255
565	0.91703	0.19124
566	0.91703	0.18881
567	0.91703	0.1874
568	0.91654	0.18719
569	0.91654	0.19028
570	0.91605	0.19217
571	0.91949	0.19129
572	0.92096	0.1895
573	0.92243	0.1877
574	0.92194	0.18597
575	0.92096	0.18443
576	0.92096	0.18342
577	0.92145	0.18256
578	0.92391	0.18118
579	0.92145	0.18223
580	0.91998	0.18658
581	0.919	0.1909
582	0.91998	0.18903
583	0.92096	0.1824
584	0.92047	0.18127
585	0.92145	0.18654
586	0.92489	0.1887
587	0.92243	0.18577
588	0.91998	0.19154
589	0.91703	0.19919
590	0.91949	0.19484
591	0.91998	0.18334
592	0.92391	0.17959
593	0.92145	0.18245
594	0.92342	0.18281
595	0.92293	0.18108
596	0.92145	0.18192
597	0.92145	0.18288
598	0.91998	0.1842
599	0.91802	0.18371
600	0.92047	0.18179
601	0.91949	0.18049
602	0.92096	0.18095
603	0.92145	0.18495
604	0.91802	0.18765
605	0.91998	0.18504
606	0.92243	0.18278
607	0.92194	0.18473
608	0.92145	0.18908
609	0.91753	0.18659
610	0.92047	0.18469
611	0.92096	0.18729
612	0.91949	0.19409
613	0.91703	0.20119
614	0.91311	0.20397
615	0.91311	0.19692
616	0.91114	0.1975
617	0.9136	0.19133
618	0.91949	0.18629
619	0.92194	0.18393
620	0.92243	0.18493
621	0.92342	0.18672
622	0.92243	0.19
623	0.91998	0.19287
624	0.92391	0.19248
625	0.92391	0.18755
626	0.92243	0.18503
627	0.92194	0.18588
628	0.92391	0.18368
629	0.92145	0.18274
630	0.919	0.18333
631	0.91949	0.18447
632	0.91753	0.18838
633	0.91802	0.19268
634	0.91458	0.19464
635	0.91507	0.19648
636	0.91458	0.19624
637	0.91802	0.19162
638	0.92096	0.18846
639	0.92194	0.18612
640	0.92293	0.18492
641	0.92243	0.18523
642	0.92243	0.18558
643	0.92342	0.1878
644	0.92047	0.19096
645	0.92194	0.19163
646	0.92243	0.19026
647	0.92391	0.18804
648	0.92243	0.19039
649	0.92145	0.19244
650	0.92145	0.1897
651	0.91802	0.19377
652	0.91213	0.20636
653	0.90869	0.21618
654	0.90574	0.21409
655	0.91163	0.20467
656	0.91556	0.19314
657	0.92194	0.18474
658	0.92293	0.18842
659	0.91851	0.20182
660	0.9136	0.21443
661	0.91114	0.22216
662	0.91703	0.20417
663	0.91605	0.19211
664	0.91851	0.18511
665	0.9136	0.18715
666	0.91458	0.18862
667	0.91507	0.18873
668	0.91802	0.18976
669	0.91654	0.19434
670	0.91605	0.19946
671	0.91556	0.20088
672	0.91556	0.20286
673	0.91851	0.20246
674	0.91949	0.19495
675	0.92096	0.18873
676	0.92145	0.18606
677	0.92194	0.18678
678	0.91556	0.19328
679	0.91556	0.19357
680	0.91703	0.19381
681	0.91753	0.18486
682	0.92047	0.17854
683	0.92096	0.18066
684	0.91802	0.185
685	0.91507	0.18956
686	0.91654	0.19377
687	0.91654	0.19551
688	0.91605	0.19642
689	0.91409	0.19666
690	0.91753	0.19322
691	0.91949	0.18526
692	0.919	0.18088
693	0.91556	0.18369
694	0.91556	0.18439
695	0.91949	0.18384
696	0.92145	0.18528
697	0.92293	0.18736
698	0.92096	0.18947
699	0.919	0.18977
700	0.91409	0.19534
701	0.91163	0.20387
702	0.90771	0.21254
703	0.9082	0.21227
704	0.9136	0.20505
705	0.91802	0.19413
706	0.92096	0.18579
707	0.91949	0.18221
708	0.91605	0.18592
709	0.91507	0.191
710	0.91458	0.19772
711	0.91458	0.20255
712	0.91851	0.20311
713	0.919	0.1995
714	0.91703	0.2024
715	0.92342	0.21103
716	0.92047	0.21448
717	0.91802	0.21811
718	0.91605	0.2128
719	0.91802	0.20346
720	0.91213	0.20103
721	0.90869	0.20322
722	0.91114	0.20795
723	0.90673	0.21048
724	0.91262	0.20178
725	0.91703	0.19427
726	0.92047	0.1883
727	0.91458	0.18697
728	0.91409	0.1878
729	0.91556	0.18697
730	0.91802	0.18628
731	0.91851	0.18314
732	0.91998	0.18322
733	0.91949	0.18595
734	0.91949	0.18864
735	0.92096	0.18977
736	0.91753	0.19827
737	0.91262	0.21222
738	0.91507	0.20995
739	0.91605	0.20622
740	0.91654	0.2051
741	0.91311	0.20291
742	0.91262	0.20461
743	0.9136	0.19698
744	0.91507	0.18851
745	0.92145	0.18031
746	0.92489	0.17828
747	0.92243	0.18134
748	0.92538	0.18229
749	0.92489	0.18357
750	0.92538	0.18313
751	0.92293	0.18299
752	0.91998	0.18594
753	0.92096	0.1857
754	0.91753	0.18708
755	0.91851	0.19048
756	0.91998	0.19851
757	0.91605	0.20587
758	0.91458	0.20525
759	0.91556	0.20017
760	0.91213	0.19585
761	0.91507	0.19256
762	0.91409	0.19497
763	0.91016	0.19878
764	0.91163	0.20001
765	0.91507	0.19387
766	0.92342	0.1867
767	0.92636	0.1859
768	0.92734	0.19064
769	0.92685	0.18494
770	0.92538	0.18251
771	0.92047	0.19167
772	0.91016	0.20689
773	0.91065	0.20635
774	0.91409	0.20399
775	0.91753	0.19572
776	0.92194	0.18482
777	0.92243	0.18523
778	0.92243	0.19052
779	0.92047	0.18953
780	0.92145	0.1864
781	0.92047	0.18598
782	0.92096	0.18547
783	0.92293	0.18465
784	0.92293	0.18245
785	0.92096	0.18398
786	0.919	0.18931
787	0.91654	0.19273
788	0.91802	0.19334
789	0.91949	0.18986
790	0.92194	0.18607
791	0.92734	0.18253
792	0.92833	0.18196
793	0.92538	0.18807
794	0.92587	0.18661
795	0.92685	0.1837
796	0.92096	0.18176
797	0.92293	0.18276
798	0.92145	0.18494
799	0.91605	0.19018
800	0.91409	0.19343
801	0.91703	0.19254
802	0.92145	0.18747
803	0.92538	0.18333
804	0.92587	0.18112
805	0.92685	0.18218
806	0.92587	0.18444
807	0.92587	0.18813
808	0.91949	0.19351
809	0.91654	0.19799
810	0.92145	0.19257
811	0.92489	0.18659
812	0.92587	0.18511
813	0.92833	0.18523
814	0.92194	0.18815
815	0.92243	0.18941
816	0.92145	0.19161
817	0.91998	0.18939
818	0.92047	0.18879
819	0.91654	0.19239
820	0.91753	0.19223
821	0.91949	0.19027
822	0.91851	0.18661
823	0.92391	0.18102
824	0.92538	0.17791
825	0.92685	0.17743
826	0.92931	0.17803
827	0.92587	0.17862
828	0.92096	0.18823
829	0.91949	0.19555
830	0.91998	0.18954
831	0.92489	0.18205
832	0.92243	0.18108
833	0.92096	0.18824
834	0.919	0.19201
835	0.91802	0.19031
836	0.91851	0.18981
837	0.91998	0.19232
838	0.91703	0.19481
839	0.91556	0.19495
840	0.91753	0.19421
841	0.92047	0.1891
842	0.92047	0.18264
843	0.92489	0.18001
844	0.9244	0.18002
845	0.92391	0.18137
846	0.92391	0.18499
847	0.92587	0.1825
848	0.92342	0.18345
849	0.91949	0.19011
850	0.91949	0.19256
851	0.919	0.19083
852	0.92243	0.19364
853	0.9244	0.19673
854	0.9244	0.19759
855	0.92391	0.19385
856	0.92489	0.19424
857	0.92194	0.1959
858	0.92047	0.19909
859	0.91753	0.2054
860	0.91605	0.2125
861	0.91851	0.21465
862	0.92538	0.20969
863	0.92489	0.20122
864	0.92391	0.1956
865	0.92734	0.19461
866	0.9244	0.19634
867	0.92538	0.19164
868	0.92587	0.18823
869	0.92391	0.18839
870	0.91998	0.18926
871	0.91949	0.19042
872	0.92047	0.18958
873	0.92145	0.1886
874	0.92145	0.18884
875	0.92145	0.19214
876	0.92145	0.19599
877	0.91949	0.19747
878	0.91998	0.19799
879	0.92096	0.19394
880	0.92096	0.19265
881	0.92096	0.19476
882	0.91654	0.20143
883	0.90967	0.21066
884	0.91163	0.21165
885	0.90869	0.2034
886	0.91507	0.1958
887	0.91802	0.18972
888	0.92194	0.18792
889	0.92145	0.19051
890	0.92096	0.19394
891	0.91949	0.19792
892	0.91949	0.20276
893	0.91851	0.20289
894	0.92391	0.19802
895	0.92685	0.19493
896	0.92489	0.19521
897	0.92489	0.19707
898	0.92194	0.20207
899	0.91998	0.20631
900	0.91556	0.20751
901	0.91654	0.21868
902	0.91458	0.23145
903	0.91114	0.23625
904	0.92243	0.21919
905	0.91654	0.22568
906	0.91065	0.24035
907	0.91753	0.23468
908	0.91998	0.22519
909	0.91851	0.21717
910	0.91998	0.2127
911	0.91753	0.2134
912	0.91654	0.21126
913	0.91654	0.2082
914	0.91802	0.20561
915	0.91703	0.20534
916	0.91998	0.20392
917	0.92096	0.20033
918	0.91851	0.19604
919	0.92145	0.19225
920	0.92391	0.19201
921	0.92538	0.19385
922	0.92243	0.19385
923	0.92096	0.19141
924	0.91654	0.18699
925	0.91163	0.19077
926	0.91213	0.1968
927	0.91114	0.20398
928	0.91409	0.201
929	0.91507	0.19873
930	0.91556	0.19901
931	0.919	0.19852
932	0.91802	0.20133
933	0.92047	0.20967
934	0.91949	0.22038
935	0.92194	0.22779
936	0.92194	0.23008
937	0.92342	0.22436
938	0.92293	0.21814
939	0.9244	0.21172
940	0.9244	0.20873
941	0.9244	0.20577
942	0.92538	0.20431
943	0.92391	0.19974
944	0.92145	0.19181
945	0.91654	0.19655
946	0.91507	0.20313
947	0.91703	0.20663
948	0.91605	0.2046
949	0.91753	0.19655
950	0.91654	0.19279
951	0.91851	0.19032
952	0.91949	0.19284
953	0.92096	0.19903
954	0.92145	0.20842
955	0.92243	0.21511
956	0.92342	0.21375
957	0.92391	0.21165
958	0.92145	0.20645
959	0.92243	0.20561
960	0.919	0.20492

## Sheet: Fig.2l
Cancer		HCC		Advanced		Poor
TPR	FPR	TPR	FPR	TPR	FPR	TPR	FPR
0	-0.0909	0	-0.03721	0	-0.0004662	0	-0.00424
0	0.24249	0	0.09493	0	0.00542	0	0.01448
0	0.46312	0	0.20167	0	0.00964	0	0.03739
0.00103	0.59501	0.005	0.28554	0.00175	0.0126	0.00182	0.06236
0.00103	0.66215	0.005	0.34907	0.00175	0.01472	0.00182	0.08727
0.00205	0.7222	0.01	0.40398	0.00525	0.01687	0.00364	0.11018
0.00205	0.6948	0.01	0.41383	0.00525	0.0181	0.00364	0.12513
0.00308	0.72603	0.015	0.44222	0.00701	0.02036	0.00545	0.13905
0.00308	0.74943	0.015	0.45426	0.00701	0.0195	0.00545	0.14308
0.0041	0.77673	0.02	0.47583	0.00876	0.02339	0.00727	0.1497
0.0041	0.79645	0.02	0.49055	0.00876	0.02917	0.00727	0.15119
0.00615	0.81192	0.025	0.50336	0.01401	0.03796	0.00909	0.15427
0.00615	0.81394	0.025	0.50606	0.01401	0.04567	0.00909	0.15191
0.00718	0.82325	0.03	0.51098	0.01576	0.05606	0.01091	0.15621
0.00718	0.82915	0.03	0.50661	0.01576	0.06577	0.01091	0.16107
0.00821	0.83391	0.035	0.51353	0.02102	0.07416	0.01273	0.17236
0.00821	0.83427	0.035	0.52283	0.02102	0.07473	0.01273	0.18442
0.01128	0.83693	0.04	0.54006	0.02277	0.08292	0.01455	0.20107
0.01128	0.8382	0.04	0.55565	0.02277	0.09189	0.01455	0.21763
0.01231	0.84005	0.045	0.57859	0.02452	0.10365	0.02	0.23221
0.01231	0.84118	0.045	0.60082	0.02452	0.11047	0.02	0.23938
0.01333	0.84275	0.05	0.62384	0.02627	0.12496	0.02182	0.24835
0.01333	0.84316	0.05	0.63951	0.02627	0.13979	0.02182	0.25217
0.01436	0.84479	0.055	0.65784	0.02977	0.15564	0.02364	0.25785
0.01436	0.84648	0.055	0.6694	0.02977	0.16645	0.02364	0.2604
0.01538	0.84881	0.06	0.67792	0.03152	0.18134	0.03273	0.26556
0.01538	0.85073	0.06	0.67725	0.03152	0.19296	0.03273	0.26776
0.01744	0.85333	0.065	0.68	0.03327	0.20205	0.03636	0.27274
0.01744	0.85508	0.065	0.67941	0.03327	0.20265	0.03636	0.27771
0.01846	0.85721	0.075	0.68141	0.03503	0.20834	0.03818	0.28499
0.01846	0.85847	0.075	0.6819	0.03503	0.21242	0.03818	0.29138
0.01949	0.86102	0.08	0.68603	0.03678	0.21898	0.04	0.29841
0.01949	0.86317	0.08	0.69184	0.03678	0.22409	0.04	0.3027
0.02051	0.86593	0.085	0.69857	0.04028	0.23109	0.04364	0.30675
0.02051	0.86825	0.085	0.70403	0.04028	0.2362	0.04364	0.30793
0.02154	0.87043	0.09	0.70969	0.04203	0.24166	0.04545	0.31216
0.02154	0.87131	0.09	0.71307	0.04203	0.24442	0.04545	0.31403
0.02256	0.87278	0.095	0.71663	0.04378	0.24985	0.04909	0.31946
0.02256	0.8736	0.095	0.71777	0.04378	0.25365	0.04909	0.32547
0.02462	0.8748	0.1	0.72129	0.04553	0.25931	0.05091	0.33323
0.02462	0.87547	0.1	0.72274	0.04553	0.26412	0.05091	0.33993
0.02667	0.87672	0.105	0.72682	0.04904	0.26955	0.05273	0.3479
0.02667	0.8778	0.105	0.73151	0.04904	0.27304	0.05273	0.35358
0.02769	0.87888	0.11	0.73788	0.05079	0.27734	0.05455	0.35832
0.02769	0.87932	0.11	0.74369	0.05079	0.27847	0.05455	0.3595
0.02974	0.88025	0.12	0.74954	0.05254	0.28213	0.05636	0.36303
0.02974	0.88101	0.12	0.75352	0.05254	0.28457	0.05636	0.36533
0.03077	0.88204	0.125	0.75576	0.05429	0.29113	0.05818	0.36862
0.03077	0.88272	0.125	0.75444	0.05429	0.29754	0.05818	0.37094
0.03179	0.88375	0.13	0.75541	0.0613	0.30679	0.06	0.37354
0.03179	0.8846	0.13	0.75486	0.0613	0.31587	0.06	0.37373
0.03282	0.88547	0.135	0.75709	0.06305	0.32446	0.06364	0.37681
0.03282	0.88583	0.135	0.76067	0.06305	0.32954	0.06364	0.37976
0.0359	0.88665	0.14	0.76557	0.0648	0.3352	0.07091	0.3854
0.0359	0.88734	0.14	0.77055	0.0648	0.33488	0.07091	0.39146
0.03795	0.88815	0.145	0.77523	0.06655	0.33971	0.07818	0.39849
0.03795	0.8886	0.145	0.77826	0.06655	0.34439	0.07818	0.40421
0.03897	0.88941	0.15	0.78027	0.07005	0.35455	0.08	0.40916
0.03897	0.88994	0.15	0.77962	0.07005	0.36523	0.08	0.41106
0.04	0.89086	0.155	0.78087	0.0718	0.37786	0.08364	0.4139
0.04	0.89146	0.155	0.78042	0.0718	0.38853	0.08364	0.41446
0.04205	0.89281	0.16	0.7831	0.07531	0.39739	0.08545	0.41706
0.04205	0.89395	0.16	0.78719	0.07531	0.39829	0.08545	0.41865
0.04308	0.89585	0.165	0.79282	0.07706	0.40558	0.08727	0.42242
0.04308	0.89779	0.165	0.79706	0.07706	0.41259	0.08727	0.42535
0.0441	0.89995	0.17	0.80361	0.07881	0.42274	0.09091	0.43124
0.0441	0.90149	0.17	0.81001	0.07881	0.4297	0.09091	0.43726
0.04615	0.90312	0.175	0.81634	0.08056	0.44079	0.09636	0.44478
0.04615	0.90403	0.175	0.82014	0.08056	0.4497	0.09636	0.45115
0.04718	0.90501	0.18	0.82549	0.08231	0.46106	0.1	0.45773
0.04718	0.90529	0.18	0.82869	0.08231	0.46998	0.1	0.46097
0.04821	0.90605	0.185	0.83174	0.08406	0.48237	0.10182	0.46547
0.04821	0.90658	0.185	0.83267	0.08406	0.49171	0.10182	0.46805
0.05333	0.90718	0.19	0.83568	0.08581	0.50033	0.10727	0.47252
0.05333	0.90748	0.19	0.83819	0.08581	0.50436	0.10727	0.47475
0.05949	0.90802	0.205	0.84112	0.09107	0.50959	0.11091	0.47971
0.05949	0.90832	0.205	0.84286	0.09107	0.51034	0.11091	0.48473
0.06154	0.90892	0.22	0.84494	0.09282	0.5151	0.11273	0.49037
0.06154	0.90945	0.22	0.84603	0.09282	0.51993	0.11273	0.49363
0.06564	0.91021	0.225	0.84838	0.09457	0.52536	0.11455	0.49927
0.06564	0.91082	0.225	0.85014	0.09457	0.52849	0.11455	0.50429
0.06769	0.91158	0.23	0.85264	0.09632	0.53392	0.11818	0.50925
0.06769	0.91212	0.23	0.85484	0.09632	0.53874	0.11818	0.51184
0.07487	0.91272	0.235	0.85705	0.09807	0.54351	0.12	0.51607
0.07487	0.91301	0.235	0.85827	0.09807	0.546	0.12	0.51906
0.0841	0.91356	0.245	0.85996	0.10333	0.55007	0.12182	0.5219
0.0841	0.91394	0.245	0.86077	0.10333	0.5526	0.12182	0.5221
0.08923	0.91448	0.25	0.86188	0.10683	0.55556	0.13273	0.52494
0.08923	0.91477	0.25	0.86225	0.10683	0.55639	0.13273	0.52793
0.09436	0.91537	0.26	0.86372	0.11033	0.56002	0.13636	0.53216
0.09436	0.91591	0.26	0.86439	0.11033	0.56319	0.13636	0.53548
0.09641	0.91667	0.265	0.8669	0.11208	0.56861	0.13818	0.53995
0.09641	0.9172	0.265	0.87005	0.11208	0.57411	0.13818	0.54326
0.09846	0.91801	0.285	0.87393	0.11384	0.5802	0.14909	0.54727
0.09846	0.9187	0.285	0.87639	0.11384	0.58435	0.14909	0.54989
0.10051	0.91952	0.29	0.88058	0.11734	0.58911	0.15455	0.55411
0.10051	0.92005	0.29	0.88478	0.11734	0.59194	0.15455	0.55745
0.10256	0.92081	0.295	0.88904	0.12434	0.59557	0.16	0.56099
0.10256	0.92126	0.295	0.89094	0.12434	0.59639	0.16	0.56294
0.10359	0.92191	0.31	0.89491	0.12609	0.60025	0.16545	0.56554
0.10359	0.92237	0.31	0.89869	0.12609	0.60443	0.16545	0.56682
0.10564	0.92312	0.325	0.90215	0.13135	0.60962	0.17091	0.56918
0.10564	0.92357	0.325	0.90387	0.13135	0.6138	0.17091	0.57082
0.10872	0.92444	0.33	0.90666	0.13485	0.61876	0.17273	0.57318
0.10872	0.92529	0.33	0.90865	0.13485	0.62229	0.17273	0.57446
0.11897	0.92632	0.34	0.90991	0.1366	0.62526	0.17455	0.57706
0.11897	0.92709	0.34	0.90929	0.1366	0.62509	0.17455	0.57938
0.12	0.92806	0.37	0.91025	0.13835	0.62782	0.18545	0.58267
0.12	0.92875	0.37	0.91061	0.13835	0.63035	0.18545	0.58497
0.13744	0.92941	0.385	0.91275	0.14186	0.63465	0.18909	0.5885
0.13744	0.92962	0.385	0.91558	0.14186	0.63884	0.18909	0.5915
0.14359	0.93016	0.39	0.91932	0.14536	0.64381	0.19273	0.59503
0.14359	0.93054	0.39	0.92268	0.14536	0.64767	0.19273	0.59733
0.15795	0.93108	0.395	0.92614	0.15236	0.6513	0.19818	0.60062
0.15795	0.93138	0.395	0.92819	0.15236	0.65283	0.19818	0.60294
0.16308	0.93198	0.4	0.93056	0.15412	0.65533	0.20182	0.60554
0.16308	0.93251	0.4	0.93153	0.15412	0.65621	0.20182	0.60682
0.16821	0.93327	0.405	0.93396	0.16462	0.65871	0.20364	0.60918
0.16821	0.93389	0.405	0.9357	0.16462	0.66094	0.20364	0.61046
0.17026	0.93465	0.41	0.93835	0.16988	0.6641	0.21091	0.61306
0.17026	0.93518	0.41	0.94076	0.16988	0.66667	0.21091	0.61501
0.17949	0.93578	0.425	0.94347	0.17163	0.66983	0.21455	0.61855
0.17949	0.93608	0.425	0.94535	0.17163	0.67206	0.21455	0.62116
0.18256	0.93662	0.44	0.9474	0.17863	0.67456	0.21636	0.62587
0.18256	0.937	0.44	0.94853	0.17863	0.67579	0.21636	0.63056
0.18872	0.93754	0.445	0.94957	0.18389	0.67806	0.22909	0.63597
0.18872	0.93792	0.445	0.94929	0.18389	0.67929	0.22909	0.63997
0.19692	0.93846	0.45	0.95025	0.19089	0.68178	0.23091	0.64443
0.19692	0.93884	0.45	0.9514	0.19089	0.68402	0.23091	0.64706
0.20308	0.93939	0.485	0.95301	0.1979	0.68718	0.23273	0.6499
0.20308	0.93977	0.485	0.95437	0.1979	0.68974	0.23273	0.65046
0.20718	0.94031	0.495	0.95606	0.2014	0.69291	0.23455	0.65306
0.20718	0.94069	0.495	0.95742	0.2014	0.69514	0.23455	0.65538
0.20821	0.94123	0.51	0.95867	0.20315	0.69764	0.24	0.65867
0.20821	0.94161	0.51	0.95917	0.20315	0.69887	0.24	0.66133
0.21128	0.94215	0.515	0.96019	0.20665	0.70113	0.24545	0.66462
0.21128	0.94245	0.515	0.96069	0.20665	0.70271	0.24545	0.66622
0.23179	0.94305	0.525	0.96166	0.20841	0.70498	0.24727	0.6693
0.23179	0.94358	0.525	0.96236	0.20841	0.70656	0.24727	0.67193
0.23385	0.94434	0.53	0.96376	0.21016	0.70882	0.24909	0.67616
0.23385	0.94496	0.53	0.96512	0.21016	0.71041	0.24909	0.67984
0.23487	0.94572	0.535	0.96674	0.21191	0.71267	0.25273	0.68407
0.23487	0.94625	0.535	0.96788	0.21191	0.7139	0.25273	0.6867
0.25641	0.94685	0.56	0.96913	0.21541	0.7164	0.25455	0.68978
0.25641	0.94715	0.56	0.96984	0.21541	0.71793	0.25455	0.69138
0.25949	0.94769	0.565	0.97095	0.21716	0.72156	0.25818	0.69467
0.25949	0.94807	0.565	0.97167	0.21716	0.72542	0.25818	0.69733
0.27795	0.94861	0.57	0.97269	0.22592	0.73039	0.26182	0.70062
0.27795	0.94899	0.57	0.97342	0.22592	0.73458	0.26182	0.70294
0.29436	0.94953	0.575	0.97423	0.23117	0.73888	0.26545	0.70554
0.29436	0.94991	0.575	0.97463	0.23117	0.74141	0.26545	0.70682
0.29744	0.95046	0.58	0.97537	0.23292	0.74414	0.26909	0.70918
0.29744	0.95084	0.58	0.97577	0.23292	0.74432	0.26909	0.7101
0.30154	0.95138	0.585	0.97658	0.23643	0.74705	0.28	0.71294
0.30154	0.95176	0.585	0.97719	0.23643	0.74993	0.28	0.71593
0.30564	0.9523	0.63	0.9783	0.23818	0.754	0.28364	0.72016
0.30564	0.95268	0.63	0.97923	0.23818	0.75719	0.28364	0.72384
0.33128	0.95322	0.635	0.98062	0.23993	0.76149	0.29091	0.72807
0.33128	0.9536	0.635	0.98188	0.23993	0.76467	0.29091	0.7307
0.33333	0.95415	0.64	0.98327	0.24518	0.76853	0.29818	0.73378
0.33333	0.95453	0.64	0.98398	0.24518	0.7707	0.29818	0.73501
0.34359	0.95507	0.655	0.98523	0.25919	0.77499	0.30545	0.73855
0.34359	0.95545	0.655	0.98627	0.25919	0.77885	0.30545	0.74189
0.3641	0.95599	0.665	0.98766	0.26795	0.78315	0.31091	0.74611
0.3641	0.95637	0.665	0.9887	0.26795	0.78601	0.31091	0.74945
0.36923	0.95691	0.765	0.99002	0.27496	0.78941	0.31636	0.75299
0.36923	0.95729	0.765	0.99096	0.27496	0.79094	0.31636	0.75494
0.37744	0.95784	0.8	0.99185	0.28196	0.79367	0.32364	0.75754
0.37744	0.95822	0.8	0.99213	0.28196	0.79555	0.32364	0.75882
0.38462	0.95876	0.82	0.99287	0.29422	0.79872	0.32545	0.76118
0.38462	0.95905	0.82	0.99338	0.29422	0.80128	0.32545	0.76282
0.40205	0.95965	0.83	0.99412	0.30298	0.80445	0.33091	0.76518
0.40205	0.9601	0.83	0.99452	0.30298	0.80633	0.33091	0.76682
0.40513	0.96092	0.84	0.99533	0.30823	0.80906	0.33818	0.76918
0.40513	0.96169	0.84	0.99606	0.30823	0.81059	0.33818	0.7701
0.40923	0.96266	0.88	0.99708	0.31874	0.81399	0.35818	0.77294
0.40923	0.96344	0.88	0.99809	0.31874	0.8172	0.35818	0.77593
0.41128	0.96425	0.925	0.999	0.32399	0.82126	0.36364	0.78016
0.41128	0.9647	0.925	0.99972	0.32399	0.82448	0.36364	0.78348
0.41641	0.9653	1	1.00015	0.33975	0.82787	0.36909	0.78795
0.41641	0.9656	--	--	0.33975	0.8294	0.36909	0.79162
0.42051	0.96614	--	--	0.34501	0.83213	0.37091	0.79539
0.42051	0.96652	--	--	0.34501	0.83367	0.37091	0.79733
0.42974	0.96706	--	--	0.35026	0.83706	0.37818	0.80062
0.42974	0.96744	--	--	0.35026	0.84028	0.37818	0.80294
0.44923	0.96798	--	--	0.37128	0.84434	0.38182	0.80554
0.44923	0.96828	--	--	0.37128	0.8472	0.38182	0.80682
0.45128	0.96888	--	--	0.38004	0.85083	0.38727	0.80918
0.45128	0.96941	--	--	0.38004	0.85336	0.38727	0.81082
0.45333	0.97017	--	--	0.38354	0.85676	0.39091	0.81318
0.45333	0.97079	--	--	0.38354	0.85897	0.39091	0.81482
0.45744	0.97155	--	--	0.39054	0.86214	0.40364	0.81718
0.45744	0.97208	--	--	0.39054	0.86437	0.40364	0.81882
0.46256	0.97268	--	--	0.39755	0.86687	0.40727	0.82118
0.46256	0.97298	--	--	0.39755	0.8681	0.40727	0.82282
0.46667	0.97352	--	--	0.41856	0.87036	0.41273	0.82518
0.46667	0.9739	--	--	0.41856	0.87194	0.41273	0.82682
0.47282	0.97444	--	--	0.42732	0.87421	0.41818	0.82918
0.47282	0.97482	--	--	0.42732	0.87579	0.41818	0.83082
0.49231	0.97536	--	--	0.43608	0.87806	0.43636	0.83318
0.49231	0.97574	--	--	0.43608	0.87964	0.43636	0.83482
0.49538	0.97629	--	--	0.46585	0.8819	0.44182	0.83718
0.49538	0.97667	--	--	0.46585	0.88348	0.44182	0.83846
0.49949	0.97721	--	--	0.47986	0.88575	0.45818	0.84106
0.49949	0.97759	--	--	0.47986	0.88733	0.45818	0.84338
0.50051	0.97813	--	--	0.49912	0.88959	0.48364	0.84667
0.50051	0.97851	--	--	0.49912	0.89118	0.48364	0.84933
0.53744	0.97905	--	--	0.52189	0.89344	0.48909	0.85262
0.53744	0.97943	--	--	0.52189	0.89502	0.48909	0.85494
0.54667	0.97998	--	--	0.58319	0.89729	0.50364	0.85754
0.54667	0.98036	--	--	0.58319	0.89887	0.50364	0.85882
0.54974	0.9809	--	--	0.58494	0.90113	0.51091	0.86118
0.54974	0.98128	--	--	0.58494	0.90236	0.51091	0.86282
0.55795	0.98182	--	--	0.62347	0.90486	0.53273	0.86518
0.55795	0.9822	--	--	0.62347	0.90709	0.53273	0.86682
0.5641	0.98274	--	--	0.62522	0.91026	0.54364	0.86918
0.5641	0.98312	--	--	0.62522	0.91282	0.54364	0.87082
0.56513	0.98367	--	--	0.63398	0.91598	0.55091	0.87318
0.56513	0.98405	--	--	0.63398	0.91822	0.55091	0.87482
0.57436	0.98459	--	--	0.64098	0.92071	0.59818	0.87718
0.57436	0.98497	--	--	0.64098	0.92194	0.59818	0.87882
0.58256	0.98551	--	--	0.64448	0.92421	0.60545	0.88118
0.58256	0.98581	--	--	0.64448	0.92579	0.60545	0.88282
0.58462	0.98641	--	--	0.64623	0.92806	0.61273	0.88518
0.58462	0.98694	--	--	0.64623	0.92964	0.61273	0.88682
0.58769	0.9877	--	--	0.68476	0.9319	0.61636	0.88918
0.58769	0.98831	--	--	0.68476	0.93348	0.61636	0.89082
0.60205	0.98907	--	--	0.70578	0.93575	0.62	0.89318
0.60205	0.98961	--	--	0.70578	0.93698	0.62	0.89482
0.6041	0.99021	--	--	0.71103	0.93948	0.62727	0.89718
0.6041	0.99042	--	--	0.71103	0.94171	0.62727	0.89846
0.60821	0.99102	--	--	0.71454	0.94487	0.62909	0.90106
0.60821	0.99155	--	--	0.71454	0.94744	0.62909	0.90338
0.62154	0.99231	--	--	0.74781	0.9506	0.63636	0.90667
0.62154	0.99293	--	--	0.74781	0.95283	0.63636	0.90933
0.66154	0.99369	--	--	0.75832	0.95533	0.66364	0.91262
0.66154	0.99422	--	--	0.75832	0.95656	0.66364	0.91494
0.66359	0.99482	--	--	0.76007	0.95882	0.66727	0.91754
0.66359	0.99512	--	--	0.76007	0.96041	0.66727	0.91882
0.73128	0.99566	--	--	0.76708	0.96267	0.67091	0.92118
0.73128	0.99604	--	--	0.76708	0.96425	0.67091	0.92246
0.76821	0.99658	--	--	0.81786	0.96652	0.67636	0.92506
0.76821	0.99696	--	--	0.81786	0.9681	0.67636	0.92738
0.79897	0.9975	--	--	0.82137	0.97036	0.7	0.93067
0.79897	0.99788	--	--	0.82137	0.97194	0.7	0.93333
0.80718	0.99843	--	--	0.88266	0.97421	0.72727	0.93662
0.80718	0.99888	--	--	0.88266	0.97579	0.72727	0.93894
0.96513	0.99931	--	--	0.90543	0.97806	0.72909	0.94154
0.96513	0.99972	--	--	0.90543	0.97964	0.72909	0.94282
1	1.00011	--	--	0.91419	0.9819	0.73818	0.94518
		--	--	0.91419	0.98348	0.73818	0.94682
		--	--	0.9317	0.98575	0.74545	0.94918
		--	--	0.9317	0.98733	0.74545	0.95082
		--	--	0.93345	0.98959	0.74909	0.95318
		--	--	0.93345	0.99118	0.74909	0.95482
		--	--	0.9352	0.99344	0.78364	0.95718
		--	--	0.9352	0.99532	0.78364	0.95882
		--	--	0.95797	0.99712	0.80364	0.96118
		--	--	0.95797	0.99883	0.80364	0.96282
		--	--	1	1.00047	0.80909	0.96518
		--	--			0.80909	0.96682
		--	--			0.82909	0.96918
		--	--			0.82909	0.9701
		--	--			0.97455	0.97294
		--	--			0.97455	0.97593
		--	--			0.98364	0.98016
		--	--			0.98364	0.98384
		--	--			0.99091	0.98807
		--	--			0.99091	0.99106
		--	--			0.99636	0.99323
		--	--			0.99636	0.99516
		--	--			1	0.99713
		--	--			1	0.99943

## Sheet: Fig.3a
log 10 (abundance relative to adjacent non-tumor median )	non-aromatic amino acids	tyrosine	PCs tagged with SFA and MUFA	PCs tagged with PUFA	fatty acids	Carnitines	bases and their derivatives	nucleosides	saccharides
HCC tissues	-0.380292	-0.551041	0.423249	-0.121935	-0.508063	-0.0816925	-0.482076	0.0298621	-0.272641
	-0.331824	-0.569838	0.794938	-0.0858337	-0.514708	0.263115	-0.734842	0.00835757	-0.561312
	0.0708622	-0.118509	-0.526054	-0.0304555	0.0885253	-0.177537	-0.0206437	0.0949802	0.125109
	-0.568025	-0.82097	0.205394	-0.367895	-0.565017	-0.345387	-0.753627	-0.304002	-1.80156
	-0.303273	-0.255119	0.994876	-0.398204	-0.336048	0.225501	-0.524595	-0.115799	-0.574394
	-0.415037	0.53258	0.469739	-0.248723	-0.35785	-0.0946978	-0.365448	-0.101276	-0.57015
	-0.0171609	0.591938	0.699614	-0.0533949	-0.0343827	0.0924144	-0.109954	0.0463778	-0.232093
	0.0224633	-0.35087	0.193039	-0.0839564	-0.00930078	0.265072	-0.228175	-0.388523	-0.127685
	-0.0733039	-0.0543088	0.728323	-0.330626	-0.207946	0.0268841	-0.189001	-0.315537	-0.378517
	-0.00231438	-0.116406	0.499417	-0.0018166	-0.0864927	0.00440917	-0.099973	0.107082	-0.38936
	0.0248402	0.0182013	0.399764	0.021196	0.316853	-0.670205	0.067218	0.00576559	-0.0954882
	-0.229966	-0.175377	0.596897	-0.194208	-0.366876	-0.642525	-0.348896	0.0959228	-0.353353
	-0.047843	-0.617883	0.968619	-0.305343	-0.49355	0.000544543	-0.245562	-0.0174291	-0.708282
	-0.158833	-0.459007	0.129835	-0.409403	-0.480286	-0.496352	-0.265695	-0.159687	-1.05756
	-0.187687	-0.466018	1.07283	-0.352158	-0.255195	0.150739	-0.489263	0.0528282	-0.920001
	-0.719579	-0.839005	0.562954	0.199035	0.0918648	0.280618	0.189252	0.0604263	-0.788877
	-0.547215	-0.83847	-0.13779	-0.42936	-0.498294	-0.253183	-0.312648	-0.519142	-0.570871
	-0.0671209	-0.429343	0.714686	-0.310275	-0.0231301	-0.654974	-0.284102	-0.0348233	-0.790422
	-0.291991	-0.711694	0.500571	-0.0170904	-0.17054	0.179564	-0.00320745	0.0244512	-0.461601
	-0.229226	-0.358359	0.795717	-0.289661	-0.530252	-0.503113	-0.265065	-0.383984	-0.434502
	-0.183729	-0.335902	1.02621	-0.168609	-0.275709	0.163608	-0.316442	0.0630216	-1.05238
	-0.170954	-0.338339	0.281457	-0.137725	-0.0207783	-0.467116	-0.375263	0.238814	-0.291473
	-0.133154	-0.73329	-0.494071	-0.0890069	-0.261942	0.470337	-0.343935	-0.00232617	0.0681827
	-0.0228686	-0.263825	0.294687	-0.0490008	-0.450584	-0.178427	-0.463536	0.148338	-0.409798
	-0.126024	-0.173656	0.0139462	-0.00705634	0.0453326	-0.0653624	0.00271447	-0.0178553	-0.00668032
Adjacent tissues	-0.0138557	-4.69115e-08	0.277107	-0.0963412	0.0929189	-0.288314	-0.121861	-0.0985481	0.141722
	-0.0251931	-0.276577	0.277406	-0.036369	-0.237485	0.170779	0.122312	0.0527767	0.00688898
	-0.137361	-0.16854	-0.316066	-2.28784e-08	0.0302238	0.114183	-0.154375	-0.178186	-0.0715147
	-0.349982	-0.562763	0.582579	-0.104126	-0.333552	-1.4446e-08	-0.0786817	-0.0375366	-0.396683
	0.107476	0.18861	-0.2305	0.0270353	0.0594606	0.0708021	0.210364	0.042073	-0.00169002
	0.0916623	0.216493	-0.220829	0.121258	0.0526837	0.210233	0.15913	-0.0111277	-2.97646e-08
	0.10749	0.23388	-0.343229	0.0845337	0.122187	-0.249626	-0.252859	0.357213	0.0483573
	0.0258522	-0.0844982	0.1987	0.0258118	0.146798	-0.0222617	-0.157054	0.012179	0.0153413
	0.476901	0.579509	0.133068	0.072217	0.630359	0.0879464	-0.047712	0.175551	0.378501
	0.0896694	0.123095	0.0181443	-0.0124731	0.147676	0.133615	0.0267439	0.0555608	0.146752
	-0.277466	-0.447485	0.308575	-0.033618	0.138073	-0.741616	-0.0947986	-0.246649	-0.204304
	-0.019783	0.0205022	-0.0768169	-0.0897221	-0.0160769	-0.438471	-0.0924427	-0.250534	-0.194936
	0.171168	0.15276	0.684757	-0.144376	-0.066775	-0.28726	-0.146265	-0.156808	-0.363728
	0.107942	0.348639	0.384422	0.222658	0.123044	0.197757	0.342959	7.39598e-08	0.104663
	-0.219573	-0.481821	0.306806	0.0665534	-0.252323	0.0859902	0.141929	0.0820796	-0.420575
	-0.296744	-0.472664	0.203863	-0.152947	0.613941	-0.0694423	0.0958016	0.0113707	-0.141992
	1.438e-08	0.115383	-0.312962	-0.0351539	-0.0498458	-0.281644	0.198955	0.0474938	0.14064
	-0.0970577	-0.063316	-0.452857	-0.148097	-0.044282	-0.467258	-0.108052	-0.143405	0.0525856
	-0.346072	-0.669862	-0.357531	-0.100779	-0.0683737	0.0567576	-0.221445	-0.0656289	-0.612574
	-0.245524	-0.303894	-0.106969	0.0316734	-0.0839402	-0.081192	-1.94811e-09	-0.33949	-0.322486
	-0.104677	-0.0620053	2.11855e-09	0.122369	-0.101186	0.420293	0.186637	0.160067	-0.320099
	0.0152985	0.330973	-0.0975377	0.169558	-0.100273	0.50849	0.156686	0.229502	0.148599
	0.0232271	0.223553	-0.0102685	0.182109	5.73329e-08	-0.0311222	0.0756078	0.0214093	0.224425
	0.00405591	-0.165633	-0.27455	0.124372	-0.0456372	0.157527	0.0774011	-0.0806747	-0.331799
	0.103407	0.092664	0.0525116	-0.0322375	0.453594	-0.398357	-0.0333427	-0.0774617	0.0375535

## Sheet: Fig.3c
Log 10 (relative abundance)
Tyrosine			Tryptophan			Phenylalanine
HCC tissues	Adjacent tissues		HCC tissues	Adjacent tissues		HCC tissues	Adjacent tissues
0.316884	0.867925		0.233943	0.600003		1.33896	1.73828
0.749416	0.699385		0.499712	0.430739		1.5795	1.62471
0.298087	0.591349		0.00397387	0.20286		1.17745	1.15661
0.0469548	0.305162		-0.120088	0.0755848		1.424	1.38747
0.612806	1.05654		0.207084	0.438725		1.68392	1.44142
1.4005	1.08442		1.39002	0.433901		2.32487	1.54908
1.45986	1.10181		1.35898	0.725082		2.36234	1.78319
0.517055	0.783427		0.232155	0.344778		1.38444	1.71071
0.813616	1.44743		0.720993	1.28633		1.81367	2.32904
0.751519	0.99102		0.703929	0.608783		1.73633	1.71613
0.886126	0.42044		0.741805	0.138638		1.86134	1.52053
0.692548	0.888427		0.556722	0.569874		1.48162	1.72502
0.250042	1.02069		0.230352	0.784018		1.29989	1.81812
0.408918	1.21656		0.349504	0.300228		1.47716	1.413
0.401907	0.386104		0.239318	-0.214914		1.51437	1.12511
0.0289197	0.395262		-0.0117929	0.379226		0.845824	1.20327
0.0294551	0.983308		-0.220956	0.343968		1.32558	1.43349
0.438582	0.804609		0.23912	0.404848		1.4664	1.57212
0.156231	0.198063		-0.43197	-0.12162		1.0489	1.26601
0.509566	0.564031		0.525755	-0.0384484		1.56105	1.27849
0.532023	0.80592		0.36206	-0.229756		1.53435	1.00949
0.529586	1.1989		-0.325495	0.150534		1.31255	1.23719
0.134635	1.09148		0.218341	-0.0520437		1.32174	1.4462
0.6041	0.702292		0.182728	-0.448387		1.58361	0.964763
0.694269	0.960589		0.222164	0.659945		1.31345	1.74841

## Sheet: Fig.3d
	Log10 (relative abundance)
		HCC tissues		Adjacent tissues					HCC tissues		Adjacent tissues				HCC tissues		Adjacent tissues
		Average	SD	Average	SD				Average	SD	Average	SD			Average	SD	Average	SD
	PC(22:6/18:0)	-0.247657	0.387171	0.107287	0.180647			Adenine	-0.90353	0.35499	-0.66	0.29		D-Ribose	-0.15619	0.49375	0.28	0.26
	PC(22:5/14:0)	-0.462618	0.400493	-0.0659331	0.328373			Hypoxanthine	-1.55551	1.19376	-1.07	0.25		D-Glucuronic acid	-0.92223	0.46696	-0.34	0.26
	PC(22:6/16:0)	-0.73375	0.430853	-0.124964	0.270424			Xanthine	-2.06854	0.58077	-1.14	0.34		Sedoheptulose	-0.17949	1.38057	0.57	0.58
	PC(20:3/14:0)	-0.0260346	0.260168	0.241135	0.126782			Uric acid	-0.24594	0.49865	0.2	0.32		L-Ribulose	-0.64675	0.4123	-0.3	0.38
	PC(20:4/14:0)	-1.16623	0.24715	-0.999628	0.149579			Inosine	-0.09344	0.30386	-0.21	0.25		Sucrose	-1.64347	0.79239	-1.22	0.32
	PC(22:6/16:1)	-1.3425	0.312239	-0.961743	0.167184			Xanthosine	-3.20182	0.97678	-2.24	0.32		Glucose 6-phosphate	-1.01732	0.67306	-1.31	0.37
	PC(18:4/18:1)	-0.342243	0.345751	0.0297459	0.205561			Deoxyinosine	-1.82833	0.34668	-1.22	0.21
	PC(22:5/16:1)	0.289996	0.530121	0.661494	0.353177			1-Methyl-hypoxanthine	-1.81685	0.63274	-2.25	0.33
	PC(18:3/18:1)	0.858577	0.15223	0.992778	0.130224			Uracil	-0.40783	0.32158	-0.11	0.18
	PC(20:2/14:0)	1.21228	0.181488	1.37004	0.112659			Uridine	-0.91121	0.36818	-0.58	0.21
	PC(18:1/14:0)	-0.943092	0.477105	-1.62423	0.313887			Guanosine	-1.00943	0.48633	-1.54	0.42
	PC(15:0/14:1)	-1.03539	0.642271	-1.46778	0.430525			3'-AMP	-1.28416	0.4997	-0.61237	0.37189
	PC(16:0/14:0)	-0.446241	0.436565	-1.19524	0.31877
	PC(16:1/14:0)	-1.54535	0.49802	-2.22991	0.36671
	PC(15:0/15:0)	-0.683236	0.303223	-1.06236	0.201329
	PC(18:0/15:0)	0.651801	0.471928	0.279741	0.320355
	PC(18:1/15:0)	-1.52995	0.677675	-1.88038	0.315809

## Sheet: Fig.4f
Raman Shift	1	2	3	4	5	6	7	8
1999.58	39.7103	2.7483	165.818	121.108	11.7591	45.7024	41.4954	33.4942
1998.05	59.1481	-10.6244	167.474	107.584	10.3238	45.9403	42.0031	34.236
1996.52	68.3029	-21.8916	174.648	83.4695	13.0609	48.9701	44.3724	35.7141
1994.99	59.9245	-12.8481	159.503	66.3987	12.2342	49.1138	44.6713	36.1469
1993.46	40.4163	14.8931	116.547	52.0382	13.9079	49.9784	45.1734	36.2302
1991.93	15.9083	45.4166	48.7573	50.0685	12.5917	50.7097	46.1306	37.3367
1990.39	3.11363	77.1608	-24.3731	57.4764	12.9682	51.8217	47.1226	38.1174
1988.86	0.51638	103.173	-75.927	65.8532	16.1404	53.3695	47.9871	38.1997
1987.33	20.3505	121.881	-87.5725	90.2473	13.816	49.3046	44.5457	35.7055
1985.79	54.1938	129.05	-62.0311	109.55	12.7078	47.1059	42.6551	34.2999
1984.26	93.3562	116.837	-16.5414	118.673	9.1806	45.6731	41.97	34.4477
1982.73	110.59	97.8622	21.3119	131.143	8.95962	46.0164	42.342	34.8166
1981.2	113.355	75.959	46.3574	130.159	12.771	51.522	46.8739	37.9433
1979.66	101.17	49.5115	48.5269	114.769	23.6096	62.0549	54.8526	42.5798
1978.13	96.0297	25.024	38.0953	103.482	39.086	73.2628	62.5739	46.0181
1976.59	102.365	31.2543	23.8973	97.5801	46.369	80.3872	67.98	49.1725
1975.06	123.883	55.8427	22.2549	103.22	48.9239	80.3725	67.4678	48.1914
1973.52	129.22	96.402	57.2692	94.9051	52.9989	80.3976	66.6975	46.6668
1971.99	132.728	133.35	114.276	75.1667	47.5354	74.5098	62.1215	43.8493
1970.45	117.337	142.268	165.932	50.0834	44.5224	70.0369	58.4233	41.2774
1968.91	96.6271	125.72	193.856	11.6191	44.5889	68.3765	56.8194	39.8733
1967.38	72.5865	100.294	180.545	-3.09041	47.4793	70.2584	58.059	40.3399
1965.84	64.2724	65.7664	143.742	21.6095	53.9958	77.0989	63.3426	43.5493
1964.3	68.1855	44.812	103.314	51.4317	51.8231	78.7383	65.3369	45.7347
1962.77	79.5135	39.5691	75.4683	93.7518	47.6942	77.9801	65.4153	46.6709
1961.23	79.3747	41.8995	70.1361	121.269	46.7217	77.1178	64.7787	46.3236
1959.69	83.4745	53.5544	76.7938	132.783	36.9621	71.6872	61.4783	45.5151
1958.15	90.1514	68.5999	77.0118	127.877	28.5503	65.5607	57.2483	43.6175
1956.61	100.206	85.2415	63.855	123.853	27.6777	63.7056	55.6411	42.4079
1955.07	107.725	100.206	36.3922	138.445	25.1276	62.5579	55.0386	42.4218
1953.53	106.962	107.445	22.2535	168.273	22.8591	61.5183	54.4848	42.4189
1951.99	96.619	89.107	28.8123	172.105	22.8869	59.5047	52.5501	40.7361
1950.45	87.2626	60.4442	54.9216	171.589	21.6672	58.0779	51.4208	40.0137
1948.91	88.1545	30.7706	81.5954	154.462	22.5235	56.7719	50.0026	38.6044
1947.37	84.076	17.0176	106.319	142.306	22.0425	54.5925	48.0083	36.977
1945.83	79.1928	18.2425	119.143	145.75	21.6836	52.1074	45.6973	35.0493
1944.29	68.4949	29.8386	117.434	142.022	25.5014	55.8437	48.5328	36.7043
1942.75	47.8147	37.4585	106.676	119.394	24.1741	57.2154	50.1058	38.3467
1941.21	26.1514	34.9219	88.972	88.867	18.0491	54.4522	48.6524	38.375
1939.66	2.53274	7.9111	61.9047	51.2009	15.6658	52.499	47.2457	37.6568
1938.12	-22.8454	-14.3879	45.0054	22.707	9.85623	47.7882	43.8648	35.948
1936.58	-37.0971	-22.7576	41.0948	29.1788	4.26093	42.3242	39.7205	33.5324
1935.04	-57.406	-7.45328	54.8407	50.3135	8.54378	43.8673	40.364	33.1896
1933.49	-62.4967	19.4431	80.8757	84.1577	16.182	47.8937	42.7326	33.6365
1931.95	-51.4153	51.0527	113.61	99.9743	26.3404	58.7786	51.1812	38.8234
1930.4	-34.2246	69.838	132.614	93.4319	36.851	67.8355	57.8097	42.3586
1928.86	-5.48908	70.6062	126.664	89.3422	40.6771	74.3134	63.2702	46.2871
1927.31	23.3963	58.011	107.136	105.043	42.6861	74.2149	62.7842	45.4434
1925.77	40.6673	41.6771	90.7372	125.149	33.9038	68.4023	58.9273	43.9471
1924.22	49.0996	26.7435	77.7181	157.766	25.2391	61.017	53.5405	41.0999
1922.68	41.97	35.4963	72.9416	183.848	23.5638	57.5784	50.5725	38.8796
1921.13	35.527	59.9447	65.0851	193.405	27.4291	59.4935	51.6539	39.0042
1919.58	29.4095	85.0252	59.9543	207.758	33.0095	67.2902	58.0361	43.3627
1918.04	26.3909	100.738	51.2804	202.98	46.9395	76.4297	64.0771	45.6696
1916.49	38.1555	81.3204	54.5193	207.13	54.1519	84.386	70.2939	49.5416
1914.94	58.7901	37.0455	87.5962	204.617	62.133	88.5791	72.7555	49.9971
1913.39	83.4835	-11.1776	121.886	196.952	60.7803	89.4394	73.8435	51.2245
1911.85	98.6981	-29.4962	148.82	176.511	56.5575	88.2957	73.571	51.8762
1910.3	91.2202	-9.65636	164.51	161.183	50.0675	83.6725	70.4066	50.4982
1908.75	70.2841	34.6998	148.312	140.877	45.6204	83.8912	71.4832	52.3664
1907.2	49.3669	73.3817	122.986	144.667	40.7823	82.6329	71.2207	53.1562
1905.65	38.1866	87.8579	103.675	147.462	45.851	86.2275	73.6766	54.2191
1904.1	49.1599	64.5929	90.7535	161.415	48.0849	87.6272	74.5822	54.5343
1902.55	71.3222	22.8674	104.52	169.673	51.2797	89.5629	75.8139	54.9301
1901	104.055	2.2445	128.255	176.285	53.8283	88.7111	74.501	53.2562
1899.45	131.272	10.2182	150.865	163.605	60.0345	92.5108	76.9316	54.0579
1897.9	142.132	32.6999	165.262	137.467	61.1065	91.4251	75.6824	52.7498
1896.34	128.501	52.9983	151.314	111.659	56.7668	89.7406	74.9145	52.9967
1894.79	105.467	61.1312	130.861	99.5766	58.3267	90.6298	75.4623	53.1436
1893.24	70.0562	45.2929	114.645	113.547	57.9599	90.7654	75.6638	53.3953
1891.69	49.6179	38.7254	109.037	144.996	61.5612	89.7031	73.9439	51.1473
1890.13	41.902	40.7033	129.546	171.817	63.041	89.9763	73.9172	50.813
1888.58	54.1392	58.1763	174.883	188.184	63.9306	88.0451	71.8934	48.8718
1887.03	75.7332	82.3934	207.6	169.434	72.0258	94.5965	76.5923	51.2424
1885.47	83.3994	102.417	218.688	125.029	73.4964	97.2876	78.8839	52.9195
1883.92	64.653	104.136	199.617	90.6301	70.3338	98.9578	81.1007	55.5059
1882.37	33.6474	93.1887	175.675	63.9916	76.4582	106.104	86.7534	59.1177
1880.81	-2.41922	72.9598	162.668	65.7401	77.5051	108.615	88.9553	60.8061
1879.26	-23.3478	66.2243	161.052	84.278	87.1616	111.787	90.1119	59.7781
1877.7	-18.7344	66.1269	156.891	79.5379	88.8373	110.401	88.4575	57.9917
1876.14	7.59353	64.4473	151.258	72.2875	88.3151	109.67	87.8584	57.5823
1874.59	40.4599	76.3303	139.551	58.3149	93.4964	110.174	87.3314	56.036
1873.03	60.5354	85.4251	140.103	52.9849	91.2257	106.012	83.7869	53.4412
1871.47	65.8533	79.5149	141.628	64.5861	85.4059	101.671	80.7622	52.0433
1869.92	49.7334	64.2721	157.119	70.0152	80.7548	97.7812	77.9418	50.5767
1868.36	29.8665	49.9277	176.375	83.5936	75.817	93.6558	74.9519	49.0234
1866.8	14.5341	38.5874	186.478	95.4233	74.8276	91.5988	73.1739	47.6903
1865.24	9.42848	44.4818	188.519	79.7378	63.6523	84.4021	68.4573	45.952
1863.69	12.1616	44.7407	181.875	67.2873	57.4277	81.0085	66.4193	45.4945
1862.13	14.6579	40.1773	167.011	66.0936	58.1278	78.7607	64.1292	43.3623
1860.57	24.3116	28.9958	168.31	83.7481	55.6549	77.2151	63.1305	43.0166
1859.01	33.269	13.6393	160.49	120.93	52.7535	77.4162	63.8888	44.2839
1857.45	40.9719	5.06279	158.052	138.602	52.2737	78.1384	64.6743	45.0656
1855.89	61.3246	3.49853	155.272	129.265	50.9379	75.9037	62.7936	43.7164
1854.33	85.7584	3.703	143.373	81.3746	48.9454	74.1386	61.4908	43.0062
1852.77	97.6421	19.2004	130.624	26.6506	41.7346	69.9823	58.9144	42.2893
1851.21	100.943	29.7661	94.5592	-14.8281	42.5202	67.2525	56.1458	39.7244
1849.64	86.1856	35.1183	40.1991	-27.0893	43.152	64.4544	53.3418	37.1611
1848.08	65.829	50.574	-11.1084	6.50917	42.4589	61.8672	50.9981	35.2754
1846.52	45.8834	67.2536	-43.2321	58.2173	36.6435	58.4017	48.8115	34.6029
1844.96	28.1852	80.4308	-33.5826	85.2786	38.9355	58.4131	48.3756	33.7432
1843.4	20.3484	88.5878	18.2262	81.2922	34.8606	55.5403	46.4176	32.9029
1841.83	13.8864	86.8343	71.447	30.8623	30.1757	53.6723	45.5411	33.1283
1840.27	11.3134	81.6401	119.236	-20.2223	28.2183	54.7918	46.9953	34.8003
1838.71	9.85001	75.5224	127.929	-44.453	29.4199	54.2091	46.2028	33.8607
1837.14	14.8349	72.2711	128.029	-37.7468	28.9193	53.4916	45.6129	33.4547
1835.58	19.7161	72.8086	113.932	-4.94741	30.1348	54.5054	46.3473	33.8357
1834.01	30.0205	77.4323	113.924	29.0203	33.2175	56.9248	48.0644	34.6758
1832.45	39.2171	77.1367	115.563	54.9326	42.904	59.7822	48.9137	33.3751
1830.88	45.3066	77.0119	117.18	69.1425	44.3902	60.0217	48.8533	33.0103
1829.31	40.0601	69.6194	99.7861	67.9717	42.731	58.5108	47.7293	32.3849
1827.75	32.7408	54.8509	70.3158	76.7455	40.3505	58.9487	48.6129	33.6513
1826.18	25.8683	34.9207	24.3622	88.7944	33.4732	54.757	45.9375	32.7785
1824.62	28.9055	14.6595	5.37486	103.475	26.6037	54.4779	47.0094	35.152
1823.05	41.1461	-8.16291	-3.85134	103.31	27.5615	57.654	49.8656	37.4263
1821.48	58.2804	-9.52045	15.0863	99.2308	34.0382	62.8285	53.5608	39.2673
1819.91	79.9457	-7.0954	56.6244	88.6667	40.5632	65.4869	54.8358	39.0004
1818.35	94.445	-0.52304	102.708	62.422	42.9448	64.2252	53.1626	37.0493
1816.78	97.7481	1.41621	136.724	39.3033	41.8832	58.952	48.3172	33.0728
1815.21	92.1348	4.06412	149.43	25.1489	38.5451	54.7047	44.8986	30.8115
1813.64	71.6739	4.39168	137.573	4.24939	33.6585	48.6184	40.0199	27.6104
1812.07	50.2623	2.45912	115.466	16.8842	29.0814	48.3168	40.6233	29.0958
1810.5	51.6052	-12.0508	91.2777	35.1955	28.4839	49.3466	41.7265	30.1776
1808.93	66.6094	-19.4434	81.7423	57.6732	36.3884	55.7768	46.3463	32.5198
1807.36	85.6322	-22.5129	87.4343	94.4814	39.268	60.4705	50.282	35.3256
1805.79	91.3503	-5.95305	105.742	110.521	39.8455	63.2746	52.856	37.4353
1804.22	75.0531	18.6837	129.225	113.951	40.5697	62.8144	52.2739	36.7785
1802.64	64.1149	41.8066	160.286	107.442	41.1532	62.0267	51.4054	35.903
1801.07	62.1833	55.8775	166.736	78.9764	39.2537	59.262	49.1269	34.3275
1799.5	74.4188	61.3889	162.849	55.8012	32.2558	55.5947	46.9774	33.9359
1797.93	108.597	58.7996	146.017	44.2524	26.4867	52.7509	45.3775	33.7622
1796.36	132.507	57.249	124.514	22.2497	30.7766	55.0143	46.7098	34.0149
1794.78	139.447	56.0339	89.6128	17.6276	26.8377	54.6489	47.1276	35.2053
1793.21	122.223	61.286	76.3744	12.839	24.3683	53.0085	46.0372	34.7795
1791.63	83.2676	60.8768	46.4796	15.0499	21.8763	48.0001	41.7245	31.5653
1790.06	56.71	53.8581	39.0181	25.8302	20.8479	43.6755	37.7815	28.3639
1788.49	52.7791	38.402	34.6808	40.227	15.3637	38.0797	33.4893	25.7968
1786.91	54.1114	27.4134	49.3612	52.7602	11.4325	33.2281	29.6074	23.2587
1785.34	69.331	26.638	59.4956	77.6014	8.64232	31.4925	28.4884	22.8755
1783.76	68.6236	35.0144	82.0953	83.2996	7.77785	31.6128	28.7722	23.3033
1782.18	61.6824	36.2719	88.4231	84.9181	8.55358	35.3929	32.2427	26.1483
1780.61	55.8132	40.9723	104.218	74.0644	9.60481	37.8784	34.4192	27.8137
1779.03	46.3184	33.1921	93.977	41.9629	11.9192	39.4149	35.4401	28.212
1777.45	31.969	33.3557	88.4692	19.0151	17.2782	43.1059	37.9317	29.2448
1775.88	27.0715	31.488	81.9652	13.3913	21.5291	45.5678	39.4618	29.6771
1774.3	20.5198	31.0473	72.8448	13.9822	25.7609	47.3572	40.3512	29.5582
1772.72	24.0279	20.0602	56.9385	34.2497	23.2687	45.573	39.1276	29.0216
1771.14	29.4466	7.26402	45.1856	52.8314	17.6587	42.1691	36.96	28.3225
1769.56	36.4039	-14.5636	32.7266	52.8372	17.1479	46.5563	41.263	32.1596
1767.98	45.6359	-18.0205	45.3877	49.5544	15.0886	46.3377	41.455	32.759
1766.41	68.2465	-16.681	83.8583	41.5392	16.0104	48.5369	43.3823	34.2357
1764.83	75.1381	3.24038	136.798	40.3017	19.3677	53.2959	47.2874	36.9146
1763.25	79.6041	29.0955	189.746	46.2484	24.3053	59.1793	51.9618	39.928
1761.67	74.246	57.7687	215.618	64.4327	27.5659	64.8401	56.7499	43.3924
1760.08	64.4567	72.6878	207.919	78.2673	30.4104	68.1283	59.3457	45.0443
1758.5	63.7748	76.7665	172.565	77.4373	30.9435	69.3964	60.4568	45.8952
1756.92	86.1076	64.0469	129.916	65.6017	33.8469	72.9726	63.3172	47.764
1755.34	110.799	45.8235	98.4748	64.1005	34.9714	71.9863	62.1529	46.5185
1753.76	145.859	20.1375	87.2582	71.6336	38.6483	74.3622	63.7125	47.0971
1752.18	169.409	-4.3973	91.4942	89.0181	44.3013	76.3937	64.5568	46.6403
1750.59	180.67	-21.3471	94.8456	112.858	43.151	72.521	61.0707	43.8604
1749.01	166.389	-22.4247	92.004	130.737	40.1088	69.3654	58.6403	42.3936
1747.43	137.265	-14.5844	87.5145	125.148	38.0427	64.653	54.5281	39.2637
1745.84	101.552	4.34867	87.3303	112.847	34.3125	59.1642	49.9965	36.1202
1744.26	72.1064	27.3107	103.59	101.268	31.0991	56.3608	47.937	35.0108
1742.67	55.4589	40.0183	129.198	95.5857	27.922	54.201	46.487	34.4221
1741.09	47.4632	51.7944	136.995	103.723	27.8732	52.9928	45.3389	33.4372
1739.5	43.1603	62.6196	117.351	111.882	27.9026	52.2555	44.6268	32.8137
1737.92	39.0647	62.5811	78.5279	120.777	22.3754	45.4959	39.2279	29.2964
1736.33	22.3643	57.3372	44.1526	115.283	18.0862	42.4189	37.116	28.3678
1734.75	3.73224	51.0429	32.2751	88.784	14.0503	36.8655	32.5821	25.2866
1733.16	-7.32394	42.495	48.2999	53.5442	8.86207	32.2349	29.1569	23.4087
1731.57	-10.1783	32.4515	78.7039	21.7915	3.05932	29.7142	27.8729	23.516
1729.98	10.4304	19.0741	102.9	11.222	-0.80242	27.4245	26.4321	23.0791
1728.4	32.7729	17.6642	107.898	43.1091	-4.27601	24.4383	24.2481	21.9165
1726.81	45.4534	13.58	91.835	69.6894	-4.98412	27.2557	27.0856	24.5248
1725.22	57.544	8.05566	70.3597	110.479	1.03476	31.7246	30.1939	25.9534
1723.63	47.9137	10.6651	55.5262	145.433	4.01773	34.698	32.4612	27.2914
1722.04	25.3281	17.9808	42.3914	157.936	6.62711	34.7027	31.957	26.3057
1720.45	4.50909	29.5083	25.5021	157.851	6.83713	35.1004	32.2971	26.5563
1718.86	-14.2826	35.3203	2.63002	139.167	7.0352	35.7493	32.8801	27.02
1717.27	-20.7593	20.9476	-16.5059	91.87	4.68513	33.9701	31.6336	26.4338
1715.68	-2.05361	-6.39381	-20.4972	69.9319	0.14519	28.8447	27.608	23.8991
1714.09	28.1679	-42.4186	-7.87258	40.0192	-3.70889	25.7083	25.3544	22.7562
1712.5	58.7815	-62.253	10.1085	17.6707	-1.90218	24.0849	23.4468	20.7228
1710.91	76.5264	-52.3975	23.9272	-1.37582	-6.65028	18.0005	18.5429	17.4707
1709.32	85.9032	-27.4949	33.1738	-25.099	-4.88369	16.2557	16.5268	15.3517
1707.73	85.5186	13.5974	34.7639	-35.6437	-4.1108	16.5368	16.6455	15.2921
1706.13	84.4065	48.6334	28.5258	-28.2594	-1.19404	17.2347	16.7455	14.7654
1704.54	79.8242	68.8765	20.9006	-15.7099	-3.91937	16.615	16.6831	15.2844
1702.95	68.7638	69.13	7.36114	30.1523	-4.18297	16.7171	16.8322	15.4691
1701.35	55.0174	54.4806	-5.25807	69.2547	-3.98121	16.9512	17.0172	15.5871
1699.76	35.5142	37.562	-12.0566	86.5133	-3.41921	20.2132	20.033	18.0829
1698.17	13.0733	28.8374	-17.4234	86.7095	-5.55745	20.6519	20.8702	19.2581
1696.57	5.27911	23.7811	-13.9334	63.366	-1.75251	25.0471	24.3395	21.4651
1694.98	12.8965	29.9692	-10.0854	31.6186	1.42454	27.3885	25.9634	22.2046
1693.38	31.4218	48.1497	-0.19708	13.0795	8.32803	29.5922	26.729	21.4166
1691.79	46.3302	75.554	18.7908	-11.7948	13.1749	30.7725	26.9149	20.5586
1690.19	44.5078	92.0699	27.2773	-32.1564	19.7393	34.3189	29.0331	21.0142
1688.59	37.2662	94.1359	29.2619	-46.7504	23.8315	37.6796	31.4552	22.2532
1687	20.6241	81.7538	31.9559	-51.2568	26.9043	40.8036	33.8493	23.6821
1685.4	3.33114	63.4006	15.8662	-37.0079	29.3356	41.8632	34.3905	23.64
1683.8	-2.66188	59.4291	-1.58212	-6.43043	35.1646	45.4284	36.67	24.3901
1682.21	-5.78218	69.2206	-18.1822	9.34827	42.1047	48.7293	38.4796	24.4993
1680.61	-6.78072	78.5503	-14.2398	9.77027	50.1133	52.554	40.5828	24.6383
1679.01	2.30583	79.9882	11.2847	-12.6568	53.3916	53.0663	40.4346	23.8204
1677.41	14.6495	68.5241	37.5174	-30.4259	55.0433	56.3582	43.2665	25.9278
1675.81	32.7484	53.6024	49.5053	-21.5257	55.1709	59.7027	46.446	28.6568
1674.21	65.5833	38.2293	43.8924	19.7996	56.8186	59.4589	45.8913	27.8295
1672.61	106.725	28.1889	10.2578	62.4038	56.6667	59.7679	46.2169	28.1437
1671.01	131.71	33.5392	-16.0378	99.0038	57.0267	60.7149	47.0541	28.7937
1669.41	139.904	47.6096	-34.0324	96.3484	59.2379	60.1759	46.1066	27.5074
1667.81	144.967	60.5718	-34.1552	66.0926	60.6765	60.9642	46.5814	27.6165
1666.21	146.901	73.3728	-15.417	34.2497	60.6771	59.6661	45.3376	26.5383
1664.61	155.195	85.7563	6.65623	22.1816	63.8443	65.3925	50.2067	30.0926
1663	172.41	103.255	20.3279	28.3294	69.9141	73.6988	56.9817	34.6887
1661.4	196.992	118.508	28.9825	62.0609	77.502	80.4925	62.0115	37.4528
1659.8	218.035	139.163	28.6295	83.0282	79.7847	85.2145	66.0907	40.5085
1658.2	223.825	157.82	34.7411	102.459	82.0063	88.0548	68.3788	42.0247
1656.59	221.351	169.221	53.8616	109.283	83.2865	87.632	67.7242	41.1881
1654.99	217.888	174.019	70.0747	115.96	80.9377	87.8503	68.3913	42.2602
1653.38	209.076	178.134	78.9967	126.644	80.1008	88.9815	69.6383	43.517
1651.78	215.024	182.471	68.7082	142.289	84.2905	94.0303	73.6588	46.1208
1650.18	226.836	186.908	40.4765	136.953	97.5532	104.894	81.4819	50.1129
1648.57	245.069	182.493	10.6964	139.779	119.509	123.668	95.189	57.3769
1646.97	276.614	174.775	8.43069	122.958	151.997	152.213	116.205	68.761
1645.36	326.52	171.79	35.0775	117.856	200.282	191.51	144.442	83.0835
1643.75	373.702	176.647	93.2155	123.389	251.649	235.257	176.342	99.9325
1642.15	421.822	194.408	151.859	149.356	298.325	276.144	206.417	116.185
1640.54	463.231	221.126	192.367	177.088	327.917	302.01	225.431	126.444
1638.93	501.097	254.927	197.757	218.592	348.779	315.018	233.827	129.334
1637.33	518.515	286.62	172.825	250.998	353.974	315.489	233.265	127.755
1635.72	518.857	317.282	132.822	278.284	346.718	305.567	225.174	122.267
1634.11	488.073	331.221	106.649	279.096	332.127	289.853	212.963	114.751
1632.5	458.755	335.032	90.463	270.39	322.752	275.688	201.219	106.543
1630.89	431.019	327.278	90.606	246.794	320.866	270.497	196.612	102.947
1629.28	418.948	306.438	94.3227	220.334	318.116	265.259	192.13	99.6407
1627.67	419.518	268.61	98.4783	192.629	315.164	261.655	189.252	97.7665
1626.06	430.572	234.504	106.798	174.547	321.129	265.058	191.35	98.331
1624.45	443.167	216.631	128.391	163.575	327.123	269.976	194.894	100.142
1622.84	456.221	240.383	153.014	160.039	339.731	277.596	199.736	101.688
1621.23	445.621	280.595	176.564	150.738	344.301	278.462	199.675	100.674
1619.62	427.789	316.786	179.172	130.296	346.543	277.271	198.097	98.8347
1618.01	410.493	343.025	165.334	91.6867	348.511	276.072	196.564	97.0926
1616.39	400.4	357.518	142.977	66.0296	343.101	270.547	192.326	94.5564
1614.78	399.216	364.616	122.252	66.208	340.707	268.589	190.917	93.8385
1613.17	398.765	380.629	118.582	101.612	343.508	270.456	192.159	94.3266
1611.56	398.576	395.385	143.241	158.749	355.42	281.196	200.127	98.7281
1609.94	403.248	404.004	178.415	221.557	376.032	298.55	212.736	105.322
1608.33	406.739	404.218	209.602	252.856	399.856	317.321	226.076	111.876
1606.71	412.354	393.393	224.293	256.152	426.693	336.67	239.383	117.767
1605.1	431.687	384.213	218.356	231.043	447.603	351.26	249.285	121.952
1603.48	452.453	379.548	202.925	208.974	459.347	360.4	255.753	125.089
1601.87	462.53	382.501	181.27	203.149	471.053	369.684	262.365	128.359
1600.25	457.905	391.822	163.004	217.226	485.746	378.728	268.167	130.298
1598.64	448.109	401.634	158.279	226.478	500.07	390.661	276.807	134.776
1597.02	456.351	404.091	161.855	235.165	521.572	407.133	288.397	140.3
1595.4	503.273	419.532	175.355	240.701	557.47	434.63	307.744	149.52
1593.79	573.686	436.719	190.401	249.339	601.305	467.028	330.239	159.802
1592.17	643.985	458.964	193.49	275.371	646.806	500.858	353.781	170.639
1590.55	693.054	469.587	203.209	299.829	695.08	533.381	375.531	179.34
1588.93	722.136	476.13	213.777	318.29	743.617	564.416	395.803	186.706
1587.31	734.894	457.309	210.983	323.904	778.725	580.365	404.24	186.636
1585.7	745.227	443.296	212.404	307.679	791.642	581.061	402.388	182.315
1584.08	760.233	434.786	205.435	274.071	782.799	566.083	389.762	173.231
1582.46	762.011	443.601	210.15	237.591	750.696	540.97	371.959	164.55
1580.84	725.461	447.741	211.28	205.784	699.916	506.363	348.702	155.069
1579.21	654.602	460.917	201.252	193.009	634.433	461.675	318.652	142.792
1577.6	573.923	448.182	190.58	167.723	569.906	416.43	287.882	129.69
1575.97	515.434	425.17	175.729	133.989	509.204	373.775	258.847	117.288
1574.35	485.891	376.952	149.077	103.713	450.91	331.409	229.621	104.213
1572.73	474.579	328.082	141.334	74.1538	405.513	297.83	206.298	93.5438
1571.11	477.781	276.344	124.633	62.3368	374.077	275.204	190.748	86.6758
1569.49	464.266	247.874	117.162	72.0229	360.358	268.452	186.954	86.2715
1567.86	452.904	237.407	111.631	95.1338	361.779	271.396	189.497	88.1774
1566.24	452.735	251.824	98.5841	113.884	365.134	273.406	190.77	88.5747
1564.62	459.916	269.505	89.0447	116.769	375.274	280.664	195.747	90.7566
1562.99	474.99	293.325	83.0601	101.112	385.39	286.75	199.606	91.9743
1561.37	494.342	308.159	76.1873	76.6008	385.816	285.18	198.018	90.5087
1559.74	480.392	309.254	85.6473	55.3127	385.121	281.59	194.715	87.7912
1558.12	442.245	284.484	93.0683	63.0395	381.711	277.832	191.778	85.9634
1556.49	374.974	251.748	89.8829	75.4725	373.584	272.795	188.537	84.8627
1554.87	317.001	222.476	81.3101	80.6909	360.728	260.648	179.405	79.6501
1553.24	279.659	210.136	48.3785	74.7315	346.218	247.741	169.868	74.4352
1551.61	262.763	222.888	10.3642	61.7371	332.214	236.614	161.937	70.5054
1549.99	272.414	254.893	-16.9251	43.1532	319.283	225.021	153.35	65.7819
1548.36	303.382	272.481	-28.1935	34.5801	315.381	222.4	151.6	65.0853
1546.73	326.798	279.037	-21.2093	20.1949	315.504	220.437	149.695	63.4085
1545.1	336.207	255.561	9.47181	15.1599	310.978	213.751	144.171	59.5721
1543.47	323.273	213.684	33.9715	-3.66945	300.186	200.156	133.25	52.3758
1541.85	294.599	161.714	62.4821	-31.0585	291.641	185.872	121.231	43.7542
1540.22	260.417	126.506	72.3024	-60.5206	281.128	171.668	109.671	35.9455
1538.59	219.762	102.829	68.4838	-67.8234	272.79	160.584	100.676	29.9024
1536.96	176.684	99.2584	55.4222	-54.3398	270.075	155.095	95.9462	26.3733
1535.33	128.564	82.457	38.2052	-2.85475	276.734	162.666	101.902	30.1352
1533.7	94.3119	74.6388	13.3998	48.2918	274.797	166.755	106.198	34.2659
1532.07	77.4715	54.9237	2.83322	113.527	262.772	161.507	103.514	34.4682
1530.44	86.2416	38.4195	5.75049	168.379	248.087	155.637	100.753	35.1633
1528.8	106.822	25.4554	45.9184	213.672	236.632	155.287	102.65	39.2161
1527.17	135.116	28.7785	106.34	251.075	219.002	152.308	103.233	43.4283
1525.54	153.635	35.7669	171.315	286.589	209.689	154.619	107.263	48.8794
1523.91	144.365	54.5143	218.286	321.354	205.283	157.15	110.547	52.6525
1522.27	107.328	69.3095	242.499	354.762	200.123	158.112	112.474	55.4085
1520.64	60.8192	87.2036	240.582	373.381	183.654	151.332	109.189	56.0234
1519.01	20.2841	97.2312	221.012	371.262	162.066	136.783	99.4582	52.1288
1517.37	10.5196	107.199	189.423	346.326	140.079	121.24	88.8523	47.5593
1515.74	20.5517	119.475	159.381	307.821	117.864	105.042	77.664	42.5329
1514.1	34.6509	120.356	133.669	272.598	90.8735	85.4159	64.1219	36.4704
1512.47	57.9363	115.991	123.996	223.628	68.8192	69.3792	53.0565	31.5167
1510.83	66.598	99.5986	129.726	186.736	52.3289	54.9017	42.4002	25.7477
1509.2	70.2175	67.4058	129.535	142.544	39.5358	41.6392	32.1873	19.5855
1507.56	72.6261	22.3892	120.169	100.573	30.8653	31.219	23.894	14.2203
1505.92	73.4422	-20.1742	102.744	53.3047	27.6569	25.3778	18.923	10.5863
1504.29	66.9661	-54.9398	75.2029	19.2246	30.456	24.3898	17.4306	8.70419
1502.65	57.967	-65.825	44.7432	0.49188	37.7249	26.5172	18.0518	7.71415
1501.01	33.8394	-57.1985	20.6609	-2.59287	43.0879	28.8512	19.2426	7.61861
1499.37	12.5481	-32.2887	1.08309	-14.3542	52.0144	32.7157	21.205	7.44253
1497.73	-10.9082	-8.96452	-11.5016	-17.3657	56.2019	32.7706	20.4413	5.90002
1496.1	-10.6298	1.99604	-27.2161	-26.8172	51.6277	27.7173	16.4914	3.43826
1494.46	2.96878	-15.4325	-47.7764	-33.1962	43.3358	21.2305	11.8928	1.19588
1492.82	24.067	-52.7372	-56.6232	-26.1969	30.0941	10.9717	4.64523	-2.30166
1491.18	38.6079	-83.339	-55.3094	-3.09926	12.4458	0.86035	-1.602	-4.00558
1489.54	48.0692	-94.9489	-52.214	25.7761	-0.50086	-4.0278	-3.76143	-3.15496
1487.89	40.0381	-77.9376	-54.8084	53.3939	-9.71818	-6.58344	-4.41309	-1.78164
1486.25	20.2711	-40.868	-74.7251	64.7336	-14.7611	-9.30086	-6.03356	-2.12582
1484.61	-2.84395	-1.5067	-93.5061	65.3463	-18.3488	-12.2852	-8.19344	-3.24353
1482.97	-15.3837	22.9793	-90.7016	55.2784	-18.047	-11.0368	-7.05623	-2.32129
1481.33	-17.3181	30.406	-83.0654	39.1859	-16.8012	-9.17497	-5.51522	-1.24756
1479.69	3.40074	26.1516	-62.2708	33.1697	-10.0911	-4.66871	-2.50587	-0.05012
1478.04	39.2378	24.9083	-42.1907	30.6605	-4.24125	1.07696	1.85867	2.50285
1476.4	72.7395	27.1062	-28.0779	30.2015	10.1112	14.3941	11.8199	8.11897
1474.76	102.153	36.1412	-10.2523	46.0208	20.4594	23.8438	18.8564	12.042
1473.11	119.481	51.6282	15.0006	60.6455	26.5716	30.4145	23.9602	15.1806
1471.47	134.433	63.4972	42.6827	70.1792	38.917	40.1426	30.8741	18.5774
1469.82	150.372	69.7268	92.7787	74.3167	54.2545	54.0845	41.2419	24.3388
1468.18	171.187	79.4578	129.032	67.3145	67.4044	66.3147	50.3961	29.5083
1466.53	190.227	96.7693	150.336	56.7688	82.0669	80.1034	60.7488	35.3985
1464.89	201.328	108.944	143.838	55.1197	95.5501	89.0766	66.7175	37.7368
1463.24	195.885	121.264	121.103	67.8257	105.348	96.9853	72.3848	40.5887
1461.59	184.588	121.252	98.8688	100.89	108.726	100.119	74.7285	41.91
1459.95	164.762	115.732	89.8978	127.955	112.757	104.339	77.9861	43.8859
1458.3	154.779	110.818	79.1616	143.459	119.736	108.951	81.044	45.0688
1456.65	156.362	112.764	83.7316	148.07	125.168	113.523	84.3659	46.806
1455	168.258	120.989	90.4322	147.237	131.229	118.37	87.8278	48.5321
1453.36	181.495	137.033	105.95	142.231	134.335	121.758	90.4686	50.1681
1451.71	181.792	144.768	124.831	137.493	136.112	123.889	92.1645	51.2644
1450.06	171.249	151.082	143.841	131.956	130.398	121.052	90.5601	51.0752
1448.41	158.299	138.136	162.69	121.144	123.494	117.362	88.3702	50.6288
1446.76	144.554	114.446	171.959	101.545	117.635	112.175	84.5426	48.543
1445.11	140.478	97.9334	163.939	81.6593	110.351	103.675	77.8188	44.2468
1443.46	151.584	89.8864	141.287	70.017	104.758	96.0753	71.6279	40.0568
1441.8	160.712	90.487	117.896	66.7858	100.254	90.0244	66.7086	36.7399
1440.15	170.728	101.196	95.8868	67.602	99.449	88.1234	65.0442	35.4666
1438.5	174.329	109.559	89.9518	71.3861	104.409	92.2801	68.0598	37.0374
1436.85	180.068	109.319	93.0027	64.809	108.911	95.2764	70.053	37.8185
1435.2	188.688	98.4081	95.8995	51.3564	120.174	105.065	77.2355	41.6758
1433.54	191.518	78.8153	82.5127	41.3816	126.565	108.089	78.8875	41.7637
1431.89	180.759	57.1094	69.4275	42.3439	125.34	104.392	75.5833	39.1573
1430.24	158.033	40.6046	52.7551	52.811	117.839	97.0513	70.013	35.9066
1428.58	113.763	36.1025	43.1636	79.1304	101.412	81.6524	58.4616	29.3483
1426.93	70.287	38.2289	40.5367	99.3623	82.4775	62.745	44.0375	20.8273
1425.27	35.9413	40.6487	45.994	117.939	62.653	46.9732	32.7912	15.2481
1423.62	16.3268	34.808	47.7874	102.537	40.9768	29.9999	20.7547	9.37311
1421.96	13.9007	25.3986	42.751	65.5053	28.8443	22.4584	15.8944	7.71152
1420.31	21.5967	7.81154	33.231	25.4174	14.8535	12.445	9.02792	4.70181
1418.65	21.1736	-5.98394	24.7258	-0.19367	8.51487	7.87228	5.88252	3.30832
1416.99	16.2557	-6.73614	20.3823	-21.3488	-0.46858	3.00522	2.97067	2.67341
1415.34	12.6231	-1.68825	25.6554	-26.5687	-8.47823	-3.69165	-1.88417	0.14961
1413.68	18.7626	-2.94765	39.8911	-47.2379	-12.949	-8.42827	-5.55078	-2.08839
1412.02	28.2973	-1.9278	60.1373	-61.2223	-14.9384	-8.75597	-5.47693	-1.60608
1410.37	32.9921	-10.7069	77.2492	-81.7605	-11.4981	-7.06982	-4.5321	-1.51053
1408.71	33.5069	-15.481	84.2147	-83.5899	-0.78392	1.47925	1.57011	1.52575
1407.05	35.4034	-17.188	72.8395	-71.8464	19.7907	14.538	10.0708	4.56752
1405.39	38.9297	-9.22268	49.1082	-52.772	49.4867	35.737	24.5925	10.9102
1403.73	50.4104	4.89499	22.3549	-41.6611	73.304	51.8845	35.4203	15.2873
1402.07	75.4361	22.2384	5.73227	-29.2716	102.905	73.0156	49.8956	21.6096
1400.41	107.265	32.6824	-6.0147	-40.1942	130.386	90.6296	61.4141	25.8149
1398.75	139.526	38.4287	-3.04359	-34.5007	153.598	104.389	70.072	28.4384
1397.09	164.517	26.031	9.64777	-29.1782	173.986	114.428	75.7162	29.0436
1395.42	186.268	16.6649	38.6077	-18.4562	183.485	119.013	78.2565	29.248
1393.76	191.717	14.9063	61.8509	-6.91354	184.635	115.923	75.0717	26.2458
1392.1	182.045	23.0215	80.3087	-0.07611	175.703	109.12	70.2949	23.9835
1390.44	154.572	37.5688	76.6132	-11.3719	160.838	98.001	62.5402	20.3878
1388.78	119.947	53.7213	54.678	-21.5711	143.494	89.5981	57.8706	19.9873
1387.11	87.3212	52.138	9.66302	-47.0557	128.655	82.1145	53.5932	19.4
1385.45	82.4841	40.8061	-35.4021	-54.9034	118.121	78.0969	51.7976	20.0587
1383.78	102.156	18.7694	-57.4621	-56.3789	106.231	75.4179	51.5488	22.3432
1382.12	148.152	-3.38106	-40.8565	-47.2017	105.923	80.3291	56.3143	26.5385
1380.46	195.263	-7.29207	-7.04087	-35.9374	115.153	90.7578	64.5066	31.6984
1378.79	246.654	7.67963	29.6704	-34.5501	135.417	107.879	76.9599	38.2317
1377.12	281.009	29.2191	55.0305	-41.7612	164.372	131.298	93.7535	46.6993
1375.46	294.437	50.515	70.2598	-40.5223	195.811	155.293	110.614	54.7026
1373.79	292.006	58.9915	89.4081	-40.9599	230.895	178.765	126.263	60.8895
1372.12	283.919	67.5395	107.671	-25.0291	262.094	198.531	139.119	65.4724
1370.46	264.553	84.3179	125.047	1.09321	279.688	209.056	145.773	67.5399
1368.79	252.306	101.967	133.015	20.585	299.8	217.233	149.687	66.7032
1367.12	238.35	120.83	134.149	28.2089	308.593	218.876	149.547	64.7333
1365.46	229.998	132.872	113.854	24.0718	313.414	216.281	146.121	60.7497
1363.79	218.057	126.201	80.1642	16.9889	316.331	212.919	142.331	56.8517
1362.12	197.43	101.555	53.322	12.3481	310.659	202.729	133.673	50.54
1360.45	177.037	66.8863	46.0054	23.0952	299.784	191.47	125.006	45.3141
1358.78	161.252	33.9521	53.9959	49.2914	285.888	180.395	117.104	41.3871
1357.11	158.52	18.1155	69.4213	89.7113	267.226	167.395	108.287	37.6688
1355.44	184.766	21.4096	84.9787	121.811	248.627	157.177	102.123	36.2372
1353.77	216.268	41.1195	98.8497	143.215	226.546	149.548	99.1183	38.2757
1352.1	243.346	64.3576	97.8481	142.143	210.042	144.959	97.9392	40.7241
1350.42	268.299	83.762	85.9715	129.257	206.572	146.684	100.268	43.4719
1348.75	272.318	92.5398	77.1738	94.8291	209.506	152.795	105.551	47.4343
1347.08	267.724	91.7419	70.4551	67.7666	229.75	170.233	118.312	54.2385
1345.41	269.211	86.5455	81.0489	52.9654	267.125	194.56	134.333	60.2662
1343.73	268.4	90.4964	91.3927	62.6136	318.833	226.478	154.834	67.1631
1342.06	270.775	109.724	90.6308	84.3631	378.123	261.007	176.358	73.3521
1340.38	280.587	134.878	74.8846	102.68	421.339	284.968	190.89	76.8609
1338.71	280.284	161.798	55.054	102.245	433.113	285.597	189.197	72.9177
1337.04	272.445	173.498	36.4391	95.1148	409.634	265.483	174.504	65.1189
1335.36	249.793	166.666	29.14	83.6403	353.117	226.157	147.842	53.8938
1333.69	215.298	140.571	29.6887	84.0753	272.673	174.317	113.857	41.3514
1332.01	175.167	114.187	46.5346	88.9444	195.562	124.287	80.9554	29.048
1330.33	133.92	106.143	56.4521	81.5726	133.341	88.4788	58.7774	22.9081
1328.66	95.7962	110.511	55.5799	72.7972	94.5906	67.2298	45.973	19.9579
1326.98	75.7011	110.995	46.0996	45.0043	69.2983	53.7235	37.9632	18.3336
1325.3	67.6276	105.5	38.7508	10.7872	56.2626	47.1792	34.2344	17.8427
1323.63	81.2405	78.0258	37.4028	0.81573	50.9557	46.3222	34.4478	19.1436
1321.95	106.627	47.1668	45.3047	25.5267	52.5585	49.5476	37.2257	21.2143
1320.27	132.394	29.42	62.8781	71.1581	60.4349	57.3464	43.1622	24.7037
1318.59	157.858	27.5353	92.5635	121.235	75.3816	66.9993	49.4969	27.0515
1316.91	181.586	45.3673	122.571	150.516	95.6935	80.4854	58.4583	30.5478
1315.23	198.281	61.0735	151.075	154.533	116.057	93.05	66.5267	33.2593
1313.55	215.944	65.6639	165.835	135.473	137.25	104.902	73.7504	35.0642
1311.87	229.403	55.887	156.758	110.758	161.663	119.107	82.6015	37.6027
1310.19	241.052	35.2283	126.805	95.0974	185.069	129.794	88.2773	37.6006
1308.51	239.085	20.8924	90.0261	84.8716	207.146	142.694	96.333	39.9409
1306.83	231.628	22.6108	66.2467	87.3281	231.586	157.537	105.789	42.9982
1305.15	224.582	26.4631	64.2335	96.9914	247.529	166.115	110.9	44.0758
1303.46	210.985	32.52	77.4104	98.4602	257.829	171.382	113.939	44.5436
1301.78	186.644	29.301	88.0309	75.4396	250.768	164.76	108.971	41.7222
1300.1	162.325	21.7758	80.8923	35.7959	223.394	144.166	94.5763	35.0016
1298.42	123.984	2.69584	57.1235	-14.2584	176.127	111.575	72.5653	25.8624
1296.73	87.8449	-15.0593	32.8069	-54.8962	117.887	70.1049	44.1861	13.5106
1295.05	47.5667	-29.0862	17.4578	-70.4726	55.9118	29.7818	17.6342	3.52793
1293.36	7.34648	-30.2949	15.1545	-58.145	2.06166	-5.3367	-5.51506	-5.21377
1291.68	-24.9335	-22.7407	22.2132	-27.0498	-36.4323	-30.0948	-21.7316	-11.1755
1289.99	-45.4269	-13.4434	37.2246	5.42641	-56.7397	-41.9447	-29.1261	-13.3147
1288.31	-55.0441	-16.1174	41.9788	19.389	-66.2485	-46.7805	-31.9056	-13.7244
1286.62	-48.1671	-30.8686	32.7089	13.666	-66.7372	-47.6429	-32.6366	-14.2553
1284.93	-36.2442	-66.5435	16.2297	-8.79319	-64.8351	-47.243	-32.6243	-14.6445
1283.25	-13.5451	-92.7531	-0.05077	-32.7191	-61.1221	-44.784	-30.9921	-14.0106
1281.56	6.27059	-109.981	-14.3942	-50.5923	-61.7814	-44.4624	-30.5555	-13.4935
1279.87	15.0047	-110.291	-26.003	-61.7103	-61.1314	-45.1989	-31.3879	-14.3516
1278.19	9.61445	-90.4875	-26.1506	-63.736	-60.6284	-44.9053	-31.2046	-14.2986
1276.5	-1.82279	-64.4893	-18.3348	-51.0935	-62.0671	-44.5526	-30.5863	-13.4601
1274.81	-5.64711	-43.9323	-9.59657	-26.6941	-57.1497	-38.9474	-26.1745	-10.6701
1273.12	-0.60969	-22.9049	0.40631	3.43936	-44.8838	-30.7617	-20.7229	-8.52406
1271.43	9.2283	-11.8117	0.23872	22.5784	-34.8618	-23.0247	-15.2638	-5.89968
1269.74	21.9785	1.09649	-13.3704	31.4563	-27.0112	-16.7199	-10.7536	-3.64114
1268.05	27.0852	4.54866	-25.2844	36.155	-18.4756	-12.8641	-8.72336	-3.67618
1266.36	23.3646	-10.2044	-35.7671	36.0696	-11.0622	-10.3325	-7.74311	-4.38539
1264.67	12.4062	-28.1661	-29.5895	33.7186	-4.86245	-6.66676	-5.43954	-3.69237
1262.98	9.2032	-43.8518	-22.6	27.5346	-6.81611	-4.82102	-3.29025	-1.41863
1261.28	20.8182	-51.5393	-5.0104	19.9549	0.59979	2.81904	2.58402	2.11361
1259.59	49.8121	-44.8057	11.2849	15.8658	8.45133	10.6926	8.59708	5.67456
1257.9	83.6965	-33.178	21.9268	14.1331	22.1329	22.2041	16.9591	10.0456
1256.21	100.479	-15.7272	31.4697	22.3219	38.5601	33.3921	24.476	13.1068
1254.51	91.9651	0.58758	52.6212	52.5273	60.2801	47.4268	33.6884	16.5246
1252.82	64.7785	10.7083	72.0899	91.1749	79.2847	59.6676	41.7114	19.4826
1251.12	31.0361	20.5818	96.3348	129.677	96.6802	70.3013	48.5085	21.7162
1249.43	15.3894	26.9985	99.6885	147.987	109.258	77.8054	53.246	23.1777
1247.74	21.9497	32.5564	102.663	142.142	123.283	85.7046	58.0803	24.419
1246.04	46.8034	40.3967	91.4592	122.962	129.208	89.2299	60.3028	25.0993
1244.35	78.852	43.2373	82.9685	100.631	137.908	92.7341	61.9641	24.7099
1242.65	99.5091	45.7068	70.5658	71.9473	141.747	95.3215	63.6948	25.403
1240.95	117.407	48.6979	58.268	46.627	148.284	101.721	68.5521	28.2384
1239.26	125.771	55.6838	39.2158	18.8926	153.252	106.747	72.3984	30.5278
1237.56	124.973	67.6911	31.4096	3.21721	166.592	116.042	78.7036	33.1877
1235.86	124.694	68.956	22.5065	4.32455	185.981	127.843	86.2304	35.6347
1234.16	121.171	70.5414	41.6629	18.0965	209.399	143.959	97.1059	40.1371
1232.46	122.421	65.6666	70.6812	30.8003	238.118	163.387	110.121	45.3792
1230.77	135.761	55.7054	104.223	42.1346	277.612	187.702	125.719	50.5942
1229.07	146.551	42.3984	123.699	27.8011	320.659	214.784	143.274	56.7589
1227.37	159.749	28.5797	122.775	4.3496	364.494	240.858	159.71	61.7876
1225.67	165.082	10.58	98.9299	-13.6158	392.907	257.289	169.913	64.6568
1223.97	168.501	2.10019	70.3049	-12.2591	402.864	260.67	171.212	63.6887
1222.27	165.343	-8.25602	46.6881	17.9437	383.599	245.679	160.604	58.5458
1220.56	154.667	-1.43737	40.9077	63.4586	341.347	218.032	142.352	51.61
1218.86	143.744	9.81978	58.0379	91.7835	286.1	183.616	120.149	43.9819
1217.16	130.748	28.7305	91.3955	108.44	231.369	149.29	97.9304	36.232
1215.46	96.9324	50.7656	127.156	97.0164	180.097	117.018	77.0057	28.8764
1213.76	61.6802	65.2774	136.169	78.0993	147.523	96.6894	63.8792	24.3482
1212.05	27.2977	63.1401	117.065	72.916	120.59	80.8747	53.9776	21.429
1210.35	7.3326	54.2596	88.9335	86.3658	99.5331	68.2991	46.034	18.9715
1208.65	5.29531	32.005	63.3723	109.76	83.1886	57.8152	39.1756	16.4638
1206.94	8.48357	18.5446	46.3765	147.868	70.421	49.8943	34.0756	14.7279
1205.24	13.5543	12.3617	42.4802	166.917	57.2143	41.2074	28.3272	12.5224
1203.53	15.6359	13.5244	39.8312	169.661	47.5859	36.3136	25.5155	12.1099
1201.83	11.2935	31.2494	40.7202	141.856	34.8146	28.0175	20.0566	10.0638
1200.12	11.5845	53.0688	47.3172	105.855	31.4115	24.5523	17.4001	8.47683
1198.42	17.2061	64.9771	57.9029	65.9395	25.0032	20.3951	14.6663	7.45476
1196.71	30.7651	69.2559	78.5268	48.1301	21.4982	17.0401	12.1352	5.99786
1195	51.9154	50.785	95.5803	39.7627	21.7081	16.4937	11.5707	5.46448
1193.29	63.348	21.6361	93.9173	54.1883	24.4569	17.4664	11.9668	5.22979
1191.59	59.6916	-8.33602	69.9842	69.2005	24.3137	16.8555	11.4094	4.77679
1189.88	49.945	-29.0508	25.1794	90.025	31.534	23.5744	16.4393	7.6183
1188.17	29.7089	-39.5819	-15.841	97.3669	37.3767	27.4499	19.0134	8.62083
1186.46	11.4901	-40.332	-32.4826	84.2507	51.2546	35.3995	23.9245	9.95946
1184.75	0.95093	-37.6516	-21.413	42.3721	70.1289	46.8644	31.2295	12.3225
1183.04	8.778	-27.7522	6.15448	-4.09373	102.07	64.9208	42.3026	15.2039
1181.33	29.9549	-21.6982	38.042	-42.4584	156.035	98.9386	64.375	22.9882
1179.62	64.686	-8.20148	56.8285	-48.4673	225.692	143.813	93.7894	33.8365
1177.91	94.7488	6.09955	72.0439	-14.0794	304.857	194.745	127.155	46.1103
1176.2	129.37	18.0408	75.8808	47.4837	377.658	243.231	159.417	58.7655
1174.49	147.475	23.7908	73.3055	108.624	424.255	275.321	181.079	67.7431
1172.78	158.803	29.6832	71.4662	140.944	442.061	287.859	189.621	71.403
1171.06	161.772	32.968	77.5571	130.614	424.705	277.076	182.672	69.0301
1169.35	168.067	40.6156	78.108	99.0016	386.142	251.818	165.99	62.6793
1167.64	178.509	43.9914	75.8797	75.6272	338.284	221.74	146.502	55.851
1165.92	195.1	40.807	73.3514	77.8654	293.412	194.6	129.247	50.3306
1164.21	200.859	24.4503	75.4169	110.765	260.728	175.372	117.196	46.7574
1162.5	194.781	1.34438	95.8006	162.264	238.142	165.923	112.546	47.4766
1160.78	170.557	-13.8325	130.923	217.737	228.816	164.249	112.761	49.6233
1159.07	134.482	-18.0029	170.223	263.898	228.248	167.787	116.261	52.7766
1157.35	92.1467	-13.6682	194.2	282.276	231.744	171.475	119.113	54.5135
1155.63	53.43	5.58631	194.595	278.273	234.424	170.858	118	52.9851
1153.92	26.5298	21.0008	171.377	259.806	229.151	161.864	110.41	47.5156
1152.2	7.1655	28.0094	129.938	223.732	222.165	150.657	101.035	40.8582
1150.48	-2.15122	32.6985	68.5477	185.573	212.537	136.877	89.7084	33.0652
1148.77	-1.17629	32.2191	22.2467	148.958	201.446	124.622	80.1292	27.0946
1147.05	12.9923	27.3962	-7.34701	103.776	192.659	114.879	72.5074	22.3359
1145.33	35.8895	25.7661	-26.1291	61.1387	180.793	106.371	66.6695	19.7708
1143.61	58.126	13.4522	-34.2639	29.0648	172.21	101.16	63.3499	18.6983
1141.89	68.5669	0.18238	-33.5147	10.5785	171.088	99.8378	62.3019	18.0259
1140.17	62.0158	-2.02837	-25.2777	21.4112	184.607	107.613	67.1155	19.3555
1138.45	45.3941	12.458	-11.3711	42.7566	224.216	134.614	85.2641	26.7575
1136.73	41.6253	43.6367	0.222	64.4668	298.673	183.035	117.141	38.7307
1135.01	60.2306	86.4689	13.205	73.0161	403.846	249.605	160.419	54.1272
1133.29	98.9636	118.42	15.1527	64.8805	526.775	326.349	209.983	71.2393
1131.57	148.57	135.454	9.74963	50.8561	623.051	387.179	249.496	85.2434
1129.85	184.529	121.347	12.3701	41.147	669.797	415.38	267.402	90.9348
1128.12	197.978	85.9894	17.9188	27.2078	657.103	404.055	259.027	86.3444
1126.4	190.266	56.494	26.6545	25.7991	587.94	357.85	228.24	74.2029
1124.68	176.525	42.5818	49.0634	22.1417	484.447	294.342	187.568	60.7115
1122.96	165.375	55.7064	62.8646	21.6629	384.008	233.876	149.216	48.5892
1121.23	170.376	91.075	56.2555	23.4251	308.079	188.492	120.536	39.6954
1119.51	171.997	110.917	26.8407	29.1616	264.668	163.265	104.828	35.209
1117.78	172.269	107.514	-10.4975	35.5711	232.182	145.237	93.8892	32.5583
1116.06	157.051	84.5126	-51.3474	32.3849	207.071	127.888	82.1618	27.6736
1114.33	139.835	43.4349	-75.4822	14.8507	182.121	108.593	68.5391	21.1121
1112.61	122.144	12.5244	-76.617	-4.4979	155.514	87.7954	53.8001	13.9317
1110.88	106.802	3.01535	-53.5753	-23.995	128.3	69.2978	41.3828	8.89117
1109.15	87.995	13.2849	-22.2944	-23.1809	104.756	53.2503	30.5974	4.49343
1107.43	74.755	32.664	8.28065	-4.17773	85.7673	43.0904	24.5649	3.25749
1105.7	51.8535	40.9671	29.5454	21.6687	73.9319	36.6665	20.7175	2.41129
1103.97	41.4622	34.7304	41.3425	47.7106	65.6272	34.6847	20.4377	3.91504
1102.24	38.4517	18.9994	43.1489	66.5819	65.4442	36.5856	22.2947	5.56309
1100.52	46.3919	5.00254	40.5776	75.5837	62.786	35.5974	21.866	5.7505
1098.79	61.9351	2.02517	26.2422	73.7821	64.6141	37.6488	23.4751	6.76082
1097.06	82.4805	18.0006	-1.85502	53.8476	69.9332	40.992	25.6413	7.51991
1095.33	97.2435	38.7988	-28.812	31.2006	77.2502	42.9383	26.0796	6.3613
1093.6	106.547	57.6716	-53.3583	4.71163	84.3707	49.1767	30.6685	8.84149
1091.87	102.148	62.1982	-70.4481	-15.9193	96.7947	57.3148	36.0437	10.8881
1090.13	99.0523	56.9854	-68.8853	-30.7038	112.169	69.2879	44.518	15.0007
1088.4	90.3271	39.4544	-48.5228	-27.5876	124.231	78.4813	50.9748	18.0607
1086.67	93.1553	25.6993	-18.9704	-13.0253	130	83.3709	54.5349	19.9336
1084.94	98.0211	11.5623	22.6321	17.1251	134.015	88.3181	58.4921	22.5192
1083.21	101.362	5.53128	54.6538	34.7013	134.211	89.1125	59.2151	23.1047
1081.47	94.1718	-3.63877	65.0501	39.7214	132.464	86.0488	56.6203	21.2229
1079.74	81.1886	-15.8427	47.2362	21.0204	122.705	80.0518	52.777	19.9438
1078.01	54.0236	-29.9035	14.3492	-0.04151	116.095	74.7506	48.9864	18.048
1076.27	28.0914	-40.9125	-14.6478	-22.4989	106.935	66.2057	42.5852	14.4259
1074.54	3.99729	-50.0813	-19.2414	-22.9994	95.5596	58.2432	37.174	12.1275
1072.8	2.92794	-44.7849	-1.78475	-3.68919	85.6895	52.6426	33.7321	11.2196
1071.07	12.411	-38.525	41.9175	41.496	78.959	48.7481	31.3129	10.538
1069.33	31.3345	-26.0288	72.3962	76.3351	70.7196	46.5984	30.8595	11.8775
1067.6	41.106	-13.2071	80.3191	95.4559	64.3923	41.7714	27.4682	10.2685
1065.86	37.061	-7.88327	66.2877	81.0763	53.3551	33.4079	21.6068	7.50886
1064.12	17.413	-10.0309	42.2518	50.2264	44.1259	26.2105	16.5101	5.03193
1062.38	-5.94064	-21.796	23.7279	7.35153	36.1382	18.4287	10.6116	1.59886
1060.65	-29.6765	-42.1806	34.1079	-33.7846	27.3113	12.6214	6.76837	0.12376
1058.91	-42.4296	-57.6204	51.2115	-69.7934	21.5415	7.54872	3.03298	-1.9007
1057.17	-43.3314	-68.7647	63.2757	-81.9607	15.9789	1.65653	-1.52794	-4.68429
1055.43	-34.0437	-64.3993	50.9669	-82.6005	6.87817	-3.3	-4.50265	-5.34903
1053.69	-26.8333	-50.9119	15.8491	-67.6396	-0.33275	-9.08602	-8.64052	-7.41933
1051.95	-21.851	-35.2638	-32.5395	-54.8112	-3.78901	-12.528	-11.2645	-8.96692
1050.21	-21.8345	-11.2575	-72.1227	-44.7227	-10.6812	-16.4047	-13.6352	-9.57251
1048.47	-32.6767	14.9384	-85.8654	-39.723	-11.5	-15.7841	-12.8809	-8.74657
1046.73	-49.7886	33.187	-66.0053	-43.9149	-13.7157	-15.3002	-11.9854	-7.50446
1044.99	-66.6449	41.2091	-27.1825	-56.6094	-14.35	-16.3786	-12.8949	-8.15945
1043.25	-78.5832	37.5282	9.75584	-56.9797	-15.9143	-18.9948	-15.0965	-9.7388
1041.5	-81.7556	18.101	31.4073	-42.3701	-19.2573	-20.5232	-15.9093	-9.74032
1039.76	-67.809	-1.83432	26.8768	-20.8409	-23.3886	-22.3438	-16.8482	-9.68542
1038.02	-46.0251	-12.7341	2.71823	-8.42102	-19.1913	-20.042	-15.4611	-9.36574
1036.27	-25.3549	-5.13612	-25.4828	-12.0227	-18.0074	-17.5915	-13.344	-7.77966
1034.53	-12.2674	11.1867	-47.9858	-26.6834	-10.9541	-12.0328	-9.39319	-5.83834
1032.79	-3.8896	37.8364	-64.5768	-40.9665	-7.33314	-10.2636	-8.40401	-5.74234
1031.04	-4.51221	52.7367	-66.1915	-42.2442	-5.15813	-11.4317	-9.94724	-7.5373
1029.3	-0.35353	51.7376	-64.5304	-33.2574	-5.75724	-13.6018	-11.9096	-9.11222
1027.55	-3.05657	27.2006	-53.4344	-16.2404	-11.257	-17.6476	-14.7137	-10.3863
1025.8	-4.27331	2.00167	-42.6541	-5.79072	-15.1202	-21.7985	-17.9376	-12.3683
1024.06	-9.95545	-28.8442	-32.1092	-13.5791	-12.8512	-21.7962	-18.3778	-13.227
1022.31	-9.91647	-54.648	-22.1749	-31.2264	-7.67449	-18.4508	-16.1817	-12.412
1020.56	-5.71064	-77.1226	-2.91494	-48.892	2.19111	-11.2582	-11.2137	-10.1804
1018.82	7.45309	-76.2408	24.472	-56.6566	13.3484	-2.74732	-5.23451	-7.3439
1017.07	18.3231	-71.1163	64.9078	-47.9876	31.3994	11.1166	4.52957	-2.67637
1015.32	33.7135	-48.4441	95.9387	-33.9955	47.7879	24.7608	14.4072	2.4392
1013.57	35.5007	-17.5863	114.73	-14.4661	62.8841	35.6556	21.9026	5.7616
1011.82	36.2469	12.2595	115.494	19.0111	79.8862	50.164	32.4888	11.3622
1010.07	43.3356	27.7985	102.389	56.1651	106.995	70.6188	46.8018	18.0681
1008.32	66.0739	40.4942	84.8903	101.058	144.377	99.2269	66.9239	27.6488
1006.57	101.43	42.3942	78.0661	136.59	179.755	127.554	87.1676	37.7563
1004.82	137.817	49.1097	78.1617	145.374	206.013	147.714	101.364	44.5399
1003.07	156.87	61.4587	89.3953	130.57	225.721	161.913	111.126	48.8572
1001.32	154.027	79.9626	102.141	106.498	234.64	165.584	112.904	48.5231
999.566	130.98	103.838	104.917	76.2422	234.275	162.042	109.582	45.7198
997.814	101.803	126.186	99.0123	68.0073	231.962	158.062	106.22	43.2921
996.061	81.8003	142.805	86.9362	64.9883	232.453	154.215	102.438	39.9115
994.309	67.1824	149.047	65.7593	60.7537	232.56	152.197	100.484	38.1947
992.555	64.6022	133.648	52.2851	55.7241	226.147	146.923	96.6807	36.2468
990.801	55.1728	105.627	42.7289	54.8631	210.823	135.903	89.1101	32.9072
989.047	44.6214	76.5877	44.2509	59.267	189.822	121.177	79.0952	28.6425
987.291	31.3505	50.4277	53.0656	78.919	169.851	107.9	70.2678	25.1907
985.535	23.2137	39.9212	49.6108	92.6255	153.799	99.2701	65.1285	24.1114
983.779	23.0958	47.2579	44.8552	110.543	146.879	96.134	63.4728	24.1313
982.023	34.405	58.7228	40.4864	121.796	143.585	96.8663	64.8165	25.9886
980.268	47.7193	68.8762	36.3885	123.659	146.047	101.8	69.0633	29.1519
978.51	75.8464	69.6014	47.2717	117.453	153.294	108.875	74.4297	32.2796
976.752	102.407	62.6838	63.1195	108.365	166.875	120.471	82.8924	36.759
974.994	130.226	54.0267	74.9969	88.6402	181.665	131.305	90.3892	40.147
973.236	148.479	49.6588	83.6355	68.3686	191.745	138.472	95.2901	42.2752
971.479	147.617	56.4091	70.5547	32.8763	198.911	143.571	98.7791	43.7926
969.719	132.378	73.5432	55.7354	8.05112	200.783	145.285	100.056	44.506
967.959	106.984	89.1833	47.262	0.49312	195.018	142.571	98.5794	44.4382
966.199	87.2975	98.7493	47.3529	7.91076	184.767	136.143	94.4191	42.9877
964.439	85.6256	95.2671	59.7547	20.0302	171.947	127.359	88.5029	40.5555
962.68	92.2756	81.7689	68.6893	33.9971	158.223	118.489	82.6798	38.394
960.918	101.68	70.8292	77.4775	31.3126	142.659	108.693	76.3287	36.1618
959.156	111.122	66.9848	86.7695	32.1962	130.325	99.6668	70.0846	33.343
957.395	112.588	77.6405	90.4107	31.4459	124.672	96.509	68.1613	32.8648
955.633	115.152	91.1184	88.9447	39.8373	118.558	93.4211	66.3946	32.619
953.869	116.948	96.5826	94.4306	62.2917	116.044	92.7697	66.2605	33.0313
952.105	112.142	86.4808	92.2008	96.7768	119.694	95.5276	68.1915	33.9375
950.342	100.196	69.294	100.036	130.35	124.167	99.1269	70.7679	35.2302
948.578	81.2763	49.7565	105.642	148.516	125.276	99.5075	70.9164	35.1257
946.814	60.9858	46.1793	113.536	134.657	122.17	97.7703	69.8574	34.8608
945.049	52.5939	55.1253	107.284	109.887	117.763	93.245	66.3809	32.7743
943.285	54.1875	66.9762	95.0862	83.8973	108.906	86.078	61.2408	30.1814
941.52	56.1403	66.5411	75.8531	70.0304	97.5788	75.9541	53.7493	26.0698
939.752	57.8785	62.8275	56.2358	76.0711	86.7017	66.4076	46.7231	22.2669
937.986	43.3991	46.4312	35.1346	90.8287	80.5845	59.6638	41.4544	18.9865
936.219	19.5893	36.2291	30.699	97.7407	74.3794	53.8008	37.0467	16.4708
934.451	3.68393	38.1397	29.3812	94.7418	72.6565	51.6086	35.2822	15.3037
932.684	-12.0494	54.2697	23.4654	78.8117	67.9893	49.947	34.6001	15.6938
930.916	-22.9559	73.1576	15.093	60.8333	68.0963	49.8217	34.4592	15.5492
929.146	-27.7866	87.4632	1.54563	49.7594	65.4569	48.2119	33.4314	15.2133
927.379	-34.9343	80.1446	-4.68762	52.6397	64.583	46.9776	32.4192	14.5198
925.609	-33.9329	62.6141	-5.45146	54.4196	64.4002	46.0819	31.5967	13.8453
923.84	-22.3397	33.9509	5.23279	54.7406	65.7298	45.9964	31.2555	13.27
922.068	-9.52491	12.7925	19.4157	44.8	64.9403	44.1082	29.6003	12.0013
920.299	13.7001	6.02512	29.4043	32.2457	60.3248	39.3022	25.8954	9.76057
918.527	32.2331	15.0527	29.2286	15.9347	52.8302	33.7688	22.0549	8.00768
916.756	38.4011	27.9608	29.611	6.7291	46.3514	28.8852	18.639	6.40916
914.984	36.9674	35.4945	16.0607	0.7336	31.8309	20.6992	13.6266	5.11791
913.211	28.2196	31.3657	2.0692	-5.82343	20.7832	14.0879	9.44608	3.81739
911.439	20.6673	27.1204	-17.947	-15.7868	9.26614	8.09413	5.94861	3.20763
909.666	16.6847	20.5011	-34.718	-30.3656	-2.87695	0.20106	0.7535	1.25805
907.893	10.9689	20.352	-43.0395	-52.6143	-15.0336	-9.01096	-5.70267	-1.78171
906.117	6.42963	22.7668	-36.2427	-69.3773	-26.9824	-19.6954	-13.6102	-6.12314
904.344	1.90667	16.7559	-16.1033	-74.6976	-33.591	-27.8032	-20.0899	-10.35
902.568	-2.82529	2.69319	14.6805	-65.6596	-42.8479	-34.9677	-25.1497	-12.7891
900.793	-8.50478	-9.29528	29.1657	-37.9128	-49.0008	-39.139	-27.9467	-13.9196
899.018	-18.3127	-16.3326	29.5288	-11.0951	-51.3525	-39.4848	-27.8195	-13.3149
897.242	-22.0598	-3.72445	18.7086	8.92803	-50.4503	-36.6421	-25.2718	-11.2964
895.465	-19.464	17.8934	11.4284	14.0011	-48.3092	-32.8205	-22.0277	-8.93474
893.688	-15.3625	41.5645	17.6192	9.08436	-44.486	-28.5684	-18.6991	-6.85353
891.91	-10.6704	49.4368	33.0121	-4.36573	-42.5371	-26.4426	-17.0423	-5.82723
890.133	-15.0107	30.0361	45.3496	-16.8302	-38.2401	-24.5249	-16.0426	-5.86432
888.355	-12.889	-5.19627	49.2396	-28.0395	-40.0587	-26.2344	-17.326	-6.59431
886.576	-2.92214	-38.4952	35.379	-25.6033	-39.6587	-25.9729	-17.1533	-6.52877
884.797	10.09	-65.5657	7.47542	-7.9163	-42.4838	-26.6659	-17.2665	-6.03284
883.018	19.9954	-67.3961	-17.022	21.5939	-39.5998	-23.209	-14.5167	-4.25581
881.238	31.7114	-54.346	-27.4212	46.3281	-35.5425	-18.5708	-10.8639	-1.9428
879.457	27.6991	-44.5814	-26.2193	57.8452	-31.0542	-13.3184	-6.70647	0.71692
877.678	17.4798	-37.8237	-17.8372	46.3788	-28.61	-7.95905	-2.04812	4.24066
875.896	1.19519	-34.759	-6.26476	17.4062	-26.4968	-5.45024	-0.05637	5.52271
874.115	-13.5799	-33.6551	4.65164	-18.8519	-27.1103	-5.70041	-0.17647	5.5476
872.332	-19.1238	-23.4894	20.4912	-47.346	-27.2892	-6.68662	-1.08649	4.79643
870.551	-13.3877	-1.00853	36.4251	-49.6412	-26.7064	-8.30098	-2.74685	3.23475
868.768	-11.6076	21.097	51.5115	-19.9832	-24.0709	-7.929	-2.90422	2.54419
866.984	-4.30797	41.7345	63.6405	18.5405	-20.5511	-7.13703	-2.83161	1.86699
865.201	-0.8771	47.3556	72.4653	44.1883	-16.2181	-3.14862	0.14499	3.53589
863.416	8.64809	42.5016	75.4515	52.6828	-12.8712	2.93038	5.31685	7.31491
861.631	24.2838	30.6653	72.7819	42.2161	-8.42265	7.80873	9.1236	9.67907
859.846	29.5537	17.5803	64.0398	21.3079	-1.47375	15.5405	15.1768	13.4646
858.061	21.0139	5.61931	61.7902	8.4838	1.28202	18.4366	17.4143	14.8245
856.275	6.65065	7.82902	68.6763	7.05742	3.7551	19.026	17.4969	14.3761
854.488	-18.6385	9.63072	91.3325	23.1297	4.35625	17.2906	15.7171	12.707
852.703	-42.2347	18.6933	110.819	48.1172	0.5141	12.9204	12.2789	10.5348
850.916	-60.5738	27.5929	128.783	60.5274	-3.16227	9.78442	9.99101	9.32479
849.127	-72.3054	31.6816	130.926	58.3197	-5.888	8.53256	9.32297	9.31891
847.34	-78.7233	30.1156	118.472	42.9954	-3.97637	9.61218	9.9847	9.49051
845.551	-81.7089	26.8749	101.117	21.1725	1.67312	15.0153	14.0601	11.835
843.764	-80.1783	19.0838	91.7276	4.89085	1.56233	16.6176	15.6169	13.2077
841.973	-68.4492	22.1856	77.1453	0.86515	2.47485	17.3122	16.1045	13.4384
840.184	-40.1601	29.5976	74.4962	10.2349	5.36859	17.3302	15.5576	12.3559
838.395	-5.00339	33.3373	64.8143	32.2822	2.76213	15.2805	14.1019	11.6423
836.604	28.4016	32.3652	59.9938	55.0895	2.27613	15.6805	14.5799	12.1587
834.812	43.0885	19.8749	54.4157	67.5195	4.93655	17.5365	15.8394	12.691
833.021	42.1683	-0.12357	51.2031	63.4815	8.62244	19.5734	17.0725	12.9848
831.229	26.2619	-18.5587	38.0319	47.3849	12.9223	21.7352	18.3054	13.1493
829.438	13.0146	-37.0754	20.5407	25.421	11.0216	20.6343	17.6212	12.9559
827.645	6.33988	-45.5387	-8.37766	12.2442	14.0167	21.3405	17.714	12.4065
825.852	14.8497	-43.2181	-21.6556	9.76819	19.1871	22.5652	17.8794	11.4627
824.059	26.1953	-38.2691	-21.6405	15.1483	20.9229	23.4104	18.3508	11.5063
822.264	41.6713	-23.0647	-3.29908	29.7381	20.2913	22.9207	18.0047	11.3391
820.469	40.4634	-7.35072	17.5266	35.7439	19.9548	21.1499	16.3737	9.9962
818.674	32.177	11.1905	27.5812	29.4624	17.2838	17.7117	13.6003	8.15394
816.879	16.9512	28.4678	19.2599	15.5241	12.0637	13.3568	10.4454	6.51707
815.084	7.32262	36.1323	2.17711	-5.24101	5.80633	9.40105	7.87527	5.60509
813.287	4.62317	33.616	-12.3558	-24.1348	4.68905	7.03651	5.82761	4.06519
811.492	9.95661	26.7017	-10.0774	-39.0127	6.77698	8.36434	6.69277	4.37604
809.693	19.6198	15.7748	6.90613	-43.9872	8.95213	10.0459	7.87985	4.94759
807.896	30.1075	9.88886	30.9784	-31.456	11.2271	12.5031	9.79057	6.12537
806.1	28.7264	0.64102	62.2444	-10.4812	18.5173	16.328	12.034	6.53697
804.301	25.8705	-5.65391	72.7234	16.3681	21.8905	18.552	13.5072	7.10462
802.502	19.3885	-9.80257	72.3733	33.8574	23.2131	20.2992	14.9234	8.054
800.703	6.90374	-16.8922	52.4867	24.6328	21.4729	18.8678	13.8912	7.52525
798.904	-0.24691	-24.232	17.5975	1.95683	19.4581	14.6591	10.2516	4.79424
797.104	-3.03885	-36.0291	-31.2571	-35.5926	18.9788	12.8735	8.63429	3.49318
795.303	1.20271	-42.7389	-69.3604	-73.7539	18.9351	11.5449	7.36982	2.40636
793.502	13.5925	-42.8941	-98.3234	-95.5536	20.4546	10.5135	6.08547	0.97362
791.701	22.4467	-30.1756	-91.7653	-93.5745	24.1005	10.7606	5.6114	-0.20392
789.898	28.0915	-12.9999	-80.9787	-68.8102	25.4075	11.3801	5.95019	-0.1851
788.098	23.6269	0.49839	-58.1202	-37.2817	21.7516	10.8608	6.1654	0.77019
786.295	9.60723	-2.99799	-39.5427	-19.0086	13.8774	7.08459	4.0824	0.62043
784.492	-3.05027	-9.16769	-28.3136	-16.1355	8.78058	4.39158	2.49584	0.31699
782.688	-9.88326	-28.6068	-29.4778	-30.1657	4.00071	2.52061	1.63508	0.57599
780.885	-15.552	-38.3067	-18.5422	-49.2698	2.91429	2.33763	1.67156	0.83605
779.08	-12.3084	-43.747	-7.62789	-66.3093	0.84258	-0.47275	-0.61721	-0.71215
777.275	-14.1144	-35.6112	14.1798	-72.4406	4.04445	0.62668	-0.18804	-1.01342
775.471	-18.4043	-21.8456	35.8291	-63.8518	10.6608	3.82099	1.58259	-0.86996
773.664	-22.0106	-9.07601	46.3755	-51.0625	16.3795	8.47788	4.92954	0.82858
771.859	-18.8309	-2.14447	36.4591	-30.2273	23.9727	15.4726	10.1509	3.75765
770.053	-13.3841	4.06273	10.2729	-14.507	33.9288	22.5928	15.0319	5.89484
768.244	0.23856	0.8824	-24.4841	-8.0325	43.0726	29.6452	20.0063	8.2838
766.438	7.85903	-1.72924	-51.4286	-2.92487	53.5099	38.4212	26.3799	11.6135
764.629	13.9936	-5.22549	-65.7898	-6.6098	61.7024	45.4318	31.4997	14.3285
762.822	17.926	-4.19938	-64.6515	-7.90816	77.9071	56.6014	39.0423	17.4588
761.014	29.2486	4.30116	-42.038	0.0403	97.5771	69.4825	47.5491	20.6961
759.203	52.0826	15.631	-17.8853	7.59347	124.077	88.1778	60.295	26.1715
757.395	90.0229	26.031	12.855	22.6452	168.224	119.005	81.224	35.0291
755.584	127.551	30.9506	47.4364	41.0452	248.816	170.338	114.695	47.0944
753.773	164.481	37.0093	82.6284	55.9183	386.729	251.299	165.378	62.0256
751.963	191.391	50.6776	116.367	79.1746	534.399	338.092	219.748	78.1
750.152	201.486	59.4181	144.881	85.7927	638.61	397.795	256.634	88.1588
748.34	196.16	66.5134	150.561	80.9324	671.072	413.48	265.334	88.8736
746.527	176.818	70.8132	134.899	67.4776	620.923	379.567	242.617	79.7284
744.715	140.583	73.7325	99.8041	42.7835	496.969	302.889	193.316	63.0602
742.902	110.242	77.9928	63.1766	18.1965	339.553	208.629	133.694	44.4821
741.088	89.3736	87.8664	36.1884	16.2171	203.568	127.654	82.621	28.8083
739.275	78.3442	93.4758	31.2299	22.1993	128.227	80.5413	52.1695	18.256
737.461	77.8275	91.5921	47.6913	40.348	89.1643	57.2506	37.4697	13.7286
735.645	68.6852	74.1414	65.978	53.7137	68.4567	46.3704	31.0822	12.5464
733.83	43.2571	49.6641	70.8765	52.557	53.7752	38.4006	26.3084	11.4957
732.014	9.11789	27.3255	59.3631	39.7522	44.7344	32.6249	22.5373	10.1281
730.197	-23.9214	14.8697	40.2229	21.3901	36.4037	24.138	16.0299	6.23944
728.381	-34.087	13.1168	31.2331	2.18376	30.728	18.5796	11.8108	3.77596
726.564	-21.8682	17.7531	40.341	1.05593	25.2818	14.1592	8.63735	2.17048
724.746	5.59441	15.2148	60.1122	6.42597	21.0909	12.7603	8.11406	2.59813
722.93	37.9284	12.5943	75.9643	19.418	24.1319	15.4617	10.1095	3.68824
721.111	56.765	21.149	73.0974	32.8342	29.8336	21.6503	14.9273	6.66524
719.291	64.4814	31.5612	52.7504	35.2917	30.8323	24.8131	17.7628	8.913
717.473	66.6476	43.2513	21.29	33.373	32.4395	26.91	19.4586	10.0449
715.652	59.7566	46.6773	-12.3525	28.4812	29.4005	23.9809	17.2446	8.76491
713.832	49.898	39.2085	-24.7182	13.3785	22.9291	19.9442	14.6386	7.86688
712.012	32.2193	30.2874	-21.5087	4.82241	14.4318	15.0603	11.6159	7.03367
710.191	13.7449	22.1783	-13.9966	-2.63183	8.64407	11.4416	9.27709	6.22344
708.369	-1.82761	13.9681	-8.04539	-6.21643	9.83563	10.6535	8.28975	5.1171
706.547	-9.61998	10.3115	-4.98627	-8.25984	12.1619	11.5597	8.7045	4.98743
704.725	-12.3856	3.80633	-6.45886	-11.2477	14.2281	13.3269	9.99482	5.67136
702.902	-13.5971	1.77948	-5.78894	-11.0985	18.56	17.1768	12.839	7.22574
701.08	-18.4436	3.60111	-8.57859	-4.01308	20.9814	20.9073	15.9411	9.40539
699.256	-20.1643	7.96369	-11.1574	5.81024	22.5147	23.3622	17.9942	10.8625
697.432	-18.9715	14.6532	-11.7597	23.1242	23.4991	23.485	17.92	10.5912
695.607	-15.5231	22.2889	-10.8139	41.4811	23.5489	22.4253	16.895	9.69229
693.781	-7.16143	22.6203	-3.95365	63.2171	24.1139	20.1237	14.5796	7.56663
691.957	6.48389	30.902	0.13518	78.113	19.2074	15.1941	10.8131	5.33361
690.131	22.858	35.9567	10.991	78.6963	17.8246	13.727	9.67705	4.6397
688.305	42.1658	41.2489	30.9219	71.1246	17.7255	14.7432	10.67	5.52114
686.477	64.028	42.7561	54.6499	63.5809	19.5343	17.8095	13.2552	7.38164
684.65	79.561	42.2115	71.4279	59.6224	25.0077	23.2675	17.4175	9.83844
682.822	85.122	32.7012	81.9114	56.9102	32.5954	30.8756	23.2277	13.279
680.994	76.6144	33.6806	78.1469	50.5459	43.7815	39.6506	29.4544	16.3239
679.166	58.2125	34.431	68.8427	34.8914	55.4737	46.8455	34.0684	17.8647
677.336	41.9951	45.7165	51.6308	11.7582	61.3042	50.7424	36.6654	18.8897
675.506	39.4452	49.487	36.6619	-0.29743	68.8297	53.4547	37.797	18.2881
673.676	49.9582	47.3936	25.1966	3.47253	71.6766	53.1693	36.9686	16.9714
671.846	72.3504	34.1822	23.5071	13.5151	67.3196	49.2975	34.1084	15.4084
670.016	90.1315	22.2227	30.2475	23.8345	62.2578	46.4888	32.4042	14.9956
668.184	87.4468	15.9758	31.857	21.9485	55.095	44.758	32.1422	16.2748
666.352	73.8037	25.0613	31.6571	4.65025	49.3089	42.0833	30.7076	16.2479
664.52	42.1827	29.6709	30.4999	-8.0625	39.4653	37.5147	28.2493	16.187
662.688	2.24322	33.2164	34.9829	-15.9458	29.6444	32.3778	25.2423	15.6457
660.854	-26.5912	34.1249	48.419	-3.55101	19.0098	24.4452	19.7152	13.0912
659.02	-41.3377	32.2028	73.0639	17.1945	9.5947	16.8432	14.2671	10.3487
657.186	-36.6851	29.2573	99.2651	23.9946	0.12441	9.21323	8.80302	7.60399
655.352	-13.7292	21.9945	118.834	19.181	-6.30231	3.64613	4.72201	5.41808
653.516	0.96135	15.1917	108.095	9.16334	-7.72244	-0.61378	0.91742	2.41901
651.682	11.2334	8.48124	83.3464	-2.81594	-9.30587	-1.54369	0.33515	2.24727
649.846	5.65793	2.26837	43.7661	4.69327	-11.1164	-1.00291	1.20625	3.38301
648.01	-12.865	-2.71125	10.5928	9.47438	-10.276	1.68162	3.61447	5.29367
646.172	-28.7627	-5.91646	1.16526	11.5478	-10.672	4.03968	5.95095	7.4021
644.334	-36.6698	-6.58109	2.16968	10.462	-11.6035	3.91605	6.01409	7.65269
642.498	-34.1885	-3.62656	6.99666	-0.69753	-13.3895	2.35745	4.86897	7.03571
640.658	-20.9346	-6.39808	16.5219	-11.7959	-17.5533	-2.80603	0.73354	4.32679
638.82	-17.6819	-13.0555	21.9698	0.89095	-18.3722	-7.63461	-3.73311	0.62745
636.98	-20.1213	-15.0217	33.2198	24.7619	-23.7579	-12.1507	-7.01009	-1.08046
635.143	-24.4318	-4.12387	37.6221	53.2466	-27.2632	-15.7269	-9.75314	-2.72096
633.301	-27.5672	18.9452	30.6544	69.6322	-28.7791	-16.0725	-9.78873	-2.43308
631.461	-20.5272	37.1915	19.828	55.3156	-27.3157	-15.251	-9.28696	-2.30585
629.621	-6.32236	48.9571	-4.15785	16.7466	-25.1862	-13.4671	-7.99292	-1.632
627.779	3.0214	39.9667	-21.7229	-28.4682	-20.5238	-10.4433	-6.00469	-0.88906
625.938	6.61673	14.1614	-23.7492	-69.0312	-15.5436	-8.37681	-4.99566	-1.06166
624.096	-0.70845	-22.2483	-20.9976	-84.1471	-12.9908	-8.40296	-5.51838	-2.05151
622.252	-17.4912	-52.751	-19.2786	-66.4011	-16.304	-11.9606	-8.28108	-3.74946
620.408	-29.7644	-71.4843	-22.0571	-37.7474	-21.3081	-16.2151	-11.3818	-5.38481
618.564	-32.6834	-70.6352	-28.165	-7.79116	-26.8133	-19.1425	-13.1133	-5.72806
616.721	-20.9814	-67.8168	-26.3918	-5.44866	-30.8473	-21.0782	-14.1815	-5.80572
614.877	-5.5112	-52.7942	-11.8773	-28.3903	-33.3341	-21.2299	-13.842	-4.98852
613.031	2.08971	-38.5853	10.1263	-51.2944	-30.7221	-19.8068	-12.9878	-4.79736
611.186	4.03252	-24.2542	21.3442	-62.6025	-28.449	-17.5405	-11.2595	-3.7773
609.34	-6.3134	-10.8091	14.0333	-62.1915	-25.7737	-16.3269	-10.6183	-3.78408
607.494	-25.8728	-1.93636	-10.5798	-41.0443	-24.9732	-15.8915	-10.3572	-3.7261
605.646	-33.6755	-3.67104	-40.1478	-14.8043	-24.8784	-16.5009	-10.9596	-4.26813
603.799	-30.4743	-7.61807	-59.6429	7.44983	-25.3192	-16.3139	-10.6945	-3.94568
601.951	-18.2202	-19.8605	-65.4856	14.0482	-23.5894	-15.3072	-10.0672	-3.76569
600.104	-1.46384	-26.7821	-50.0273	-4.9284	-23.7117	-16.0912	-10.7945	-4.37037
598.254	2.55287	-25.9765	-29.8235	-35.1686	-22.9356	-16.5124	-11.3494	-5.01453
596.406	-2.71774	-16.4086	-17.5588	-61.9898	-23.7344	-16.3855	-11.072	-4.60614
594.557	-16.247	-0.42158	-11.0185	-80.7151	-23.3586	-16.0596	-10.8331	-4.47806
592.705	-30.2791	11.8862	-16.327	-83.4334	-23.996	-15.7505	-10.4127	-3.97962
590.855	-36.219	18.7745	-27.2537	-66.8798	-25.2309	-17.4963	-11.8446	-4.9611
589.004	-38.1174	26.7845	-27.1101	-41.3202	-27.2374	-19.4799	-13.354	-5.84748
587.152	-35.5733	27.8906	-25.0073	-9.48093	-26.231	-20.4407	-14.4707	-7.02699
585.301	-29.7223	18.7069	-13.9449	13.4721	-23.9527	-19.8282	-14.328	-7.3824
583.447	-31.107	4.89389	0.88584	17.1268	-22.9349	-19.0431	-13.7742	-7.1164
581.596	-30.0734	-1.40967	12.6333	1.44175	-18.4811	-16.3274	-12.0406	-6.55028
579.742	-20.3995	-0.13159	20.3433	-22.5105	-16.4257	-13.508	-9.73997	-4.98839
577.889	-3.26669	2.2301	24.7166	-42.3397	-14.4917	-9.62095	-6.39276	-2.4938
576.033	15.7888	10.997	27.7067	-47.9916	-12.3615	-6.12826	-3.46166	-0.40116
574.178	24.6485	21.8588	33.0783	-36.5964	-10.0637	-2.64287	-0.57024	1.62186
572.324	19.9306	26.207	34.9015	-11.9494	-8.52706	0.09415	1.75255	3.31206
570.467	7.00324	23.3105	32.2594	14.161	-3.93012	3.18406	3.81685	4.13471
568.611	-10.593	17.1375	21.6827	32.3715	-2.52242	3.20165	3.55927	3.61545
566.754	-19.1296	11.011	9.58488	39.5971	-0.58146	3.25904	3.23586	2.927
564.898	-21.0973	11.4587	4.93675	40.5303	-0.40912	3.64511	3.57217	3.18226
563.039	-11.8131	18.0028	1.34066	38.3094	0.5026	4.99821	4.69084	3.96018
561.182	1.95348	26.7174	-2.48274	34.639	3.01908	7.42293	6.5234	5.01942
559.324	16.2315	31.6664	-3.07786	30.1952	7.2596	11.8153	9.9051	7.0589
557.465	27.7002	37.2609	3.68243	19.6416	11.3947	16.0588	13.1647	9.01468
555.605	47.2596	41.8887	20.8655	12.2733	18.7314	21.4361	16.8864	10.6979
553.744	62.3838	40.1129	36.5915	13.5048	23.4801	24.0249	18.441	11.0468
551.885	80.4222	28.064	49.0656	21.3565	23.0253	24.9776	19.4424	12.0104
550.023	79.7589	8.84378	52.3212	34.8744	24.5528	26.8303	20.9198	12.9697
548.162	71.571	-7.3733	39.6571	52.6133	23.4672	26.7465	21.0511	13.3118
546.301	50.4058	-14.1825	24.2017	68.2566	22.3592	26.1771	20.7216	13.2592
544.438	26.5723	-1.94624	11.6599	85.5859	21.2873	27.2988	22.0053	14.5972
542.576	1.05522	29.2521	2.61495	97.5837	24.7213	31.0734	24.9522	16.4295
540.713	-13.5261	67.416	12.5853	106.232	29.1682	36.1125	28.9133	18.9277
538.848	-22.8463	90.8374	34.3874	100.716	32.7792	38.9212	30.9004	19.8908
536.984	-10.4065	97.3909	54.1478	86.6114	33.9218	40.0911	31.7985	20.429
535.119	9.01034	78.3497	73.2746	63.8438	35.1325	40.035	31.5088	19.9233
533.254	36.484	51.8344	86.6746	36.3625	32.1873	37.0091	29.1838	18.5274
531.389	58.0895	26.3115	97.6275	10.5843	28.8815	33.8007	26.7543	17.1167
529.521	66.9513	17.8573	92.449	-2.03985	25.7461	32.3499	25.9754	17.1009
527.656	65.6312	18.0021	74.376	-3.10705	26.1416	33.2559	26.7664	17.7033
525.789	60.5645	25.8904	53.8874	9.96441	27.3013	34.6202	27.8475	18.3965
523.922	54.922	26.4606	40.5309	28.4577	31.2563	36.414	28.7951	18.3863
522.053	49.6043	26.852	31.9583	49.7363	35.6962	37.0982	28.5851	17.2706
520.186	35.7867	24.1776	32.2101	62.5608	34.6155	34.4425	26.2514	15.4751
518.316	19.0029	25.8419	26.0688	61.049	31.465	31.2699	23.8258	14.0352
516.445	8.58479	23.0482	16.8078	42.3899	29.5822	28.9471	21.9674	12.8203
514.576	8.59351	21.1737	11.0373	15.7313	24.7135	26.3102	20.3901	12.4769
512.705	20.3728	11.7608	14.4309	-7.37666	21.9436	25.1634	19.8314	12.575
510.834	29.6378	-1.47185	28.3366	-14.41	22.5118	26.0528	20.5728	13.0981
508.963	31.5978	-7.77173	46.8226	-11.1994	26.5605	27.8817	21.5357	13.0815
507.092	20.0843	-3.53857	63.5292	-0.4725	28.9229	27.3734	20.5882	11.7634
505.219	4.6549	13.7846	68.6792	13.5274	26.2113	24.0541	17.9366	10.0353
503.346	-6.6341	35.4854	58.6242	26.3669	25.7475	21.5686	15.6456	8.14703
501.473	-0.83152	45.3349	36.3886	25.0332	25.6838	19.8109	13.9739	6.71147
499.6	15.0402	38.8913	16.6379	18.3299	21.9469	17.0676	12.0741	5.85055

[truncated: 9 more sheets: Fig.6, Supplementary Fig. 1, Supplementary Fig. 4 , Supplementary Fig. 5, Supplementary Fig. 6, Supplementary Fig. 7 , Supplementary Fig. 11 , Supplementary Fig. 12, Supplementary Fig. 13 ]
